# Supplementary material for: Influenza virus infection exacerbates gene expression related to neurocognitive dysfunction in brains of old mice
Source: Immun Ageing. 2024 Jun 21;21:39. doi: 10.1186/s12979-024-00447-y (PMC11191167; doi:10.1186/s12979-024-00447-y)
Supplement: Supplementary file 2 — Supplementary Material 2 [file 12979_2024_447_MOESM2_ESM.xlsx]

## Sheet: Introduction
nCounter® Mouse Neuroinflammation Panel - Introduction
© 2017 NanoString Technologies, all rights reserved				LBL-10497-02

## Sheet: Gene and Probe Details
nCounter® Mouse Neuroinflammation Panel - Gene and Probe Details
Official Symbol	Accession	Alias / Previous Symbol	Target Sequence	Official Full Name	Other targets or Isoform Information
Abcc3	NM_029600.3	1700019L09Rik,MRP3,RIKEN cDNA 1700019L09 gene	CTACGAGGTCCGCAAGCAGTTCATGAGAGAGATGAGCTCCTTGTCTTCTGAAGGGGAGGTCCAGAACCGGACTATGCCCAAGAAACACACAAATTCATTG	ATP-binding cassette, sub-family C (CFTR/MRP), member 3
Abcc8	NM_011510.3	D930031B21Rik,MGD-MRK-33673,MGI:105993,MGI:3036285,RIKEN cDNA D930031B21 gene,sulfonylurea receptor,Sur,SUR1	GCTGCCGTCCTCATTACCTTTGTGGGCCACGTCAGCTTCTTCAAAGAGTCAGACTTCTCACCCTCGGTGGCCTTTGCCTCTCTCTCTCTCTTCCACATCC	ATP-binding cassette, sub-family C (CFTR/MRP), member 8
Abl1	NM_009594.4	AI325092,c-Abl,E430008G22Rik,expressed sequence AI325092,MGD-MRK-1015,MGI:2138905,MGI:2443781,RIKEN cDNA E430008G22 gene	ATTGCTCTGGGAGATTGCTACCTATGGCATGTCACCTTACCCGGGAATTGACCTGTCTCAGGTTTATGAGCTGCTGGAAAAAGACTACCGCATGGAGCGC	c-abl oncogene 1, non-receptor tyrosine kinase
Adamts16	NM_172053.2	MGC:37086	TGCCAGCAGCAGAGGGTACTCTGTGTGGGCAGGACATGTGGTGTCGTGGAGGACAGTGTGTCAAGTACGGTGATGAAGGCCCAAAGCCCACCCATGGCCA	a disintegrin-like and metallopeptidase (reprolysin type) with thrombospondin type 1 motif, 16
Ago4	NM_153177.3	5730550L01Rik,AI481660,argonaute 4,Eif2c4,eukaryotic translation initiation factor 2C, 4,expressed sequence AI481660,MGI:2140312,RIKEN cDNA 5730550L01 gene	AAGTATGGGCAGTGGCTTGTTTTGCGCCTCAGAAACAATGTAGGGAAGATTTGCTAAAGAGTTTCACTGACCAACTTCGTAAAATCTCCAAGGATGCAGG	argonaute RISC catalytic subunit 4
Agt	NM_007428.3	AI265500,angiotensin precursor,Aogen,expressed sequence AI265500,MGD-MRK-1192,MGI:2142488,Serpina8	CACTTCCAAGGAACGATGAGAGGTTTCTCTCAGCTGCCTGGAGTCCATGAATTCTGGGTGGACAACAGCATCTCGGTGTCTGTGCCCATGATCTCCGGCA	angiotensinogen (serpin peptidase inhibitor, clade A, member 8)
AI464131	NM_001085515.2	AA408153,AI604836,expressed sequence AA408153,expressed sequence expressed sequence AI604836,gene model 762, (NCBI),Gm762,MGI:2140126,MGI:2140342,MGI:2685608,NET37	TAATTTCGACGAGGGCAAGTTTCCCAACGCCAGTGACATGTTCCGCCGCCTGCGAGATGCCGGCTTCCGCGTCACACTTTGGGTGCATCCGTTTGTCAAC	expressed sequence AI464131
Ak1	NM_001198790.1	Ak-1,B430205N08Rik,MGD-MRK-1240,MGD-MRK-1244,MGI:2445070,RIKEN cDNA B430205N08 gene	CCTGCCAGGCCTTGCCATCCTTTGGCTGGTTTTAAAGCTTGTCCTGTCACGCTATGTCCCAACCCTTATCCTCGGCGTTAAGACAAGAGCATGCAGATTA	adenylate kinase 1
Akt1	NM_001165894.1	Akt,MGD-MRK-1257,PKB,PKB/Akt,PKBalpha	GCCATGAAGATCCTCAAGAAGGAGGTCATCGTCGCCAAGGATGAGGTTGCCCACACGCTTACTGAGAACCGTGTCCTGCAGAACTCTAGGCATCCCTTCC	thymoma viral proto-oncogene 1
Akt2	NM_001110208.1	2410016A19Rik,AW554154,expressed sequence AW554154,MGD-MRK-28173,MGI:1923730,MGI:2142261,PKB,PKBbeta,RIKEN cDNA 2410016A19 gene	CCGCTCGGCCCCTTTGGATGGCTCCGTTCTCTGCCTGGGGCAGAGGGAAGCCAACCTTGGCTGTTACACATCTCACACCAAGACAGTATTGGGCCCCTTG	thymoma viral proto-oncogene 2
Aldh1l1	NM_027406.1	1810048F20Rik,formyltetrahydrofolate dehydrogenase,Fthfd,MGI:1917624,RIKEN cDNA 1810048F20 gene	GACGGCGAGAGCGAGTGTGTCATTAACTACGTGGAAAAGGCAGTGAAGAAACTGACTCTCCAAATGCCCTACCAGCTCTTCATAGGCGGCGAGTTTGTGG	aldehyde dehydrogenase 1 family, member L1
Ambra1	NM_001080754.1	2310079H06Rik,AA474864,AV021921,D030051N19Rik,expressed sequence AA474864,expressed sequence AV021921,MGI:1923722,MGI:2139238,MGI:3034430,mKIAA1736,RIKEN cDNA 2310079H06 gene,RIKEN cDNA D030051N19 gene	TACTTACAGCTATTGTTAACCCTTCTAATCAGCAGGGTGATGACGAACCAGAAATCCCTATAGATGGAACAGAGTTATCTCATTACCGTCAACGTGCCCT	autophagy/beclin 1 regulator 1
Amigo2	NM_178114.4	AI415330,AW208913,expressed sequence AI415330,expressed sequence AW208913,MGI:2146206	AATGGTGTCTTTTTAAGATGGTTGCTAGGAAGTGAGGCAGAGCACACTGGTTGCTTCTTGGACTGGGTCAGGAGACGGTTGAGTTTGAGAGTTTTGAGTA	adhesion molecule with Ig like domain 2
Anapc15	NM_027532.3	3200002M19Rik,6330414C15Rik,MGI:1917991,RIKEN cDNA 3200002M19 gene,RIKEN cDNA 6330414C15 gene	GAGGACAGTGAAGAGGATTCCGAAGATGATGAGGACATGCAAGACATGGATGAGATGAATGACTATAATGAGTCACCTGATGATGGAGAGGTCAATGAGG	anaphase prompoting complex C subunit 15
Anxa1	NM_010730.2	Anx-1,Anx-A1,C430014K04Rik,lipocortin 1,Lpc1,Lpc-1,MGD-MRK-11869,MGD-MRK-11870,MGI:2442613,RIKEN cDNA C430014K04 gene	GGCTATGCTAAAAACTCCAGCTCAGTTTGATGCAGATGAACTCCGTGGTGCCATGAAGGGACTTGGAACAGATGAAGACACTCTCATTGAGATTTTGACA	annexin A1
Apc	NM_007462.3	AI047805,AU020952,AW124434,CC1,expressed sequence AI047805,expressed sequence AU020952,expressed sequence AW124434,MGD-MRK-1347,MGD-MRK-16245,MGI:2147196,MGI:2147309,MGI:2147352,Min,multiple intestinal neoplasia	CCATGGGGTCATTCCCAAGAAGAACATTTGTAAATGGAAGCAGAGAGAGTACTGGGTATCTAGAAGAGCTTGAAAAAGAAAGATCATTACTCCTTGCTGA	adenomatosis polyposis coli
Apex1	NM_009687.2	HAP1,MGD-MRK-1352,Ref-1	AAACCTCACCCAGTGGCAAATCTGCCACACTCAAGATATGCTCCTGGAATGTGGATGGGCTTCGAGCCTGGATTAAAAAGAAAGGTTTGGATTGGGTAAA	apurinic/apyrimidinic endonuclease 1
Apoe	NM_001305844.1	AI255918,expressed sequence AI255918,MGD-MRK-1376,MGI:2141887	CCTGCAGGCGGAGATCTTCCAGGCCCGCCTCAAGGGCTGGTTCGAGCCAATAGTGGAAGACATGCATCGCCAGTGGGCAAACCTGATGGAGAAGATACAG	apolipoprotein E
Arc	NM_018790.2	Arc3.1,arg 3.1,C86064,expressed sequence C86064,MGD-MRK-1387,MGI:2146313	TGCAGTCTGAGTAGGCCTTGTTGCGGTTCCTCCATCTGCCTGGTCTATTGGTGTTCTGAGACCAATTCCACTGATGTTCTGACAGATCCTCCACCCTGTG	activity regulated cytoskeletal-associated protein
Arhgap24	NM_029270.2	0610025G21Rik,RIKEN cDNA 0610025G21 gene	AAGTATGAAGACTTTTTGTCCTGCGCCACGCTGCTCAGTAAGGAGGAAGAAGCAGGTGTTAAGGAGCTAATGAAACAAGTGAAGAGTTTGCCTGTGGTTA	Rho GTPase activating protein 24
Arid1a	NM_001080819.1	1110030E03Rik,BAF250a,MGI:1915989,Osa1,RIKEN cDNA 1110030E03 gene,Smarcf1,SWI/SNF related, matrix associated, actin dependent regulator of chromatin, subfamily f, member 1	TTAAAGGAGTATGAGGTAGGGGACCCAGGACAGAGAACATTACTAGACCCTGGGAGATTCACCAAGGTGTATAGTCCAGCCCATACAGAGGAAGAAGAGG	AT rich interactive domain 1A (SWI-like)
Asb2	NM_023049.1	1110008E15Rik,MGI:1915827,RIKEN cDNA 1110008E15 gene	AATCCAGGGAGACTCCACTTTACAAAGCCTGTGAGCGCAAGAACGCGGAGGCGGTGAGGATATTGGTGCGATACAACGCAGACGCCAACCACCGCTGTAA	ankyrin repeat and SOCS box-containing 2
Ash2l	NM_001080793.1		AGCTTGTTTGAGTGGCTGAAATCAATGGCATTCCATTCCAGAGCAGTCTAAAGGCAGTCTTTTTGGTGTGGAGTTTGGGGATCATCTGGGAAGCTAGTGG	ASH2 like histone lysine methyltransferase complex subunit
Asph	NM_001177849.1	2310005F16Rik,3110001L23Rik,AI848629,aspartyl beta-hydroxylase,AW261690,AW561901,BAH,calsequestrin-binding protein,cDNA sequence, clone 2-5,cI-37,EST AI848629,expressed sequence AW261690,jumbug,junctate,Junctin,MGI:1917495,MGI:1930795,MGI:2135556,MGI:2140566,RIKEN cDNA 2310005F16 gene,RIKEN cDNA 3110001L23 gene	ACAAGAATGGGAGAAGAGGAGGGATTTCAGGAGGGTCCTTTTTCACATGGTTCATGGTCATTGCATTGCTCGGCGTCTGGACATCTGTGGCTGTCGTGTG	aspartate-beta-hydroxylase
Atf3	NM_007498.3	LRG-21,MGD-MRK-38429	CCATCCAGAATAAACACCTCTGCCATCGGATGTCCTCTGCGCTGGAGTCAGTTACCGTCAACAACAGACCCCTGGAGATGTCAGTCACCAAGTCTGAGGC	activating transcription factor 3
Atg14	NM_172599.4	Barkor,D14Ertd114e,D14Ertd436e,DNA segment, Chr 14, ERATO Doi 114, expressed,DNA segment, Chr 14, ERATO Doi 436, expressed,MGI:1098807	CCAGAGCGGTGATTTCGTCTATTTCGACGGCCGCGACCGGGAGAGGTTTATTGACAAGAAGGAAAGACTAAGCCAACTTAAGAACAAGCAAGAAGAATTT	autophagy related 14
Atg3	NM_026402.3	2610016C12Rik,APG3,APG3 autophagy 3-like (S. cerevisiae),Apg3l,PC3-96,RIKEN cDNA 2610016C12 gene	AGAACATACGACCTGTACATCACTTACGACAAATATTACCAGACACCACGGCTATGGTTGTTTGGCTATGATGAGCAACGGCAGCCTTTAACAGTTGAGC	autophagy related 3
Atg5	NM_001314013.1	2010107M05Rik,3110067M24Rik,Apg5l,autophagy 5-like (S. cerevisiae),AW319544,C88337,expressed sequence AW319544,expressed sequence C88337,MGI:1277148,MGI:1917267,MGI:1920439,MGI:2143833,MGI:2143950,paddy,Paddy,RIKEN cDNA 2010107M05 gene,RIKEN cDNA 3110067M24 gene	GGAAGAACTTAGCCTATATGTACTGCTTCATCCACTGGAAGAATGACAGATGACAAAGATGTGCTTCGAGATGTGTGGTTTGGACGAATTCCAACTTGCT	autophagy related 5
Atg7	NM_028835.1	1810013K23Rik,Apg7l,autophagy 7-like (S. cerevisiae),RIKEN cDNA 1810013K23 gene	TGCAGGGAGCTAGAGACGTGACACATAGCATCATCTTTGAAGTGAAACTTCCAGAAATGGCATTTAGCCCAGATTGTCCTAAAGCTGTTGGCTGGGAGAA	autophagy related 7
Atg9a	NM_001003917.3	APG9 autophagy 9-like 1 (S. cerevisiae),Apg9l1,AU019532,expressed sequence AU019532	CTCCACCAGAAGAATGGCTTCACATGTATGCTCATTGGAGAGATGTTTGAACTCATGCAGTTCCTCTTTGTGGTTGCCTTCACCACCTTCCTGGTTAGCT	autophagy related 9A
Atm	NM_007499.2	AI256621,C030026E19Rik,expressed sequence AI256621,MGD-MRK-35663,MGI:1924666,MGI:2143000,RIKEN cDNA C030026E19 gene	TTCCTCAAAGTGAAAGTCATGACATTTGGATAAAGACACTGACGTGTGCCTTTCTGGACAGTGGAGGCATAAACAGTGAAATTCTCCAGTTATTAAAGCC	ataxia telangiectasia mutated
Atp6v0e	NM_025272.2	Atp6k,ATPase, H+ transporting lysosomal (vacuolar proton pump), 9.2 kDa,lysosomal 9kDa,M9.2	GGCTTTGAATATGGCTCTTGCCAGCTCACAACATGAGAGTCAGCGATGTGTTTAAGAATTGCTGCGAGACAAACAAGACTCGGCGGGACAGTCAGGAGTG	ATPase, H+ transporting, lysosomal V0 subunit E
Atp6v1a	NM_007508.5	AI647066,Atp6a1,ATPase, H+ transporting, lysosomal (vacuolar proton pump), alpha 70 kDa, isoform 1,expressed sequence AI647066,lysosomal 70kDa,MGI:2146472,VA68,VPP2	AGTCAATGTGTCTGCTCTCAGCAGAGATATCAAATGGGAGTTTATACCCAGCAAAAACCTACGGGTTGGTAGTCATATCACTGGTGGAGACATTTATGGG	ATPase, H+ transporting, lysosomal V1 subunit A
Atr	NM_019864.1	MGD-MRK-37064	AGGAGTTGCTTTCTATTTATGACTGTAGAGAGATGCAGAGCAATGGCCCAGGTTACCAGTTGTGGAAAAGATTCCCTGAGCATGTCCGGGAAATATTAGA	ataxia telangiectasia and Rad3 related
Axl	NM_009465.3	AI323647,Ark,expressed sequence AI323647,MGD-MRK-15343,MGI:2141908,MGI:98896,Tyro7,Ufo,ufo oncogene homolog	GAGATTCTAAAGGTCCACAGTCTAGAGTATTAGGTACGACTCCAAGGGTGGGCGCTTGTAGCCATCCTAAGTCCTTTCCCTCCTTAAGCACCTATGCTCC	AXL receptor tyrosine kinase
B3gnt5	NM_001159407.1		CCACATGCCAAATCTCATTGAATATCTTCAAGGGCTAGAGCAGATTGGAGTTCGAGACTTTTGGATTGGTCACGTTCATCGAGGTGGCCCTCCTGTTAGG	UDP-GlcNAc:betaGal beta-1,3-N-acetylglucosaminyltransferase 5
Bad	NM_007522.3	AI325008,Bbc2,expressed sequence AI325008,MGI:2147509	TTCGAGGCCTTAGGAAAAAAAAAGAGGATCGCTGTGTCCCTTTAACAGGGAGAAGAGCTGACGTACAGCTTGAGTCCCTTCCGGTGCGTGCAATAGCCAC	BCL2-associated agonist of cell death
Bag3	NM_013863.4	AA407278,Bcl-2-interacting death suppressor,Bis,expressed sequence AA407278,MGI:2141804	TTGACAGGCCTCAGCCCATGACCCATCGAGAGCCTCCACCTGTTACCCAACCCGAAAACAAACCAGAAAGTAAGCCAGGCCCAGCCGGACCAGACCTCCC	BCL2-associated athanogene 3
Bag4	NM_026121.3	2410112I15Rik,RIKEN cDNA 2410112I15 gene	TTGTCAGTGAGACAGTGAGAGATTCGGAAGGAAACGTCTTACTTCACTTACGCTGCCCACGATGCCAATTAATGCACATCCTTCATTGGTGTGTGTGTAC	BCL2-associated athanogene 4
Bak1	NM_007523.2	Bak,N-Bak	GTCGGCAGCTTGCTCTCATCGGAGATGATATTAACCGGCGCTACGACACAGAGTTCCAGAATTTACTAGAACAGCTTCAGCCCACAGCCGGGAATGCCTA	BCL2-antagonist/killer 1
Bard1	NM_007525.3	ENSMUSG00000060893,ENSMUSG00000073653,MGI:3642437,MGI:3642903,predicted gene, ENSMUSG00000060893,predicted gene, ENSMUSG00000073653	GCTAATATTCTGAAGGAGCCCGTGTGCTTAGGAGGATGTGAGCACATCTTCTGTAGTGGTTGTATAAGTGACTGTGTTGGCTCAGGATGCCCAGTGTGTT	BRCA1 associated RING domain 1
Bax	NM_007527.3	MGD-MRK-16487	CATAAATTATGACATTTTCCTGGGATGAATGGGGGAAGGGGAAAGGCATTTTTCTTACTTTTGTAATTATTGGGAGGGGTGGGAATGGTGGCCTGGGGAG	BCL2-associated X protein
Bbc3	NM_133234.1	PUMA	CCCCAATCCCCATCCATCTCATTGCATAGGTTTAGAGAGAGCACGTGTGACCACTGGCATTCATTTGGGGGGTGGGAGATATTGGCGGAAGCCACCCCAG	BCL2 binding component 3
Bcas1	NM_029815.2	2210416M21Rik,9030223A09Rik,AI841227,expressed sequence AI841227,MGI:1924916,MGI:2139067,NABC1,RIKEN cDNA 2210416M21 gene,RIKEN cDNA 9030223A09 gene	GGTGGTCGATACCACAGAGAACAGCAGCTCCATCATGAGCTTCTTCAAGACACTGGTTTCACCTAACAAGACTGAAACAAAGAAGGACCCAGAAGACACG	breast carcinoma amplified sequence 1
Bcl10	NM_009740.1	AI132454,BCL-10,C81403,cE10,expressed sequence AI132454,expressed sequence C81403,mE10,MGI:2139636,MGI:2140085	TTTAGCAGTAAGCTGTTGTGTTTCAGGAAAGCTGGACACGGGAAAGCTGCCGACACACTCAGCAGTGTCCCACTCCTTAGTTCTGAGAAGCCGTCGGGTT	B cell leukemia/lymphoma 10
Bcl2	NM_009741.3	AW986256,Bcl-2,C430015F12Rik,D630044D05Rik,D830018M01Rik,expressed sequence AW986256,MGD-MRK-1524,MGD-MRK-1526,MGI:2138629,MGI:2442315,MGI:2444619,MGI:2444682,RIKEN cDNA C430015F12 gene,RIKEN cDNA D630044D05 gene,RIKEN cDNA D830018M01 gene	GGCCTTCTTTGAGTTCGGTGGGGTCATGTGTGTGGAGAGCGTCAACAGGGAGATGTCACCCCTGGTGGACAACATCGCCCTGTGGATGACTGAGTACCTG	B cell leukemia/lymphoma 2
Bcl2a1a	NM_009742.3	A1,BB218357,Bcl2a1,Bcl-2-related protein A1,Bfl-1,expressed sequence BB218357,Hbpa1,hematopoietic Bcl-2-related protein A1,MGD-MRK-18735,MGD-MRK-19590,MGI:2143372	CTACCTTCAGTATGTGCTACAGGTACCCGCCTTTGAGTCGGCTCCAAGCCAAGCATGCAGAGTGCTACAAAGAGTTGCTTTCTCCGTTCAGAAGGAAGTT	B cell leukemia/lymphoma 2 related protein A1a	Bcl2a1d (NM_007536), Bcl2a1c (NM_007535), Bcl2a1b (NM_007534)
Bcl2l1	NM_009743.4	bcl-x,BclX,Bcl-XL,Bcl(X)L,Bcl-Xs,MGD-MRK-1527	GAGCAACCGGGAGCTGGTGGTCGACTTTCTCTCCTACAAGCTTTCCCAGAAAGGATACAGCTGGAGTCAGTTTAGTGATGTCGAAGAGAATAGGACTGAG	BCL2-like 1
Bcl2l11	NM_001284410.1	1500006F24Rik,Bcl2 interacting mediator of cell death,Bim,Bod,MGI:1923589,RIKEN cDNA 1500006F24 gene	ACAAAAAAAGACCAAATGGCCAAGCAACCTTCTGATGTAAGTTCTGAGTGTGACAGAGAAGGTGGACAATTGCAGCCTGCTGAGAGGCCTCCCCAGCTCA	BCL2-like 11 (apoptosis facilitator)
Bcl2l2	NM_007537.1	AW048834,bclw,Bcl-w,expressed sequence AW048834,gene trap ROSA 41,gene trap ROSA b-gal 2,Gtrgal2,Gtrosa41,MGD-MRK-32102,MGD-MRK-37088,MGI:105063,MGI:1202303,MGI:2145789	CGGTGGCACAATGGTGCCTAAAGTGTTGCCTGTTTCTAGGGTCTCTCTATCCAGCTGAGTCTAAATTGGGGATCTAGTTTTCCTTTAGAAGATACGGGCA	BCL2-like 2
Bdnf	NM_007540.4	MGD-MRK-1534	AGTCCCGTCTGTACTTTACCCTTTGGGGTTAGAAGTCAAGTTGGAAGCCTGAATGAATGGACCCAATGAGAACTAGTGTTAAGCCCATTTCCCTAGTCAG	brain derived neurotrophic factor
Becn1	NM_019584.3	Atg6,MGC:6843	TCTGGAGTCTCTGACAGACAAATCTAAGGAGTTGCCGTTATACTGTTCTGGGGGTTTGCGGTTTTTCTGGGACAACAAGTTTGACCATGCAATGGTAGCT	beclin 1, autophagy related
Bid	NM_007544.3	2700049M22Rik,AI875481,AU022477,expressed sequence AI875481,expressed sequence AU022477,MGD-MRK-37130,MGI:1919829,MGI:2141512,MGI:2141571,RIKEN cDNA 2700049M22 gene	AATCATGCACACGACTTATCTGTGTGGTGTCAGTTACACTCAGGCTCTTGCTACGGAATGCAAAGAACAACTCACATACCAGTGTCAAACAGAATGCACA	BH3 interacting domain death agonist
Bik	NM_007546.2	Bcl2-interacting killer-like,Biklk,Blk,Nbk	CACCAACCTCAGGGAAAACATCTGGTCCTGGAGAGTCTTGACTCCTGGCGCCTGGGTGTCACCTGACCAGGACCCTGGGCAGCTGTTTCCGATGGTGCTG	BCL2-interacting killer
Bin1	NM_001083334.1	Amphiphysin 2,amphiphysin-like,Amphl,MGD-MRK-37129,MGI:700008	GATTCATGTTCAAGGTTCAAGCCCAGCATGATTACACGGCCACTGACACTGATGAGCTGCAACTCAAAGCTGGCGATGTGGTGTTGGTGATTCCTTTCCA	bridging integrator 1
Birc2	NM_007465.2	Api1,apoptosis inhibitor 2,AW146227,C330006D17Rik,cIAP1,cIAP-1,expressed sequence AW146227,HIAP1,IAP1,mcIAP1,MGI:1924866,MGI:2143294,MIAP1,MIHB,RIKEN cDNA C330006D17 gene	TCTAGCCCTCTTAATTCTAGAGCAGTGGAAGACTTCTCATCAAGGATGGATCCCTGCAGCTATGCCATGAGTACAGAAGAGGCCAGATTTCTTACTTACA	baculoviral IAP repeat-containing 2
Birc3	NM_007464.3	Api2,apoptosis inhibitor 1,AW107670,cIAP2,cIAP-2,expressed sequence AW107670,HIAP2,IAP2,MGI:2143290,MIAP2,MIHC,RNF49	CCCTGTCATCTCACCATGAACATGGTTCAAGACAGCGCCTTTCTAGCCAAGCTGATGAAGAGTGCTGACACCTTTGAGTTGAAGTATGACTTTTCCTGTG	baculoviral IAP repeat-containing 3
Birc5	NM_009689.2	Api4,apoptosis inhibitor 4,MGI:1196343,survivin,TIAP	GGCTTCATCCACTGCCCTACCGAGAACGAGCCTGATTTGGCCCAGTGTTTTTTCTGCTTTAAGGAATTGGAAGGCTGGGAACCCGATGACAACCCGATAG	baculoviral IAP repeat-containing 5
Blk	NM_007549.2	MGD-MRK-1577	AAGGATTGTGTTAGAACTTACCTCCAGTTGTGTTCAGACCCCGATAGTCCCGAAATCAGTCTGACCAGTTAGCGATGGACAGGATGTCAGGCTGTCATAA	B lymphoid kinase
Blm	NM_001042527.2		AAAGATGTGAACGTGTCTGAGGCCTTTTCATTCACTGAGTCTCCACTCCACAAACCAAAGCAGCAGGCAAAGATTGAAGGCTTCTTTAAACATTTCCCTG	Bloom syndrome, RecQ like helicase
Blnk	NM_008528.4	BASH,Bca,BCA,B cell activation-related gene,BLNK,Ly57,Ly-57,lymphocyte antigen 57,MGD-MRK-11999,MGD-MRK-12042,MGI:1278314,SLP-65	CTGAAGAGGCCTTGCACAGATCCAACAAGGATGGATCGTTTCTTATTCGGAAGAGCTCTGGCCATGATTCCAAGCAGCCGTACACCCTAGTTGCGTTCTT	B cell linker
Bmi1	NM_007552.4	AW546694,B lymphoma M0-MLV insertion region 1,Bmi-1,expressed sequence AW546694,MGD-MRK-1588,MGD-MRK-1589,MGI:2139375,Pcgf4,polycomb group ring finger 4	TCTCGAGGTTTTCATGGTGTTACCTAAGACAAAAGACATCTCACCCTCTATGATGGACTTACTTCTGAGAGTGCGTTTGAGGCACTTATGGCTTACTAAG	Bmi1 polycomb ring finger oncogene
Bnip3	NM_009760.4	MGD-MRK-38371,Nip3	TGTGGCCTTATAATCCTATTACATAGCAGAAAATTAAAGGGTGCGTGCGGGTTATCTGTAAAGGCCTCTAACTTTGTGAACTGAGTAGCAAGTAGAAGCT	BCL2/adenovirus E1B interacting protein 3
Bnip3l	NM_009761.3	C86132,D14Ertd719e,DNA segment, Chr 14, ERATO Doi 719, expressed,expressed sequence C86132,MGI:1289182,MGI:2145873,Nip3L,Nix	TGACTTGGAAAAGTAGACTTGGGTTGTGGGAACAGTTGATAAAGTTCTGGAAAGATGCCATTCATTCTACAGTCTTCCCAAGGTGTCCTAGTCTCTCCCA	BCL2/adenovirus E1B interacting protein 3-like
Bok	NM_016778.2	AI847676,AU021146,expressed sequence AI847676,expressed sequence AU021146,matador,MGI:2138345,MGI:2138464,mtd	CCCTGGTTGACTGCCTGGGGGAGTTTGTACGCAAGACCTTGGCTACCTGGCTTCGGAGGCGTGGTGGATGGACGGATGTCCTCAAGTGTGTGGTCAGCAC	BCL2-related ovarian killer
Bola2	NM_175103.3	1110025L05Rik,RIKEN cDNA 1110025L05 gene	CATGTGGAGGTGGAGGACACGACTCTGAACCGTTGCGCGACCAGCTTCCGAGTCCTGGTGGTGTCGGCTAAGTTCGAGGGAAAGCCACTGCTCCAGAGAC	bolA-like 2 (E. coli)
Braf	NM_139294.5	9930012E13Rik,AA120551,AA387315,AA473386,Braf2,Braf-2,Braf transforming gene 2,C87398,D6Ertd631e,DNA segment, Chr 6, ERATO Doi 631, expressed,expressed sequence AA120551,expressed sequence AA387315,expressed sequence AA473386,expressed sequence C87398,MGD-MRK-1618,MGD-MRK-1619,MGD-MRK-1621,MGI:1277149,MGI:2141786,MGI:2442536,MGI:3034546,MGI:3034892,MGI:3034940,RIKEN cDNA 9930012E13 gene	AAATCCTCACCAGTCCATCTCCTTCAAAATCCATTCCAATTCCACAGCCCTTCCGACCAGCAGATGAAGATCATCGCAATCAGTTTGGGCAACGAGACCG	Braf transforming gene
Brca1	NM_009764.3	MGD-MRK-25968	AAGTCTTCTATCAGGTGTGCTCTTCCACTTGAACCAATCAGTAGAAATCCAAGCCCACCTACTTGTGCTGAGCTTCAAATCGATAGTTGTGGTAGCAGTG	breast cancer 1, early onset
Brd2	NM_010238.3	AW228947,D17H6S113E,DNA segment, Chr 17, human D6S113E,expressed sequence AW228947,female sterile homeotic-related gene 1,Frg-1,Fsrg1,MGD-MRK-16269,MGI:2147056,Ring3,ring finger protein 3,Rnf3	AACTGCTATAAGTACAATCCTCCAGACCACGATGTTGTGGCTATGGCACGAAAGTTGCAGGATGTGTTTGAGTTTCGCTATGCCAAGATGCCAGATGAGC	bromodomain containing 2
Brd3	NM_001113573.1	2410084F24Rik,AW060456,expressed sequence AW060456,Fsrg2,MGI:2139285,ORFX,RIKEN cDNA 2410084F24 gene,RINGL3	ACCAGCCTCTCCCTTAGTAACTTGAAGGAAGCTTTGCAAGGGTGTTTCTCTGGAATGGGTTCTGTGTTTGAAAGCTGTTAGAACACTAACCAGCAGGTTA	bromodomain containing 3
Brd4	NM_001286630.1	DNA segment, WI-11513,HUNK1,MCAP,MGI:1337084,WI-11513	TCATCAAACATCCCATGGACATGAGCACAATCAAGTCTAAACTAGAGTCCCGAGAGTACAGAGATGCCCAGGAATTTGGTGCTGATGTCCGATTGATGTT	bromodomain containing 4
Btk	NM_013482.2	AI528679,Bruton's tyrosine kinase,expressed sequence AI528679,MGD-MRK-15473,MGD-MRK-1683,MGI:2147899,xid,X-linked immune deficiency	GAAGAGCCCTGGACATCTAGGAATGCCTTTCTTCTCTCGTTCCCTGGCATACTGCTCTAAGCAAAGGTCAAGGGATTTCTGTGCCTAGTATTACCCATAA	Bruton agammaglobulinemia tyrosine kinase
C1qa	NM_007572.2	AI255395,C1q,expressed sequence AI255395,MGD-MRK-1696,MGI:2140213	CAGTGCCCGGCTTCTATTACTTCAACTTCCAAGTGATCTCCAAGTGGGACCTTTGTCTGTTTATCAAGTCTTCCTCCGGGGGCCAGCCCAGGGATTCCCT	complement component 1, q subcomponent, alpha polypeptide
C1qb	NM_009777.2	MGD-MRK-1697	GTGCCAACAGCATCTTCACTGGCTTTCTGCTTTTCCCTGACATGGATGCGTAATCACGGGGTCAAATTACACCTATCCAACACCATCTTCCTGCCTCCCT	complement component 1, q subcomponent, beta polypeptide
C1qc	NM_007574.2	AI385742,C1qg,complement component 1, q subcomponent, c polypeptide,complement component 1, q subcomponent, gamma polypeptide,expressed sequence AI385742,MGD-MRK-1698,MGI:2140252	CAGAGGGGCGATGAGGTGTGGCTATCAGTCAATGACTACAATGGCATGGTGGGCATAGAGGGCTCCAACAGCGTCTTCTCTGGTTTCCTACTGTTTCCCG	complement component 1, q subcomponent, C chain
C3	XM_011246258.1	acylation stimulating protein,AI255234,complement factor 3,expressed sequence AI255234,MGD-MRK-1700,MGI:2146809,Plp	TGGGTGGAGCACTGGCCTGAGGCAGAAGAATGCCAGGATCAGAAGTACCAGAAACAGTGCGAAGAACTTGGGGCATTCACAGAATCTATGGTGGTTTATG	complement component 3
C3ar1	NM_009779.2	anaphylatoxin C3a receptor,C3aR	ATAAGCCAATCTGGTGCCAGAATCATCGAAACGTGAGAACCGCCTTCGCCATCTGTGGATGTGTCTGGGTGGTAGCCTTTGTGATGTGTGTGCCCGTATT	complement component 3a receptor 1
C4a	NM_011413.2	MGD-MRK-14443,sex-limited protein,Slp	TCCTCTGGGGGCTGGCTTGGGTGTTCAGCTTCTGTGCCTCATCCCTGCAGAAGCCCAGGTTGCTCCTGTTTTCCCCTTCTGTGGTTAATTTGGGGACTCC	complement component 4A (Rodgers blood group)	C4b (NM_009780)
C5ar1	NM_007577.3	C5aR,C5r1,Cd88,complement component 5, receptor 1,D7Msu1,DNA segment, Chr 7, Michigan State University 1,MGD-MRK-1710,MGI:2180152	CATTGCTCCTCACCATTCCATCCTTCGTGTACCGGGAGGCATATAAGGACTTCTACTCAGAGCACACTGTATGTGGTATTAACTATGGTGGGGGTAGCTT	complement component 5a receptor 1
C6	NM_016704.2	AW111623,expressed sequence AW111623,MGD-MRK-1711,MGI:2146192	CTGATTGACAAGAGTGAAGCCTGTTTCTGTGACCACTACCCATGGACTCACTGGTCCAGCTGTTCTAAGTCCTGCAATTCTGGAACCCAGAGCAGACAGA	complement component 6
Cables1	NM_001146287.1	ik3-1,interactor-1 with cdk3	TAAAAGTCTGTACTGGGGTAAGACGCATGATTGGTGTCTTGTGGCTTTTGCAGCTGGGACAAACTACATTTCAAGCTGTGGTTGAACTGATTGTTAGTAC	CDK5 and Abl enzyme substrate 1
Calcoco2	NM_001271018.1	2410154J16Rik,C77254,expressed sequence C77254,MGI:1924065,MGI:2144626,Ndp52,Ndp52l1,nuclear domain 10 protein 52,nuclear domain 10 protein 52 like 1,RIKEN cDNA 2410154J16 gene	CTGGTTTGGTATGATTGCACATCCCAGACTGAGGACCAGAAGTTTAAGGCCATCCTTAGCTACACAGTGAATCTGAGGCCAGCGTAGGCTACATGATGGC	calcium binding and coiled-coil domain 2
Calr	NM_007591.3	Calregulin,CRT,MGD-MRK-1739	GCACCAAGAAGGTTCATGTCATCTTTAACTACAAGGGCAAGAATGTGCTGATCAACAAGGATATCCGGTGTAAGGATGATGAATTCACACACCTATACAC	calreticulin
Camk4	NM_009793.3	A430110E23Rik,AI666733,Ca2+/calmodulin-dependent protein kinase type IV/Gr,CaMKIV,CaMKIV/Gr,D18Bwg0362e,DNA segment, Chr 18, Brigham & Women's Genetics 0362 expressed,expressed sequence AI666733,MGD-MRK-1745,MGD-MRK-33961,MGI:106269,MGI:2147260,MGI:3026992,RIKEN cDNA A430110E23 gene	GTTTCTCCAGGCTGTTAGAGTGTCAGCACTTCAGCAGGTCAAGCACAAACCTCTGACAGCTTTTGGGGAAGGAGACAGTGTGGTGCTTTGAGCATTTTGT	calcium/calmodulin-dependent protein kinase IV
Casp1	NM_009807.2	Caspase-1,ICE,Il1bc,interleukin 1 beta convertase,interleukin 1 beta-converting enzyme,MGD-MRK-11368	GACAATAAATGGATTGTTGGATGAACTTTTAGAGAAGAGAGTGCTGAATCAGGAAGAAATGGATAAAATAAAACTTGCAAACATTACTGCTATGGACAAG	caspase 1
Casp2	NM_007610.1	Caspase-2,Ich-1,MGD-MRK-12808,Nedd2,neural precursor cell expressed, developmentally down-regulated gene 2	TCACTTGGAAGACTTACTGCTCACAACCCTCTCAGATATTCAGCACGTACTCCCACCGTTGAGCTGTGACTATGACACAAGTCTCCCTTTCTCGGTGTGT	caspase 2
Casp3	NM_009810.2	A830040C14Rik,AC-3,Apopain,Caspase-3,CC3,CPP32,melody,MGD-MRK-36315,MGI:2442726,MGI:3717434,mldy,RIKEN cDNA A830040C14 gene,Yama	GAGGCTGACTTCCTGTATGCTTACTCTACAGCACCTGGTTACTATTCCTGGAGAAATTCAAAGGACGGGTCGTGGTTCATCCAGTCCCTTTGCAGCATGC	caspase 3
Casp4	NM_007609.2	capase 11, apoptosis-related cysteine protease,Casp11,Caspase-11,caspase 11, apoptosis-related cysteine peptidase,ich-3,MGD-MRK-36276	ATTTACCCAATAAAGGAGGCCAATGGCCGTACACGAAAGGCTCTTATCATATGCAATACAGAGTTCAAACATCTCTCACTGAGGTATGGGGCTAACTTTG	caspase 4, apoptosis-related cysteine peptidase
Casp6	NM_009811.3	mCASP-6,Mch2	CAAGCCACATAGATGCCGATTGCTTCATCTGTGTCTTCCTGAGCCATGGGGAAGGCAACCACGTTTACGCATACGACGCCAAAATTGAAATTCAGACGTT	caspase 6
Casp7	NM_007611.2	AI314680,caspase-7,CMH-1,expressed sequence AI314680,ICE-IAP3,Mch3,MGD-MRK-38428,MGI:2147501	TGGTTGTTCTCAGTGGCTTAGGGCAGATTTTTAAGCCGACCTTCCCAGGTGGCTGAGAGAAGACGACAGTTAATATTCCAGTATATAGAACCCAATCCAG	caspase 7
Casp8	NM_009812.2	Caspase-8,FLICE,MACH,Mch5	TTTCATTCAGGCTTGCCAAGGAAGTAACTTCCAGAAAGGAGTGCCTGATGAGGCAGGCTTCGAGCAACAGAACCACACTTTAGAAGTGGATTCATCATCT	caspase 8
Casp9	NM_015733.4	AI115399,AW493809,Caspase-9,expressed sequence AI115399,expressed sequence AW493809,ICE-LAP6,Mch6,MGI:2140188,MGI:2140578	ATAACTGTCCTGCTAAGATAGGATTTTGAACTGGGGCAGGCTGCTCTTTCCCTTTGGCGATGCAAACATGCTCCTAGCAGCTTTCAGGTTGTAGGGCAAT	caspase 9
Cass4	NM_001080820.2	F730031O20Rik,RIKEN cDNA F730031O20 gene	CGTTATCCAGCCCTCAGAAGTCAGAACGGATTCATGACACTCCGGTGTTGCTGGAAAAGGCCGATGTCAGAAATGTGTCTATGACCAGCTTCACCAAAGA	Cas scaffolding protein family member 4
Ccl2	NM_011333.3	AI323594,expressed sequence AI323594,HC11,MCAF,MCP1,MCP-1,MGD-MRK-14333,MGD-MRK-14413,MGI:2144120,monocyte chemoattractant protein-1,monocyte chemotactic protein,Scya2,Sigje,small inducible cytokine A2,small inducible gene JE,SMC-CF	TCTTCAGCACCTTTGAATGTGAAGTTGACCCGTAAATCTGAAGCTAATGCATCCACTACCTTTTCCACAACCACCTCAAGCACTTCTGTAGGAGTGACCA	chemokine (C-C motif) ligand 2
Ccl3	NM_011337.1	AI323804,CCL3,expressed sequence AI323804,G0S19-1,LD78alpha,macrophage inflammatory protein-1alpha,macrophage inflammatory protein-1 alpha,MGD-MRK-12241,MGD-MRK-14334,MGI:2144123,Mip1a,MIP1-(a),MIP-1alpha,MIP-1 alpha,MIP1-alpha,Scya3,small inducible cytokine A3	TCTGTCACCTGCTCAACATCATGAAGGTCTCCACCACTGCCCTTGCTGTTCTTCTCTGTACCATGACACTCTGCAACCAAGTCTTCTCAGCGCCATATGG	chemokine (C-C motif) ligand 3
Ccl4	NM_013652.1	Act-2,AT744.1,macrophage inflammatory protein-1 beta,MGD-MRK-12242,MGD-MRK-14335,Mip1b,MIP-1B,MIP-1 beta,Scya4,small inducible cytokine A4	TTCTCAGCACCAATGGGCTCTGACCCTCCCACTTCCTGCTGTTTCTCTTACACCTCCCGGCAGCTTCACAGAAGCTTTGTGATGGATTACTATGAGACCA	chemokine (C-C motif) ligand 4
Ccl5	NM_013653.1	MGD-MRK-14336,MuRantes,RANTES,Scya5,SISd,small inducible cytokine A5,TCP228	CCTCGTGCCCACGTCAAGGAGTATTTCTACACCAGCAGCAAGTGCTCCAATCTTGCAGTCGTGTTTGTCACTCGAAGGAACCGCCAAGTGTGTGCCAACC	chemokine (C-C motif) ligand 5
Ccl7	NM_013654.3	fic,marc,mcp3,MCP-3,MGD-MRK-16289,Scya7,small inducible cytokine A7	CAACCAGATGGGCCCAATGCATCCACATGCTGCTATGTCAAGAAACAAAAGATCCCCAAGAGGAATCTCAAGAGCTACAGAAGGATCACCAGTAGTCGGT	chemokine (C-C motif) ligand 7
Ccng2	NM_007635.4		CATTCCTTTCAGGCCTTTGAAAGATGAACAGTGTAGCCTGTCTGAAACTGTAGAGCCTTCAGGTGTCTTTATTTAATAGGTTGGGAGTGTGCAAGGGCTT	cyclin G2
Ccni	NM_017367.3		GCTTCACTGTATGGCCTGCAACCAACTTCTGCAGTTCAAAGGGTCCATGCTTGCTCTGGCCATGGTTAGTCTGGAAATGGAGAAACTCATTCCTGATTGG	cyclin I
Ccr2	NM_009915.2	CC-CKR-2,CCR2A,CCR2B,CKR2,CKR2A,CKR2B,Cmkbr2,MGD-MRK-33876	ATGAACTAACATAGACAGCTCAGGATTAACAGGGACTTGTGGTTTGTGGTCTGTGGGCTTATCCAAGCATGGTGATTTAGACTCTAAGGTCCGTCTGGAT	chemokine (C-C motif) receptor 2
Ccr5	NM_009917.5	CD195,chemokine (C-C) receptor 5,Cmkbr5,MGD-MRK-35643	GGAGCAGGGAGAACGAGTCTTTTATCAGGGCCGGGAAATATGCACAAAGAGACTTGAGGCAGGTGCCATGACCCATATGCAAAGGGACGGACACAGGGCC	chemokine (C-C motif) receptor 5
Cd109	NM_153098.3	9930012E15Rik,AI480638,expressed sequence AI480638,Gov platelet alloantigens,MGI:2143078,RIKEN cDNA 9930012E15 gene	AATGACTTCAAATGACACCAATGGCACCATATACCGGAAGACTGTTCAAGTTCCCAGGGATAATGGGGTCACTCTTGTTTTTCCCATCAAGCCCACGCAC	CD109 antigen
Cd14	NM_009841.3	MGD-MRK-1831	CTAGACGAGGAAAGTTGTTCCTGCAACTTCTCAGATCCGAAGCCAGATTGGTCCAGCGCTTTCAATTGTTTGGGGGCGGCAGATGTGGAATTGTACGGCG	CD14 antigen
Cd163	NM_053094.2		TCACGGCACTCTTGGTTTGTGGAGCCATTCTATTGGTCCTCCTCATTGTCTTCCTCCTGTGGACTCTGAAGCGACGACAGATTCAGCGACTTACAGTTTC	CD163 antigen
Cd19	NM_009844.2	AW495831,expressed sequence AW495831,MGD-MRK-1833,MGI:2142241	GACTTCGTTAGGTCCCAAGAACCACATCTGATTCTGAAATCTGGAGATCCCAGATGGTGTCAGTCAGTGAAATGACCTTGATCAGGATGTGTGCATGCTG	CD19 antigen
Cd209e	NM_130905.2	mSIGNR4,SIGNR4	CCAGTTGGGGAGTGGACTTTCACTCATGCGTTTCCCAGTTCCTACTCCCTGTCTATGGGCATGGAAATCTTAGTATTACCTCTGGGACTCATCAGTCTCC	CD209e antigen
Cd244	NM_018729.2	2B4,C9.1,F730046O15Rik,MGD-MRK-38339,MGI:2442562,Nmrk,non MHC restricted killing associated,RIKEN cDNA F730046O15 gene	TACAGACAAAAGATGTTTCTGTTCAATGGAAGAAGACAGAACAGGGCTCACACAGAAAAATTGAGATCCTGAATTGGTATAATGATGGTCCCAGTTGGTC	CD244 natural killer cell receptor 2B4
Cd24a	NM_009846.2	cluster of differentiation 24,heat stable antigen,HSA,Ly-52,lymphocyte antigen 52,MGD-MRK-11995,MGD-MRK-1840,nectadrin	TGGCTTAGGAAATGTGGACACTTAAAACTCTCACTTGAAATTGGGCACAGGTTTGATGTAGAGATAAGGACGGGGTGCGGAATGGAGACCCATTTTGTCA	CD24a antigen
Cd300lf	NM_001169153.1	CLM-1,DIgR2,F730004D16Rik,IgSF13,IREM1,LMIR3,Pigr3,RIKEN cDNA F730004D16 gene	CGGTGATGGGTTTCTGGATCTCAGTGTGCTCCTCCCAGTCATCTCTGCAGTCCTGTTGCTTCTCCTGTTGGTGGCCTCGCTCTTTGCTTGGAGGATGGTG	CD300 molecule like family member F
Cd33	NM_001111058.1	gp67,MGD-MRK-16204,Siglec-3	CCCTACTTTCTCCTGGATGTCAACTGCCCTCACCTCCTTGAGTTCCCGAACCACAGACTCCTCCGTGCTGACGTTCACACCTCAGCCTCAGGACCATGGT	CD33 antigen
Cd36	NM_007643.3	FAT,fatty acid translocase,MGD-MRK-36478,Scarb3	GGGACCATTGGTGATGAAAAAGCAGAAATGTTCAAAACACAAGTGACTGGGAAAATCAAGCTCCTTGGCATGGTAGAGATGGCCTTACTTGGGATTGGAG	CD36 molecule
Cd3d	NM_013487.2	MGD-MRK-14696,MGD-MRK-1852,T3d,T3-delta chain	CTGTGTGGAGCTAGACTCGGGCACCATGGCTGGTGTCATCTTCATTGACCTCATCGCAACTCTGCTCCTGGCTTTGGGCGTCTACTGCTTTGCAGGACAT	CD3 antigen, delta polypeptide
Cd3e	NM_007648.4	AI504783,CD3,CD3epsilon,expressed sequence AI504783,MGD-MRK-14697,MGD-MRK-1853,MGI:2143086,T3e,T3-epsilon chain	TGAGTACTGTGTGGAGGTGGACCTGACAGCAGTAGCCATAATCATCATTGTTGACATCTGTATCACTCTGGGCTTGCTGATGGTCATTTATTACTGGAGC	CD3 antigen, epsilon polypeptide
Cd3g	NM_009850.2	Ctg3,Ctg-3,MGD-MRK-14698,MGD-MRK-1854,MGD-MRK-2212,MGD-MRK-2213,T3g,T3-gamma chain	GCATTGAGCTAAACATAGGCACCATATCCGGCTTTATCTTCGCTGAGGTCATCAGCATCTTCTTCCTTGCTCTTGGTGTATATCTCATTGCGGGACAGGA	CD3 antigen, gamma polypeptide
Cd40	NM_011611.2	AI326936,Bp50,expressed sequence AI326936,MGD-MRK-1859,MGI:2138913,p50,Tnfrsf5,tumor necrosis factor receptor superfamily, member 5	GCTGCCCAAACCCGGTTACCTGATTTTGATCCCTGGGACTTCATGGTAAAAGGGAGAGAACCAAATCCAGAGGGTTGTCATTTGACCTCCATGTGTGCTC	CD40 antigen
Cd44	NM_009851.2	AU023126,AW121933,AW146109,expressed sequence AU023126,expressed sequence AW121933,expressed sequence AW146109,HERMES,Ly-24,lymphocyte antigen 24,MGD-MRK-11964,MGD-MRK-13281,MGD-MRK-1863,MGI:2139311,MGI:2139322,MGI:3035411,Pgp-1,phagocyte glycoprotein 1	TCGCTTTGGGTGTGTCCTTCGCGCGCTCCCTCCCTCTTAGGTCACTCACTCTTTCAAAGCCTGGAATAAAAACCACAGCCAACTTCCGAAGCGGTCTCAT	CD44 antigen
Cd47	NM_010581.3	9130415E20Rik,AA407862,AI848868,AW108519,B430305P08Rik,expressed sequence AA407862,expressed sequence AI848868,expressed sequence AW108519,IAP,integrin-associated protein,Itgp,MGD-MRK-11496,MGI:1918837,MGI:1925789,MGI:2146333,MGI:2146503,MGI:2146621,RIKEN cDNA 9130415E20 gene,RIKEN cDNA B430305P08 gene	CTCCTGCTGCTGCGGTTCAGCTCAACTACTGTTTAGTAACGTCAACTCCATAGAGTTCACTTCATGCAATGAAACTGTGGTCATCCCTTGCATCGTCCGT	CD47 antigen (Rh-related antigen, integrin-associated signal transducer)
Cd6	NM_001037801.2	MGD-MRK-24451	GAAGTGCCTTCCAGAGTTCCAGTCACGATAGAATCTTCTGTGCCGGTGAGCGTGAAGGATAAGGACTCACAAGGGCTGACACTTCTCATTCTCTGTATTG	CD6 antigen
Cd68	NM_009853.1	gp110,Lamp4,macrosialin,MGD-MRK-1868,Scard1	AGCCCGAGTACAGTCTACCTGGACTACATGGCGGTGGAATACAATGTGTCCTTCCCACAGGCAGCACAGTGGACATTCATGGCGCAGAATTCATCTCTTC	CD68 antigen
Cd69	NM_001033122.3	5830438K24Rik,AI452015,AIM,EST AI452015,MGD-MRK-1869,MGI:1889838,MGI:1923299,RIKEN cDNA 5830438K24 gene,VEA	GCAGATTTCAAAGTGCTGGAAAGAAAAGTGCAATACGTGTAGTGGCAGATCTCTGTCAGGACACACCCTGTGGTTTGACCTTGGAATAACTCCAGTCTTG	CD69 antigen
Cd70	NM_011617.1	CD27LG,Ki-24 antigen,Tnfsf7,tumor necrosis factor (ligand) superfamily, member 7	CGCCTGACATACCTGGTCCACGGAGATGTCCTCTGTACCAACCTCACCCTGCCTCTGCTGCCGTCCCGCAACGCTGATGAGACCTTCTTTGGAGTTCAGT	CD70 antigen
Cd72	NM_001110320.1	B-lymphocyte antigen 2,Ly-19,Ly-32,Lyb-2,Ly-m19,lymphocyte antigen 19,lymphocyte antigen 32,lymphocyte antigen m19,MGD-MRK-11957,MGD-MRK-11973,MGD-MRK-12012,MGD-MRK-12054,MGD-MRK-1871	CTAGATCGTTCGAAGTCATATTGGATACAGATGAGCAAGAAGTGGAGGCAGGACTCTGACTCTCAAAGCCGACATTGTGTCAGGATAAAAACATATTACC	CD72 antigen
Cd74	NM_001042605.1	CLIP,Ia-associated invariant chain,Ii,MGD-MRK-11344	ATGGATAACATGCTCCTTGGGCCTGTGAAGAACGTTACCAAGTACGGCAACATGACCCAGGACCATGTGATGCATCTGCTCACGAGGTCTGGACCCCTGG	CD74 antigen (invariant polypeptide of major histocompatibility complex, class II antigen-associated)
Cd83	NM_009856.2		CCAGATAGTTTAGTCTGGGTTGAATACAATGGATGTGAAGTTGCTTGGGGAAAGCTGAATGTAGTGAATACATTGGCAACTCTACTGGGCTGTTACCTTG	CD83 antigen
Cd84	NM_013489.2	A130013D22Rik,CDw84,MGI:2444272,RIKEN cDNA A130013D22 gene,SLAMF5	CTATGATGAAATCCCTCAGTCCAAGATGCTGTCCTGTAAGAAAGATCCGGTGACCACCATTTATTCCTCAGTGCAGCTTTCTGAGAAGATGAAGGAAACC	CD84 antigen
Cd86	NM_019388.3	B70,B7-2,B7.2,CD28 antigen ligand,Cd28l2,Ly58,Ly-58,lymphocyte antigen 58,MB7-2,MGD-MRK-12000,MGD-MRK-12043,MGD-MRK-18572,MGD-MRK-18580	CAAAACATAAGCCTGAGTGAGCTGGTAGTATTTTGGCAGGACCAGCAAAAGTTGGTTCTGTACGAGCACTATTTGGGCACAGAGAAACTTGATAGTGTGA	CD86 antigen
Cd8a	NM_001081110.2	BB154331,expressed sequence BB154331,Ly-2,Ly-35,Ly-B,lymphocyte antigen 2,lymphocyte antigen 35,Lyt-2,MGD-MRK-11958,MGD-MRK-11976,MGD-MRK-12074,MGD-MRK-1872,MGI:2141733,T-lymphocyte antigen 2	CCACCTTCGTTGTCTATATGGCTTCATCCCACAACAAGATAACGTGGGACGAGAAGCTGAATTCGTCGAAACTGTTTTCTGCCATGAGGGACACGAATAA	CD8 antigen, alpha chain
Cd8b1	NM_009858.2	Ly-3,Ly-C,lymphocyte antigen 3,Lyt-3,MGD-MRK-11970,MGD-MRK-12075,MGD-MRK-1873,T-lymphocyte antigen 3	GCCACCTCATGAATAAAGTTTTCTGCAAACAGTTTCAGGGCTCTCAGCAGCCATCTTACTCTCTCAGGCCTTGCCGTGGGTTTGGGAGGCTGTTGGCTCA	CD8 antigen, beta chain 1
Cdc25a	NM_007658.3	D9Ertd393e,DNA segment, Chr 9, ERATO Doi 393, expressed,MGD-MRK-24066,MGI:1196333	AAGCCAATACGACCTGCATCTCGTCACATCTACGAGGAGAGTAAAGATCCCTTTACACACAGGCAGAATTCAGCCCCAGCTCGGATGCTATCTTCAAATG	cell division cycle 25A
Cdc7	NM_001271566.1	AI597260,Cdc7l1,cell division cycle 71 homolog (S. cerevisiae)-like 1,expressed sequence AI597260,MGI:2140941,muCdc7	AAGGGGACAAAGTAGTAGAGGGCTCGATACGGAGATTTGTGCATTATTTTGTTCTAAACTTCTCTCTGTCCGAGATAGCATACCAGGCTTCCAGGAGTCA	cell division cycle 7 (S. cerevisiae)
Cdk20	NM_053180.2	4932702G04Rik,AU019450,AW558027,Ccrk,cell cycle related kinase,expressed sequence AU019450,expressed sequence AW558027,MGI:2145459,RIKEN cDNA 4932702G04 gene	GTCAAGAGCTACCTGCAGATGCTGCTCAAAGGTGTTGCGTTTTGCCATGCCAACAACATTGTGCATCGGGACCTGAAGCCTGCTAACCTGCTCATCAGTG	cyclin-dependent kinase 20
Cdkn1a	NM_007669.4	CAP20,CDKI,Cdkn1,CIP1,cyclin dependent kinase inhibitor,mda6,MGD-MRK-16760,MGD-MRK-25990,P21,p21Cip1,p21WAF,p21<WAF1/CIP1>,SDI1,Waf1	AATACCGTGGGTGTCAAAGCACTTAGTGGGTCTGACTCCAGCCCCAAACATCCCTGTTTCTGTAACATCCTGGTCTGGACTGTCTACCCTTAGCCCGCAC	cyclin-dependent kinase inhibitor 1A (P21)
Cdkn1c	NM_009876.3	AL024410,CDKI,expressed sequence AL024410,Kip2,MGD-MRK-25998,MGI:2142098,p57Kip2	CTGGGACCTTTCGTTCATGTAGCAGGAACCGGAGATGGTTGCGTAGAGCAGCCCACGGTTTTGTGGAAATCTGAAAACTGTGCAATGTATTGAGAACACT	cyclin-dependent kinase inhibitor 1C (P57)
Ceacam3	NM_054059.1	cea12,EG384557,MGI:1891356,predicted gene, EG384557,pregnancy-specific glycoprotein 24,Psg24	CATTTTGACCTGTGGACGCCCTCCCACCTCTGCTCAGCTCAGTATTGAATCAGTGCCGCCCAGTGTTGCTAAAGGAGAAAGTGTTCTTCTTCTTGCTCGA	carcinoembryonic antigen-related cell adhesion molecule 3
Cflar	NM_207653.3	2310024N18Rik,A430105C05Rik,AI646576,AU021929,Cash,caspase homolog,Casper,c-Flip,expressed sequence AI646576,expressed sequence AU021929,Flip,MGI:1096876,MGI:1916820,MGI:1925024,MGI:2138307,MGI:2138466,RIKEN cDNA 2310024N18 gene,RIKEN cDNA A430105C05 gene	GAACATCCACAGAATAGACTTGAACACAAAGATCCAGAAGTACACCCAGTCCAGCCAAGGAGCAAGATCAAATATGAATACTCTCCAGGCTTCGCTCCCA	CASP8 and FADD-like apoptosis regulator
Ch25h	NM_009890.1	AI462618,expressed sequence AI462618,m25OH,MGI:2147554	ATCACCAGAACTCGTCCTCCTTCGCGCTGGCGACCCAATACATGAGCTTCTGGGAGCTGCTTTCGCTGACCTTCTTCGACGTGCTGAACGTCGCGGTGCT	cholesterol 25-hydroxylase
Chek1	NM_007691.5	C85740,Chk1,expressed sequence C85740,MGI:2143427	TGGCAGCGCTTGGTCAAAAGGATGACACGATTCTTTACTAAATTGGATGCGGACAAATCTTACCAATGCCTGAAAGAGACCTTCGAGAAGTTGGGCTATC	checkpoint kinase 1
Chek2	NM_016681.3	CHK2,Rad53,RAD53 homolog (S. cerevisiae)	CCATAAAGATCATTAGCAAGCGGAGGTTTGCTCTTGGCTCATCGAGAGAAGCCGACACAGCTCCCAGTGTGGAAACTGAAATAGAAATTTTGAAGAAACT	checkpoint kinase 2
Chn2	NM_001163640.1	1700026N20Rik,4930557O16Rik,MGI:1922054,RIKEN cDNA 1700026N20 gene,RIKEN cDNA 4930557O16 gene	ACCCTCCATGACATGCGGTACCAAAAGCTGATCGTGCAGATTTTAATAGAAAACGAAGATGTTCTGTTTTAATCCACCAGGGAAGTGAGCTGATAGAGCT	chimerin 2
Chst8	NM_175140.4	1500011J21Rik,AI426009,expressed sequence AI426009,GalNAc4ST-1,MGI:2141936,RIKEN cDNA 1500011J21 gene	TTTGTCCGGGAACCCTTTGAGCGGCTGGTCTCTGCTTTCCGAGACAAGTTTGAGCATCCTAACAGCTACTATCATCCTGTCTTTGGCAAGGCTATCCTGG	carbohydrate (N-acetylgalactosamine 4-0) sulfotransferase 8
Chuk	NM_001162410.1	AI256658,Chuk1,expressed sequence AI256658,IkappaB kinase alpha,IKK1,IKK 1,IKK-1,IKK[a],IKKalpha,IKK alpha,IKK-alpha,MGD-MRK-16258,MGI:2147493	TCGTTTAGAGCTAAGTTCCAAAAACAGAGAGCGATGGTGCCATGAAATCCAGATCATGAAAAAGTTGGACCATGCGAATGTTGTAAAGGCCTGTGATGTC	conserved helix-loop-helix ubiquitous kinase
Cidea	NM_007702.2	AW212747,expressed sequence AW212747,MGI:2147356	CTTAAGGGACAACACGCATTTCATGATCTTGGAAAAGGGACAGAAATGGACACCGGGTAGTAAGTATGTCCCAGTCTGCAAGCAACCAAAGAAATCGGGA	cell death-inducing DNA fragmentation factor, alpha subunit-like effector A
Cideb	NM_009894.3	1110030C18Rik,AI790179,CIDE-B,DFFA-like B,expressed sequence AI790179,MGI:1915915,MGI:2145691,RIKEN cDNA 1110030C18 gene	ATCCACTGTGAGCTCGGAGTTAAGCCGTAGGGTCTGGAACTCAGCTCCTCCACCTCAGCGACCCTTCCGTGTCTGTGATCATAAGCGGACAGTCCGGAAA	cell death-inducing DNA fragmentation factor, alpha subunit-like effector B
Cks1b	NM_016904.1	2410005G18Rik,2610005D03Rik,AA407784,CDC28 protein kinase 1,Cks1,expressed sequence AA407784,MGI:1913740,MGI:1914364,MGI:2139555,RIKEN cDNA 2410005G18 gene,RIKEN cDNA 2610005D03 gene	TCTGATGTCTGAATCTGAATGGAGGAACCTCGGCGTTCAGCAGAGTCAGGGATGGGTCCACTATATGATCCATGAACCAGAACCTCACATCTTACTGTTC	CDC28 protein kinase 1b	Cks1brt (NM_001037922)
Clcf1	NM_019952.3	B-cell stimulating factor 3,Bsf3,CLC,NNT-1/BSF-3	ATGACAGGCTGCGGCTGACCCAGAACTATGAGGCGTACAGTCACCTCCTGTGTTACTTGCGTGGCCTCAACCGTCAGGCTGCCACAGCTGAACTCCGACG	cardiotrophin-like cytokine factor 1
Cldn5	NM_013805.4	AI854493,expressed sequence AI854493,MGI:1095399,MGI:2146515,Tmvcf,transmembrane protein deleted in VCFS	CCCTGCTCAGAACAGACTACAGGCACTTTTAAGAACTTGACCGACCTTTTCTTCTATGCGCAGTTGGCCACGACGTGGGTGGAACGCTCAGATTTCATCG	claudin 5
Clec7a	NM_020008.2	beta-glucan receptor,beta-GR,BGR,Clecsf12,C-type (calcium dependent, carbohydrate recognition domain) lectin, superfamily member 12,dectin-1	GGATGAAGAAGCTGAGACTTTTGTACTTGTCATCTTCACAAAGATGGTGGCACTATCTTCCAGTTAGGAAGTCACTAGACATGGAGTGAGGGCAGCTCAA	C-type lectin domain family 7, member a
Clic4	NM_013885.2	D0Jmb3,DNA segment, Jeremy M. Boss 3,mc3s5,MGI:1206574,mtCLIC	CTCCTCCCTCGCTCTTGCTTAGCCTCCGATCTGTATAAGCCCTCCACCTTGGAGCCGGGATTTTGAGTGGAGTCTGCCTATTTTCCAGTGGATACTAAGA	chloride intracellular channel 4 (mitochondrial)
Cln3	NM_001146311.1	AI323623,battenin,expressed sequence AI323623,MGD-MRK-36107,MGI:2141907	CCTCGGTTGGATAGTCGGAGTGTCCTTTGGAAGAATGCAGTGGGTTTCTGGATCTTGGGTCTTTGCAACAATTTCTCATATGTGGTGATGCTGAGCGCTG	ceroid lipofuscinosis, neuronal 3, juvenile (Batten, Spielmeyer-Vogt disease)
Clstn1	NM_023051.4	1810034E21Rik,alcadein alpha,calsyntenin-1,Cst-1,MGI:1921573,RIKEN cDNA 1810034E21 gene	AGGTTTTGCACCTCCTTCGCTATCGGAATTGGCACACCAGGTCCCTGCTGGATCGCAAGTTCAAGCTCATTTGCTCAGAACTAAATGGTCGCTACCTCAG	calsyntenin 1
Cnn2	NM_007725.2	AA408047,AI324678,Calpo2,expressed sequence AA408047,expressed sequence AI324678,h2-calponin,MGD-MRK-32133,MGI:2143461,MGI:2143578	CATCAAGGCCATGGTCAGCTACGGCATGAACCCTGTGGACCTGTTTGAGGCCAATGACCTGTTCGAGAGCGGGAACATGACACAGGTGCAAGTGTCTCTG	calponin 2
Cnp	NM_009923.2	Cnp1,Cnp-1,CNPase,cyclic nucleotide phosphodiesterase 1,MGD-MRK-2039,MGD-MRK-2041	CCCAAGCTCTTCTTCAGGAAAATGTCATCCTCAGGAGCAAAGGAGAAGCCAGAGCTGCAGTTCCCTTTCCTTCAAGATGAGGACACGGTGGCTACCCTCC	2',3'-cyclic nucleotide 3' phosphodiesterase
Cntnap2	NM_001004357.2	5430425M22Rik,Caspr2,mKIAA0868,RIKEN cDNA 5430425M22 gene	GCTATAAGAAATGGAGTCAACAGAAACTCAGCTATCATTGGAGGGGTCATCGCTGTGGTGATTTTCACCATCCTCTGCACCCTGGTCTTCCTCATCCGGT	contactin associated protein-like 2
Coa5	NM_198006.4	1700001A24Rik,6330578E17Rik,MGI:1922068,Pet191,RIKEN cDNA 1700001A24 gene,RIKEN cDNA 6330578E17 gene	ATGTAGCATCAGTCTGCAGTGTAGTTCTGCTGAGTAGCATCCACAGTAGACAGACACTGTGTATTTCTCCATCGAGCAGATGAGCTCTGAGCTGTTTCTA	cytochrome C oxidase assembly factor 5
Col6a3	XM_897036.2	AI507288,Col6a-3,expressed sequence AI507288,MGD-MRK-2075,MGD-MRK-2078,MGI:2138284,procollagen type VI, alpha 3	TTGTCAGCAGGATCGTTCGCAGACTCAACATTGGTCCCAGTAAAGTGAGGATTGGGGTCGTGCAGTTTAGCAATGATGTCTTCCCTGAGTTCTACCTGAA	collagen, type VI, alpha 3
Cotl1	NM_028071.3	1810074P22Rik,2010004C08Rik,MGI:1914268,RIKEN cDNA 1810074P22 gene,RIKEN cDNA 2010004C08 gene	CCAGCAGTGCACAGATGATGTCCGGCTGTTCGCCTTTGTGCGCTTCACCACCGGCGACGCCATGAGCAAAAGATCCAAGTTTGCCCTCATCACATGGATC	coactosin-like 1 (Dictyostelium)
Cox5b	NM_009942.2	MGD-MRK-2099	ATCTAGTCCCGTCCATCAGCAACAAGAGAATAGTGGGCTGCATCTGTGAAGAGGACAACTGTACTGTCATCTGGTTTTGGCTGCACAAAGGCGAGAGTCA	cytochrome c oxidase subunit Vb
Cp	NM_001042611.1	D3Ertd555e,DNA segment, Chr 3, ERATO Doi 555, expressed,MGD-MRK-2100,MGI:1261828	AGAAACCTTTACATACGAATGGACTGTCCCCAAAGAAATGGGACCCACTTATGCAGATCCTGTGTGCCTATCTAAGATGTACTACTCTGGCGTTGACCCC	ceruloplasmin
Cpa3	NM_007753.2	mast cell carboxypeptidase A,MC-CPA,MGD-MRK-2103,mMC-CPA	TCCAGAATGAAAAGCACGCCAGTGTCTTGAAGAACTTGACCCAAAGCATTGAGCTCGACTTCTGGTATCCAGATGCTATCCATGATATTGCTGTGAATAT	carboxypeptidase A3, mast cell
Creb1	NM_001037726.1	2310001E10Rik,3526402H21Rik,AV083133,Creb,Creb-1,cyclic AMP responsive element binding protein,expressed sequence AV083133,MGD-MRK-2134,MGD-MRK-2135,MGD-MRK-2136,MGI:1913601,MGI:1913933,MGI:2138519,RIKEN cDNA 2310001E10 gene,RIKEN cDNA 3526402H21 gene	TTCTGTCTGGACAGTTCACCAGATTCTCCAGAAGGCTTTCAAACGGCTAAAGTTTGATCTTTGTCCTGCTGAGCTTGCTGGGAAGGAGATAGCATAAAAG	cAMP responsive element binding protein 1
Crebbp	NM_001025432.1	AW558298,CBP,expressed sequence AW558298,KAT3A,MGI:2146668	TTGGATATTGCTGTGGACGAAAGTATGAGTTCTCCCCACAGACTTTGTGCTGTTACGGAAAGCAGCTGTGTACAATTCCTCGTGATGCAGCCTACTACAG	CREB binding protein
Crem	NM_001110853.1	ICER,MGD-MRK-2137	AGGGGAAGAGGTTAGAGGTTAGCCTTTGTGCTGTACTAGGCTTCTTGCTGATCGTCTGGAGAGTTTCTGCTGATGACCCTCCATTGTGAATTCTTGCAAC	cAMP responsive element modulator	sub-maximal transcript coverage due to non-overlapping transcripts
Crip1	NM_007763.3	Crip,CRP1,MGD-MRK-2144	GCCTGCAACCTACTTCCTTCTAGCTGCAGCCACTTGTGCAGGACCAGGTACCGCCATGCCGAAGTGCCCCAAGTGCGACAAGGAGGTGTATTTCGCTGAG	cysteine-rich protein 1 (intestinal)
Cryba4	NM_021351.1	MGD-MRK-19620	GGCTCCTTCCATGTTCAATCTGGGGCGTGGGTTTGTTCCCAGTTTCCTGGCTACCGAGGTTTTCAGTACATCCTGGAGAGCGATCACCACTCAGGTGACT	crystallin, beta A4
Csf1	NM_001113530.1	C87615,colony-stimulating factor-1,colony stimulating factor, macrophage,CSF-1,Csfm,expressed sequence C87615,M-CSF,MGD-MRK-13034,MGD-MRK-2191,MGI:2140102,MGI:88534,op,osteopetrosis	TCCAGCTGCTGGAGAAGATCAAGAACTTCTTTAATGAAACAAAGAATCTCCTTGAAAAGGACTGGAACATTTTTACCAAGAACTGCAACAACAGCTTTGC	colony stimulating factor 1 (macrophage)
Csf1r	NM_001037859.1	AI323359,CD115,c-fms oncogene,CSF-1R,Csfmr,expressed sequence AI323359,Fim2,Fim-2,Fms,Friend MuLV integration site 2,M-CSFR,MGD-MRK-2192,MGD-MRK-9798,MGD-MRK-9845,MGI:2147208,MGI:88535	CCACCACTCTTGACCTTCACTCTGTCTATAGTCCCGCCTCATCCTGGATCTTGTACTGAGCGGCAGCTAAAAGTGTTCTACCCAGTGCCCTGTCACTCTA	colony stimulating factor 1 receptor
Csf2rb	NM_007780.4	AI848964,AIC2B,Bc,beta c,CDw131,colony stimulating factor 2 receptor, beta 1, low-affinity (granulocyte-macrophage),colony stimulating factor, granulocyte macrophage receptor, beta chain,common beta chain,Csf2rb1,Csfgmrb,expressed sequence AI848964,Il3r,Il3rb,Il3rb1,Il5rb,interleukin 3 receptor beta chain,interleukin 3 receptor, beta chain 1,interleukin 5 receptor beta,MGD-MRK-11380,MGD-MRK-11382…	ATTGCGTGTCTGCATTGCTATGAGATGGGTTGCCGAGCCACACCTGTCTTTGGGTCCCTGTTTGCAGGGGTCTTTGCTGTAAGTGCACACGTGCCTTTGT	colony stimulating factor 2 receptor, beta, low-affinity (granulocyte-macrophage)
Csf3r	NM_001252651.1	Cd114,colony stimulating factor, granulocyte receptor,Csfgr,G-CSFR,MGD-MRK-2190,MGI:88533	CCCAGCCTTCTGCCTCAGGGCTATCTCATTGAGTGGGAAATGAGTTCTCCCAGCTACAATAACAGCTATAAGTCCTGGATGATAGAACCTAACGGGAACA	colony stimulating factor 3 receptor (granulocyte)
Csk	NM_007783.2	AW212630,expressed sequence AW212630,MGD-MRK-2195,MGI:2143301	CTGGCCATCCGGTACAGAATGTATTGCCAAGTACAACTTCCATGGCACTGCTGAGCAAGACCTTCCCTTCTGCAAAGGAGATGTGCTCACCATCGTGGCT	c-src tyrosine kinase
Cst7	NM_009977.3	CMAP,cystatin-like metastasis-associated protein,Leukocystatin	GACTGGGAGAATATAGTGCCCTCCTCTCCAGATTAACTGTATTCACACTTTCTTCTAAAATGAATTCTCTGGTGCTACACACCTAGATTCAGGATGTGGG	cystatin F (leukocystatin)
Ctse	NM_007799.3	A430072O03Rik,C920004C08Rik,CatE,CE,MGD-MRK-35827,MGI:2441798,MGI:2441925,RIKEN cDNA A430072O03 gene,RIKEN cDNA C920004C08 gene	AGAATATGCAGTGGATTGTGCCACTCTCGACACGATGCCAAACGTTACCTTCCTCATCAACGAGGTTTCATATACCCTCAACCCAACTGACTACATCCTG	cathepsin E
Ctsf	NM_019861.1	AI481912,expressed sequence AI481912,MGI:2147567	CCACTCTTCAAGGACTTCATGACCACCTATAACCGGACTTATGAATCAAGGGAAGAAGCCCAGTGGCGATTGACTGTCTTTGCAAGAAATATGATACGAG	cathepsin F
Ctss	NM_021281.2	Cat S,MGD-MRK-35807	AGACGCTTCCTATCCCTACAAAGCCACGGATGAAAAGTGTCACTATAACTCAAAAAATCGAGCTGCCACGTGTTCAAGGTACATTCAGCTCCCGTTTGGT	cathepsin S
Ctsw	NM_009985.4	lymphopain	GCCGTCTGAGCATCTTTGCCCACAATCTGGCTCAGGCTCAAAGGCTACAGCAAGAAGACTTGGGTACAGCTGAGTTTGGAGAGACTCCATTCAGTGACCT	cathepsin W
Cx3cl1	NM_009142.3	AB030188,AI848747,CX3C,D8Bwg0439e,DNA segment, Chr 8, Brigham & Women's Genetics 0439 expressed,expressed sequence AI848747,fractalkine,hypothetical protein, clone 1-53,MGD-MRK-35756,MGI:107291,MGI:1930149,MGI:2142630,neurotactin,Scyd1,small inducible cytokine subfamily D, 1	CGTTCTTCCATTTGTGTACTCTGCTGCCGGGTCAGCACCTCGGCATGACGAAATGCGAAATCATGTGCGACAAGATGACCTCACGAATCCCAGTGGCTTT	chemokine (C-X3-C motif) ligand 1
Cx3cr1	NM_009987.3		TCCTGTGTTGGTTGTGATAACCATTTCAGAAGTCTCTCCCAGCCTGTTGCTCACGGCGGCATGTCTGATATCTCCTTGGCAGTCTGTATGTTTGTGTCGA	chemokine (C-X3-C motif) receptor 1
Cxcl10	NM_021274.1	C7,CRG-2,gIP-10,Ifi10,INP10,interferon activated gene 10,IP10,IP-10,MGD-MRK-11217,MGI:96424,mob-1,Scyb10,small inducible cytokine B subfamily (Cys-X-Cys), member 10	AGGACGGTCCGCTGCAACTGCATCCATATCGATGACGGGCCAGTGAGAATGAGGGCCATAGGGAAGCTTGAAATCATCCCTGCGAGCCTATCCTGCCCAC	chemokine (C-X-C motif) ligand 10
Cxcl9	NM_008599.2	BB139920,CMK,crg-10,expressed sequence BB139920,MGD-MRK-33048,MGI:105379,MGI:2141267,Mig,monokine induced by gamma interferon,Scyb9,small inducible cytokine B subfamily (Cys-X-Cys), member 9	TAGAACTCAGCTCTGCCATGAAGTCCGCTGTTCTTTTCCTCTTGGGCATCATCTTCCTGGAGCAGTGTGGAGTTCGAGGAACCCTAGTGATAAGGAATGC	chemokine (C-X-C motif) ligand 9
Cycs	NM_007808.4	MGD-MRK-2287	CCTGTGAGATGCAGAAAGGGGACAGTCTCTGTACACTGATTTTACAAGTCAGGAAGTGGGACCACTCTAGCTGATCTGCTTGCTCTTAGTTGCTTTGTAG	cytochrome c, somatic
Cyp27a1	NM_024264.3	1300013A03Rik,cholesterol 27 hydroxylase,Cyp27,cytochrome P450, 27,MGD-MRK-2311,MGI:1922018,RIKEN cDNA 1300013A03 gene	GTCTCATGTCACATGTCACGATGTCAGATTCAACAGGAGAACTCTGTGCCCTTCCTATAGACACCAAATGTCTGGCACAATCTCTACTGAGCAGCACCCA	cytochrome P450, family 27, subfamily a, polypeptide 1
Cyp7b1	NM_007825.4	AW261589,D3Ertd552e,DNA segment, Chr 3, ERATO Doi 552, expressed,expressed sequence AW261589,hct-1,MGD-MRK-31051,MGI:1261887,MGI:2139981	TGTTCTGGGCAATGTATTATATTCTTCGGCATCCTGAAGCTATGGAAGCCCTGCGTGACGAAATTGACAGTTTCCTGCAGTCAACAGGTCAAAAGAAAGG	cytochrome P450, family 7, subfamily b, polypeptide 1
Cytip	NM_139200.4	A130053M09Rik,AI462064,C80816,Cbp,Cybr,expressed sequence AI462064,expressed sequence C80816,MGI:2138967,MGI:2139510,MGI:2444809,pleckstrin homology, Sec7 and coiled-coil domains, binding protein,Pscdbp,RIKEN cDNA A130053M09 gene	GAAACAAATTTTGAAATTCATCCCTGGCCTTCATCGTGCAGTGGAAGAGGAAGAGAGTCGCTTTTGATGGGCTGCTGCAGACCTTTTGAATTGGCTTGTT	cytohesin 1 interacting protein
Dab2	NM_023118.2	5730435J12Rik,AA960054,AI957090,D15Wsu122e,D630005B22Rik,DNA segment, Chr 15, Wayne State University 122, expressed,expressed sequence AA960054,expressed sequence AI957090,MGD-MRK-35708,MGD-MRK-38219,MGI:107243,MGI:1917805,MGI:2145932,MGI:2146101,MGI:3045240,p96,RIKEN cDNA 5730435J12 gene,RIKEN cDNA D630005B22 gene	ACAAGGCCAAGCTAATCGGTATTGATGATGTGCCTGATGCTCGAGGAGACAAAATGAGTCAGGATTCTATGATGAAACTCAAGGGAATGGCAGCAGCTGG	disabled 2, mitogen-responsive phosphoprotein
Dapk1	NM_134062.1	2310039H24Rik,2810425C21Rik,AI642003,D13Ucla1,DAP-Kinase,DNA segment, Chr 13, University of California at Los Angeles 1,expressed sequence AI642003,MGD-MRK-3671,MGI:1923806,MGI:2145272,MGI:89882,RIKEN cDNA 2310039H24 gene,RIKEN cDNA 2810425C21 gene	GTGTAACCCATGCCAGTCCGTTATTGTTGGTGCATAGCAGGTTGGTTCTACGCTGAGATCCTGGTTTGGTCACTTCCCATACTTGAAGTCAGAGAGAAAG	death associated protein kinase 1
Ddb2	NM_028119.5	2610043A19Rik,MGI:1919388,p48,RIKEN cDNA 2610043A19 gene	GCCCGGAGGAGCGTTTGGCGCGAAGGTGTCTTAGCTGCGCTACCTGCGACGGCGCTGCCTCATACGTAGTCCCTTCCTGTTTTCTCCACGGAGGCTTTTC	damage specific DNA binding protein 2
Ddx58	NM_172689.3	6430573D20Rik,RIG-I,RIKEN cDNA 6430573D20 gene	GTACACATCACATTTGCGGAAATACAACGATGCACTCATCATCAGTGAGGATGCACAGATGACAGACGCTCTAAATTACCTCAAAGCCTTCTTCCACGAT	DEAD (Asp-Glu-Ala-Asp) box polypeptide 58
Dicer1	NM_148948.2	1110006F08Rik,D12Ertd7e, Dcr-1 homolog (Drosophila),DNA segment, Chr 12, ERATO Doi 7, expressed,MGI:1098649,MGI:1915712,mKIAA0928,RIKEN cDNA 1110006F08 gene	GGCTTATCTTCTGCAGGCTTTTACACACGCCTCCTACCACTACAACACTATCACTGATTGTTACCAGCGCTTAGAATTCCTGGGAGATGCGATTTTGGAC	dicer 1, ribonuclease type III
Dlg1	NM_001252433.1	B130052P05Rik,discs, large homolog 1 (Drosophila),Dlgh1,MGD-MRK-35696,MGI:2444750,RIKEN cDNA B130052P05 gene,SAP97	ATGACTCAAGTATTTTCATCACCAAAATTATCACAGGCGGAGCGGCTGCCCAGGATGGAAGATTGCGGGTAAATGACTGTATACTGAGAGTAAATGAAGC	discs large MAGUK scaffold protein 1
Dlg4	NM_001109752.1	discs, large homolog 4 (Drosophila),Dlgh4,PSD95,PSD-95,SAP90,SAP90A	CTGAGCTATGAGACGGTGACGCAGATGGAAGTGCACTACGCTCGCCCCATCATCATCCTTGGGCCTACCAAAGACCGTGCCAACGATGATCTTCTCTCCG	discs large MAGUK scaffold protein 4
Dlx1	NM_010053.1	DII B,Dlx,Dlx-1,MGD-MRK-8857,MGD-MRK-8861	CTTAAACACACCAGAAGAGGGAACAAGGACAGGAAAGTGACTTTTAAGGTGCACAGTAACTTTTGTACTTGGCTGAAATGCAGAAAGGGAAAACAGGATG	distal-less homeobox 1
Dlx2	NM_010054.2	AW121999,DII A,Dlx-2,expressed sequence AW121999,MGD-MRK-8858,MGD-MRK-8862,MGI:2139313,Tes-1	ATGGGGGAGAATTCCCAGCTCTCCCAACTCTTCCCGCCTCCCACTTTCCCCAGGAACACTCCCGTAGCTCCTTCATCCATTGCCAGTGGAGGGTTTTTAT	distal-less homeobox 2
Dna2	NM_177372.3	DNA2 DNA replication helicase 2-like (yeast),Dna2l,E130315B21Rik,mKIAA0083,RIKEN cDNA E130315B21 gene	AACAACGGTGTTTCGATTAGACCGGGAAGAAAGACATGGCGACATAAGTACTCCACTAGGAAATCTGTCTAAATTGATGGAAAGCACAGATCCCAGCAAA	DNA replication helicase/nuclease 2
Dnmt1	NM_010066.3	Cxxc9,Dnmt1o,MGD-MRK-12204,MGD-MRK-12206,MGD-MRK-8877,MGI:3586536,modifier of murine metastable epialleles, D2,MommeD2,MTase	CTCGGTCATTCCAGATGATTCCTCCAAACCACTCTATCTAGCCAGGGTCACAGCTCTGTGGGAAGACAAAAATGGTCAGATGATGTTCCATGCGCACTGG	DNA methyltransferase (cytosine-5) 1
Dnmt3a	NM_007872.4	AU015806,expressed sequence AU015806,expressed sequence W91664,MGI:2144939,MGI:2145138,W91664	TCCAGAGAGTAGAAGAAAATTCCTGGGCCTGTCTGGTTGGTGCAGAGCTTTTATGGCACTACAAGGTCTTCAGGAACTGTCACTGTAAGAGCCCTGGCTG	DNA methyltransferase 3A
Dnmt3b	NM_001003960.3		CCCATGCAATGATCTCTCTAACGTCAATCCTGCCCGCAAAGGTTTATATGAGGGCACAGGAAGGCTCTTCTTCGAGTTTTACCACTTGCTGAATTATACC	DNA methyltransferase 3B
Dock1	NM_001033420.2	9130006G06Rik,AI854900,b2b3190Clo,Bench to Bassinet Program (B2B/CVDC), mutation 3190Cecilia Lo,D630004B07Rik,Dock180,expressed sequence AI854900,MGI:1918821,MGI:2142074,MGI:2442765,MGI:5618854,Mutant line 3190,RIKEN cDNA 9130006G06 gene,RIKEN cDNA D630004B07 gene	GTGGTCTACCATCTGGAGGCAACTTTATGTGCAAGATAATAGAGAGATGTTTCGAAGTGTGCGACACATGATCTATGACCTTATTGAATGGCGGTCGCAG	dedicator of cytokinesis 1
Dock2	NM_033374.3	AI662014,AW122239,CED-5,expressed sequence AI662014,expressed sequence AW122239,Hch,MBC,MGI:2144253,MGI:2144499	ATCAACAACCTGATGAAAAGTCAGTACAAGACCACCATCCTATTGCAGGTGGCGGCTTTGAAATACATCCCTTCAGTCCTTCACGATGTGGAAACAGTCT	dedicator of cyto-kinesis 2
Dot1l	NM_199322.1	AW907654,expressed sequence AW907654,KMT4,mDot1	CACTACTGCAGGGCTTGGTGGCTCCTGTGACAAGTGCATTTACTTTGTATTTCTTTGCTTTTCTGGCTCGGGGCATGCTGGTCAGGTGACATGGGGCTGG	DOT1-like, histone H3 methyltransferase (S. cerevisiae)
Dst	NM_010081.2	2310001O04Rik,A830042E19Rik,ah,athetoid,AW554249,Bpag,Bpag1,BPAG1,BPAG1-n,bullous pemphigoid antigen,bullous pemphigoid antigen 1,bullous pemphigoid antigen 1, 230 kDa,dt,dystonia musculorum,expressed sequence AW554249,Macf2,MGD-MRK-1199,MGD-MRK-1612,MGD-MRK-1613,MGD-MRK-26064,MGD-MRK-8910,MGI:1916744,MGI:2138613,MGI:2444206,MGI:2681949,MGI:3580062,mKIAA0728,neuroscience mutagenesis facility, 203…	ACAAACTCATCCTCGCCCGAAATGCTCTCCAGTCTGATTCCAAAAGATTAGAGTCGGGAGTCCAGTTTCAGAATGAAGCAGAGATTGCCGGGTACATACT	dystonin
Duoxa1	NM_145395.2	BC019755,cDNA sequence BC019755,MGC:25550,Nip1	CAAGCCAACCTTTCCAATGGACACTACTCTGGCTGTCATTATCACCATCTTCCTGACTGCACTGGTCACCTTCATCATTATCCTGCCTGGCATCCGTGGG	dual oxidase maturation factor 1
Dusp7	NM_153459.4	AU015694,expressed sequence AU015694,MGI:2143192,MKP-X,PYST2	TTTTGCACGTGTGTGAAGTCTGATTTCCCAGCAGGCCATTCTGGAAGGGTGGGTTGTCACTCTCTGGGCATCAGGACCCTGGTTCTACCATTTCCTACCT	dual specificity phosphatase 7
E2f1	NM_007891.4	E2F-1,MGD-MRK-18775	CTGTGGATTCTTCAGAGACATTTCAGATCTCCCTTAAGAGCAAACAAGGCCCCATTGATGTTTTCCTGTGCCCGGAGGAGAGTGCAGACGGGATTAGCCC	E2F transcription factor 1
Eed	NM_021876.3	ENSMUSG00000039373,l(7)5Rn,l7Rn5,lethal, Chr 7, Rinchik 5,MGD-MRK-11693,MGD-MRK-11725,MGD-MRK-9305,MGI:3584396,MGI:3641985,MGI:96737,predicted gene, ENSMUSG00000039373	AAGCACTATGTTGGCCATGGAAATGCTATCAATGAGCTGAAATTCCACCCACGAGACCCAAACCTTCTCCTGTCAGTAAGTAAAGATCATGCTTTACGGT	embryonic ectoderm development
Eef2k	NM_007908.3	C86191,eEF-2K,expressed sequence C86191,MGI:2142363	CACTGACTTTGGAGATGGTAACCTTGGTGTCCGGGGAATGGCTCTCTTCTTCTACTCTCATGCCTGCAACCGGATTTGTCAGAGCATGGGCCTTACGCCC	eukaryotic elongation factor-2 kinase
Egfr	NM_207655.2	9030024J15Rik,AI552599,avian erythroblastic leukemia viral (v-erb-b) oncogene homolog,avian erythroblastosis oncogene B,Erbb,Errb1,expressed sequence AI552599,MGD-MRK-15422,MGD-MRK-15424,MGD-MRK-9322,MGD-MRK-9570,MGI:1890525,MGI:2144221,RIKEN cDNA 9030024J15 gene,wa2,wa-2,Wa5,waved 2,waved 5	TGCTACAAACATCAAACACTTCAAATACTGCACTGCCATCAGCGGGGACCTTCACATCCTGCCAGTGGCCTTTAAGGGGGATTCTTTCACGCGCACTCCT	epidermal growth factor receptor
Egr1	NM_007913.5	A530045N19Rik,Egr-1,ETR103,Krox-1,Krox24,Krox-24,Kruppel box 1,Kruppel box 24,MGD-MRK-11608,MGD-MRK-11621,MGD-MRK-15902,MGD-MRK-9324,MGD-MRK-9326,MGI:2444717,NGF1-A,NGFIA,NGFI-A,RIKEN cDNA A530045N19 gene,TIS8,Zenk,Zfp-6,Zif268,zinc finger protein 6	CGGCAGCAGCGCCTTCAATCCTCAAGGGGAGCCGAGCGAACAACCCTATGAGCACCTGACCACAGAGTCCTTTTCTGACATCGCTCTGAATAATGAGAAG	early growth response 1
Ehmt2	NM_145830.1	Bat8,D17Ertd710e,DNA segment, Chr 17, ERATO Doi 710, expressed,G9a,HLA-B associated transcript 8,KMT1C,MGD-MRK-1513,MGI:1289297,MGI:1925626,MGI:88132,NG36	ACATCAGCCGATTCATTAACCACCTGTGTGACCCCAACATCATCCCTGTCCGGGTTTTCATGCTGCACCAAGATCTACGGTTCCCACGCATTGCCTTCTT	euchromatic histone lysine N-methyltransferase 2
Eif1	NM_011508.1	MGD-MRK-32166,Sui1-rs1,suppressor of initiator codon mutations, related sequence 1 (S. cerevisiae)	TGTGTAGTCTTGAAGTCCCTCATTTAAACAGGTTGAGCAGTAAGCCCTGGCAGTGTCCACCCTGGAACAAAGCAATGACAAGGTTTCAGCCAAGCCAAGA	eukaryotic translation initiation factor 1
Emcn	NM_001163522.1	0610012K22Rik,AI315669,expressed sequence AI315669,MGI:1915613,MGI:2139669,RIKEN cDNA 0610012K22 gene	CAAAGATGTTCAGAATGACTCTATTCCAACACCGGCAGAAACTTCCACAACAAAAGCCTCTGTCACAATACCAGGCATCGTGTCAGTGACAAATCCTAAC	endomucin
Emp1	NM_010128.4	MGD-MRK-36521	AGTTCTGATGGTGGTTCAGGTCTTAGCAAGAGCAGATATTGCTCTATGCTGAGGCTAAGTCTGGAAGCCACTTTGTCCTTGTGACCTAAAAACAAACATC	epithelial membrane protein 1
Enpp6	NM_177304.3	4833421B01Rik,B830047L21Rik,D8Ertd514e,DNA segment, Chr 8, ERATO Doi 514, expressed,MGI:1261759,MGI:1921014,Npp6,RIKEN cDNA 4833421B01 gene,RIKEN cDNA B830047L21 gene	GTGGAACACATGACCGTGTATGAGAAAGAATCAATACCCAACAGGTTCTATTACAAGAAAGGAAAATTTGTCTCTCCTTTGACCCTGGTGGCTGATGAAG	ectonucleotide pyrophosphatase/phosphodiesterase 6
Entpd2	NM_009849.2	CD39 antigen-like 1,Cd39l1,NTPDase2	CGCTGCCCTCTGTCGTGACCTCGTCTCTGGGCTCTTCAATATCTCCTCCTGTCCCTTTTCCCAATGCTCCTTCAATGGGGTTTTCCAGCCTCCCGTGGCT	ectonucleoside triphosphate diphosphohydrolase 2
Eomes	NM_010136.2	C77258,expressed sequence C77258,MGI:1313283,MGI:2143384,T-box brain gene 2,Tbr2	ACTGAAAAGGTCGTTCAAGGTGCTGGATTGATTCATTTATGGGAAACGAGAAATGTTCAGAAAAAGCAGGCTATGAAGAACGAGTGCCCGGTGCTATTAA	eomesodermin
Ep300	NM_177821.6	KAT3B,p300	TGGGACCTTTCTGGAGAATCGAGTGAATGACTTTCTGAGGCGACAAAATCACCCTGAATCAGGAGAGGTCACTGTTCGGGTTGTTCATGCTTCTGACAAA	E1A binding protein p300
Epcam	NM_008532.2	CD326,EGP-2,Egp314,EpCAM,Ep-CAM,EpCAM1,epithelial glycoprotein 314,GA733-2,gp40,Ly74,lymphocyte antigen 74,MGD-MRK-35111,MGD-MRK-35182,panepithelial glycoprotein 314,Tacstd1,TROP1,tumor-associated calcium signal transducer 1	TGAAATTTGTACTCGTAAATACAAGCAGCTGGACACCGGCATTACCGATCGTAAAATTAGACGAACGTCTTATAGGTGCAGGTCCAGTGTGGTACTCAGA	epithelial cell adhesion molecule
Epg5	NM_001195633.1	5430411K18Rik,AI661957,AW456499,expressed sequence AI661957,expressed sequence AW456499,MGI:2147255,MGI:2147364,mKIAA1632,RIKEN cDNA 5430411K18 gene	TATGTCACACTGTCTACCAGAGAGACTTTCTCAAAGGTTGGTCGAGAGCTTCTGGGAGCCATTGCAGCTGTTCACCCTGAGATTATCTCTGTCCTTTTGG	ectopic P-granules autophagy protein 5 homolog (C. elegans)
Epsti1	NM_029495.2	2310046K10Rik,5033415K03Rik,BRESI1,MGI:1923238,RIKEN cDNA 2310046K10 gene,RIKEN cDNA 5033415K03 gene	CTCAGCCCAGGAAGCTAACCTGTGAGAAAGTCCAAGGGTGTCCGGGTAGAGAATGAATGAGGAAGTTCTCTGAACCCAGCGGGTGGTTAAAGAGAAATCG	epithelial stromal interaction 1 (breast)
Erbb3	NM_010153.1	avian erythroblastosis oncogene B 3,avian erythroblastosis oncogene B 3 receptor,C76256,Erbb-3,Erbb3r,expressed sequence C76256,HER3,MGD-MRK-9572,MGD-MRK-9574,MGI:1098642,MGI:2143908	TTGATCATGAAGAACTTGAATGTCACGTCTCTGGGCTTCCGGTCCCTGAAGGAAATTAGTGCTGGGCGTGTCTACATAAGTGCCAATCAGCAACTTTGTT	erb-b2 receptor tyrosine kinase 3
Ercc2	NM_007949.4	AA407812,AU020867,AW240756,Ercc-2,excision repair 2,expressed sequence AA407812,expressed sequence AU020867,expressed sequence AW240756,Martin Hrabe de Angelis reduced coat 15,MGD-MRK-9576,MGD-MRK-9579,MGI:2141808,MGI:2142167,MGI:2142224,MGI:5621282,Mhdarco15,RCO015,XPD	TCTGCTCTCAGTGGCTCGGGGCAAAGTATCAGAAGGGATTGACTTTGTACACCACTACGGACGGGCTGTGATCATGTTTGGAGTTCCCTATGTCTATACC	excision repair cross-complementing rodent repair deficiency, complementation group 2
Esam	NM_027102.3	2310008D05Rik,RIKEN cDNA 2310008D05 gene,W117m	GGAGACTCTGGGACTTACCGCTGTTCTGTCAATGTGCAGAATGATGAAGGCAAAAGTATAGGCCACAGCATCAAAAGCATAGAGCTCAAAGTGCTGGTTC	endothelial cell-specific adhesion molecule
Ets2	NM_011809.2	AU022856,Ets-2,expressed sequence AU022856,MGD-MRK-9664,MGD-MRK-9666,MGI:2146567	TCAGTTTATGTACAGTGGAGCCACATGACATTGCCAAGTTTAACCTGAGTCTTGTCAGCCAACATGACGGTTTTACCTGGTTGAATCTAACAGTCATGGA	E26 avian leukemia oncogene 2, 3' domain
Exo1	NM_012012.4	5730442G03Rik,MGI:1917804,Msa,RIKEN cDNA 5730442G03 gene	AGCCTTCCAGTAGGGATTCAGGTTCAGAGGAGTCGGATTGTAACAATAAGTCACTTGATAATCAAGGGGAACAGAACTCCAAGCAACACTTACCTCACTT	exonuclease 1
Ezh1	NM_007970.1	AW557915,expressed sequence AW557915,MGI:2144579,mKIAA0388	AGGCCAATAATACTCATGCGCTCCAGCCGCCCACTCTTGGTTCCTGCTGTCCTCTATTTTTAATGACGGGTTTCACCCCTCCTCTCCACTTCTGCCCCAC	enhancer of zeste 1 polycomb repressive complex 2 subunit
Ezh2	NM_007971.2	enhancer of zeste homolog (Drosophila),Enx-1,Enx1h,KMT6,MGD-MRK-35129,MGD-MRK-36520,MGI:106670	AGTCATCCCGTTAAAGACCCTGAATGCAGTCGCCTCGGTGCCTATAATGTACTCTTGGTCGCCCTTACAACAGAATTTTATGGTGGAAGACGAAACTGTT	enhancer of zeste 2 polycomb repressive complex 2 subunit
F3	NM_010171.3	AA409063,CD142,Cf3,Cf-3,expressed sequence AA409063,MGD-MRK-1947,MGD-MRK-1953,MGI:2139567,TF,tissue factor	AGAGAGGCTGCCTTCATGGCCTGTTACTCCAGCTAACGCTTTGATTCCAACACTAGCATTTGTCACGTTAGGACGAACTGAAACGGTACAAACTGGTTAA	coagulation factor III
Fa2h	NM_178086.3	fatty acid hydroxylase domain containing 1,Faxdc1,G630055L08Rik,RIKEN cDNA G630055L08 gene	CCAGGACAACATCCGGCTCTTCGCATCACTCACAAGAGAGTATTCAATGATGATGCCGGAGTCGGTGTTCATAGGCCTCTTTGTGCTGGGCATGCTTTTT	fatty acid 2-hydroxylase
Fabp5	NM_010634.3	Fabpe E-FABP,keratinocyte lipid binding protein,Klbp,mal1,MGD-MRK-18598,Unknown Klbp, keratinocyte lipid binding protein	ACCTGCACTCGGGTCTATGAGAAGGTGCAATGAGGGCTTCCTCGTCATCCTGGACAGGAGTTAGCTGCCAGAGTGAATATGCTCAATTCAGTGAGCGGTC	fatty acid binding protein 5, epidermal
Fadd	NM_010175.5	MGD-MRK-38369,Mort1/FADD	TTAAGTGGCAGTATTGAGTTACTACTGTTGCAGGGCTTTTGGGCCACCAAAGAAACTTATCCCTTTGTACAGAGTCCCTTCAACCACGTTGGGGATTAAA	Fas (TNFRSF6)-associated via death domain
Fancc	NM_007985.2	BB116513,expressed sequence BB116513,Facc,Fanconi anaemia, complementation group C,MGD-MRK-9707,MGI:2145472	TTCTCCAGCAAGATAATTTGCCTGAGAAGGATGGAGTGCTGTATAAGAGAGTCATTCCTGCCTCAAGCAGCCTGCCAACCTGCCATCTTCAGAATTGTTG	Fanconi anemia, complementation group C
Fancd2	NM_001033244.3	2410150O07Rik,AU015151,BB137857,expressed sequence AU015151,expressed sequence BB137857,MGI:1925497,MGI:2141547,MGI:2141730,RIKEN cDNA 2410150O07 gene	AGTCAGCCATTAGATATGAGAAAACCATTTCAGAGGCCTGGTTTAAGGCAATTGAACGCATTGAGTCCGCGGCTGAACATAAGGCTTTGGACGTGGTCAT	Fanconi anemia, complementation group D2
Fancg	NM_053081.2	AU041407,expressed sequence AU041407,MGI:2140478,Xrcc9	GCCTGGACCTGTGGAGGGAAAAGAACGACCAGCTTGTTAGACAGGCTAAGCAACTCACCAGGGATTCTCGTCCCTCTCTGAGGCGACAGCAATCGGCCCA	Fanconi anemia, complementation group G
Fas	NM_007987.2	AI196731,APO-1,CD95,expressed sequence AI196731,lpr,lymphoproliferation,MGD-MRK-11878,MGD-MRK-9711,MGI:2147489,TNFR6,TNF receptor superfamily member 6,Tnfrsf6	GGCTCACAGTTAAGAGTTCATACTCAAGGTACTAATAGCATCTCCGAGAGTTTAAAGCTGAGGAGGCGGGTTCGTGAAACTGATAAAAACTGCTCAGAAG	Fas (TNF receptor superfamily member 6)
Fasl	NM_010177.3	APT1LG1,CD178,CD95L,Fas antigen ligand,Fas-L,generalized lymphoproliferative disease,gld,MGD-MRK-10104,MGD-MRK-16013,Tnfsf6,tumor necrosis factor (ligand) superfamily, member 6	CATTTAACAGGGAACCCCCACTCAAGGTCCATCCCTCTGGAATGGGAAGACACATATGGAACCGCTCTGATCTCTGGAGTGAAGTATAAGAAAGGTGGCC	Fas ligand (TNF superfamily, member 6)
Fbln5	NM_011812.4	EVEC	GGCTCGTGGGAAATGCTGGGAATAGCTAGTTTGCTTCTTGCATGTTCTGAGAAGGCTATGGGAACACACCACAGCAGGATCGAAGGTTTTTATAGAGTCT	fibulin 5
Fcer1g	NM_010185.4	AI573376,expressed sequence AI573376,Fce1g,Fc epsilon high affinity receptor gamma,FcepsilonRI,FcR[g],FcRgamma,FcR-gamma,Ly-50,lymphocyte antigen 50,MGD-MRK-11993,MGD-MRK-9726,MGD-MRK-9730,MGI:2138290	CTATAGCCAGCCGTGAGAAAGCAGATGCTGTCTACACGGGCCTGAACACCCGGAGCCAGGAGACATATGAGACTCTGAAGCATGAGAAACCACCCCAGTA	Fc receptor, IgE, high affinity I, gamma polypeptide
Fcgr1	NM_010186.5	AI323638,AV092959,CD64,expressed sequence AI323638,expressed sequence AV092959,FcgammaRI,MGD-MRK-9732,MGI:2139673,MGI:2139933	GAGACAGTTCCACACAATGGTTTATCAACGGAACAGCCGTTCAGATCTCCACGCCTAGTTATAGCATCCCAGAGGCCAGTTTTCAGGACAGTGGCGAATA	Fc receptor, IgG, high affinity I
Fcgr2b	NM_001077189.1	AI528646,CD32,expressed sequence AI528646,F630109E10Rik,Fc-gamma receptor 2,Fc-gamma receptor 3,FcgammaRIIB,Fc gamma RIIB,Fcgr2,Fcgr2a,FcgRII,Fc[g]RII,Fcr-2,Fcr-3,Fc receptor, IgG, low affinity II,Fc receptor, IgG, low affinity IIa,Ly-17,Lym-1,LyM-1,Ly-m20,lymphocyte antigen 17,lymphocyte antigen m20,MGD-MRK-11955,MGD-MRK-12013,MGD-MRK-12069,MGD-MRK-12070,MGD-MRK-9733,MGD-MRK-9734,MGD-MRK-9735,MG…	TTGGTTCCCAATGGTTGACTGTACTAATGACTCCCATAACTTACAGCTTCCCAACTCAAGACTCTTCTGCTATCGATCCACACTGCCACTAAAATTAATC	Fc receptor, IgG, low affinity IIb
Fcgr3	NM_010188.5	CD16,FcgammaRIII,Fcg receptor III,MGD-MRK-9736	TCTGACCTCCACCATCCACCATGGCAGGTGCACACAATAAATTAAAATGTCATGTATATTTTTAAACAAGAGACAGGGGCAGGCTAAGGGTTGATGGCAT	Fc receptor, IgG, low affinity III
Fcrla	NM_145141.2	BB219290,expressed sequence BB219290,Fc receptor related X,FCRL1,Fcrx,FREB,Freb1,mFcrX,mFREB	TGGCTTCCAGTTCAAGGGCTACACATTCAGTAAACCCTTCCATCTCAGCGTGTCCTATGACTGGCTGATCCTTCAAGGTCCAGCTACATTGATATTTGAA	Fc receptor-like A
Fcrlb	NM_001029984.2	Fc receptor related Y,FcRL2,Fcry,FREB2,FREB-2,mFCRL2	AGCACCCGTCAGTGATCCTATCCACCTCTCTGTGTCTAACGACTGGCTAATTCTGCAAGTGCCGTATGCTGCGGTGTTCGAGGGAGAGCCCTTGGTGATG	Fc receptor-like B
Fcrls	NM_030707.3	2810439C17Rik,Fcrh2,IFGP2,macrophage scavenger receptor 2,MGI:1920010,moFcRH2sc,Msr2,RIKEN cDNA 2810439C17 gene	ATCCAGAGTGCAATCGTGAACATCACCGTGAAAATTCCAGTGTTGAACCCGCTCCTCTCCATCAGTGTTCCTGGGGTCTTGCCCTTCATCGGAGATGTGG	Fc receptor-like S, scavenger receptor
Fdxr	NM_007997.1	MGD-MRK-27087	TACCGTGCAAGACAAGAGCCGGACAGTCTGGGTTGGACTCTTCTCTCGTTCATTATGTTATTGACGGCCCTGGCTTAGACGCCGAACCGTGCCCTTTCCA	ferredoxin reductase
Fen1	NM_001271614.1	AW538437,expressed sequence AW538437,MGD-MRK-19687,MGI:2147740	TAGTACTGACCAGCTGATTTTTGTGGGCAGAAATTTGAACTTGCTGCCTGCTGAGTCCAGTAGTTGTGCAGGGAGTGAGATGGCAGTGTTTAAGTTTTGA	flap structure specific endonuclease 1
Fgd2	NM_001159538.1	MGD-MRK-14738,MGD-MRK-14743,MGD-MRK-14932,MGD-MRK-14935,MGI:98500,Tcd2,Tcd-2,t-complex distorter 2,t-complex sterility 2,tcs2,tcs-2	GCAGCCTGACCCTGCAGCACCACATGTTGGAGCCTGTGCAAAGAATCCCGCGGTACGAACTGCTGCTCAAGGAATATGTGCAGAAGCTGCCAGCCCAGGC	FYVE, RhoGEF and PH domain containing 2
Fgf13	NM_010200.2	Fhf2,MGD-MRK-38222	CGGGTGGTGGCTATTCAAGGAGTTCAAACCAAGCTGTATTTGGCAATGAACAGCGAGGGATACTTGTACACCTCGGAACATTTCACACCTGAGTGCAAAT	fibroblast growth factor 13
Fgl2	NM_008013.2	AI385601,expressed sequence AI385601,MGD-MRK-24145,MGI:2140850	GTAGTAACGCAGCAAATGTCCTCAGTTCTCTGGTGGACAGAGCTCGTGTGCGAGGCTCAAGGAGCATTAGAATCCCAGGATGGGCTGGACCTGGATTTTT	fibrinogen-like protein 2
Fkbp5	NM_010220.3	D17Ertd592e,dexamethasone induced transcript 1,Dit1,DNA segment, Chr 17, ERATO Doi 592, expressed,FKBP51,MGD-MRK-16741,MGD-MRK-27033,MGI:1261871	ACAGACTCTGTTGTTCCTCCAACGCCCGTCATTAGTGACAGCTTTCTCTCTGAGTTTCTGTGGTGTGGAGAGTGGGTAGAAGTAGGTTTATCTTTCCCGC	FK506 binding protein 5
Flt1	NM_010228.3	AI323757,expressed sequence AI323757,Flt-1,MGD-MRK-9832,MGD-MRK-9836,MGI:2140833,svascular endothelial growth factor receptor-1,VEGFR1,VEGFR-1	GAAAAGTCCGTGTCCTCGCTTCCAAGCCCACCTCTCTATCCGCTGGGCAGCAGACAAGTCCTCACTTGCACCGTGTATGGCATCCCTCGGCCAACAATCA	FMS-like tyrosine kinase 1
Fos	NM_010234.2	c-fos,cD12Rfj1,DNA segment, Chr 12, Russel F. Jacoby 1,MGD-MRK-19548,MGD-MRK-9866	AGCTGGTGCATTACAGAGAGGAGAAACACGTCTTCCCTCGAAGGTTCCCGTCGACCTAGGGAGGACCTTACCTGTTCGTGAAACACACCAGGCTGTGGGC	FBJ osteosarcoma oncogene
Foxp3	NM_054039.2	JM2,MGD-MRK-14368,MGI:98281,scurfin,scurfy,sf	TGCCTTCAGACGAGACTTGGAAGACAGTCACATCTCAGCAGCTCCTCTGCCGTTATCCAGCCTGCCTCTGACAAGAACCCAATGCCCAACCCTAGGCCAG	forkhead box P3
Fpr1	NM_013521.2	fMLF-R,FPR,MGD-MRK-35914	TTGCCATTTGCTATGGGTTAATAACCACTAAAATTCACAGGCAGGGCCTGATCAAATCCAGCCGTCCTTTGCGGGTTCTCTCCTTTGTTGTGGCTGCCTT	formyl peptide receptor 1
Fscn1	NM_007984.2	AI663989,expressed sequence AI663989,Fan1,fascin 1,fascin-1,MGD-MRK-36269,MGI:107693,MGI:2140957	AGCAGGTGGCAAACCCCTTGCCTTTCAAACTGGAAACCCAAGAGAAAACGGTGCCCTTGCTGTCACCCTCTGTGGACCCCTTTTCCCTAACTCACTGCTC	fascin actin-bundling protein 1
Fyn	NM_008054.2	AI448320,AW552119,expressed sequence AI448320,expressed sequence AW552119,MGD-MRK-9909,MGI:2143602,MGI:2143864,Src Kinase p59	TTCTTATCCGCGAGAGCGAAACCACCAAAGGTGCCTACTCACTTTCCATCCGTGATTGGGATGATATGAAAGGGGACCACGTCAAACATTATAAAATCCG	Fyn proto-oncogene
Gadd45a	NM_007836.1	AA545191,Ddit1,DNA-damage inducible transcript 1,expressed sequence AA545191,MGD-MRK-36376,MGI:2141368	ACGGTGATGGCATCCGAATGGAAATAACTGAACCAAATTGCACTGAAGTTTTGAAATACCTTTGTAGTTACTCAAGCAGTCACTCCCCACGCTGATGCAA	growth arrest and DNA-damage-inducible 45 alpha
Gadd45g	NM_011817.2	AI327420,C86281,CR6,expressed sequence AI327420,expressed sequence C86281,MGI:2145220,MGI:2145531,OIG37	GCCAGGGCTGTCTGACCGCTGGCGTCTACGAGTCCGCCAAAGTCCTGAATGTGGACCCTGACAATGTGACCTTTTGCGTGCTGGCTGCCGATGAAGAAGA	growth arrest and DNA-damage-inducible 45 gamma
Gal3st1	NM_001177691.1	3'-phosphoadenylylsulfate-galactosylceramide 3'-sulfotransferase,cerebroside (3'-phosphoadenylylsulfate:galactosylceramide 3') sulfotransferase,Cst,galactosylceramide sulfotransferase,GalCer sulfotransferase,Gcst	AGTCCATCCTGGGTTACAACCTCAAGAAGAGCATCGGGCCACAACACGAGCAGCTCTGCCGGCGCATGCTCACGCCCGAAATCCAGTACCTGTCTGACCT	galactose-3-O-sulfotransferase 1
Gba	NM_001077411.1	betaGC,GBA1,GC,GCase,glucocerebrosidase,MGD-MRK-10007	TCAAGGGTCAGCCAGGGGATATCTTTCACCAGACCTGGGCCAATTACTTTGTCAAGTTTCTGGATGCTTATGCTAAGTATGGCCTAAGATTCTGGGCAGT	glucosidase, beta, acid
Gbp2	NM_010260.1	MGD-MRK-19679	GAGCATCTTCAGGCTTTGAAACAACTGCTATGAAACTCAATTCACCTCAGCTCAAAATCAATCATATGCGACTCCATTTTGGGGTCACTGTCTGACCACT	guanylate binding protein 2
Gclc	NM_010295.2	D9Wsu168e,DNA segment, Chr 9, Wayne State University 168, expressed,gamma GCS-HS,Glclc,GLCL-H,glutamate cysteine ligase (gamma-glutamylcysteine synthetase), catalytic,MGD-MRK-31063,MGD-MRK-36456,MGI:107879	TATGGCTTTGAGTGCTGCATCTCCATTTTACCGAGGCTACGTGTCAGACATTGATTGTCGCTGGGGAGTGATTTCTGCCTCTGTAGATGATAGAACACGG	glutamate-cysteine ligase, catalytic subunit
Gdpd2	NM_023608.3	9130017L10Rik,GDE3,RIKEN cDNA 9130017L10 gene	CCAAGAAACCACACATACTATGATACTTTTGTGAATCAGACACTGGAGGCTGTGTTGAGTGCAAACGTGTCCCAAGCTATGGTTCTTTGGCTCCCAGATG	glycerophosphodiester phosphodiesterase domain containing 2
Gja1	NM_010288.3	alpha 1 connexin,AU042049,AW546267,Cnx43,connexin43,connexin 43,Cx43,Cx43alpha1,expressed sequence AU042049,expressed sequence AW546267,Gja-1,MGD-MRK-10079,MGD-MRK-10085,MGI:2143760,MGI:2143856	CTGGGGTGTTCATTTCGTTCCCGTGGAGGTGGTACTCAACAACCTCAGTAATGAGGCGTAGAAAACAAAGACATTACAATATCTAGGTTCCTTGGGGGGT	gap junction protein, alpha 1
Gjb1	NM_008124.2	AI118175,connexin 32,connexin-32,Cx32,expressed sequence AI118175,Gjb-1,MGD-MRK-10091,MGD-MRK-10096,MGI:2147847	GTCTGTCATCTTCATCTTCAGAATCATGGTGCTGGTGGTGGCTGCTGAGAGCGTGTGGGGGGATGAGAAGTCCTCTTTCATCTGTAACACCCTCCAGCCG	gap junction protein, beta 1
Gna15	NM_010304.3	G[a]15,Galpha15,MGD-MRK-10179	AGAAGACTGCCGCCAGAATCGACCAGGAGATCAACAGGATTTTGTTGGAACAGAAAAAACAAGAGCGCGAGGAATTGAAACTCCTGCTGTTGGGGCCTGG	guanine nucleotide binding protein, alpha 15
Gpr183	NM_183031.2	Ebi2,Epstein-Barr virus induced gene 2	CAGCCAGGGTATTAATGCCTCTGCATTACAGCCTGGTCTTCATCATTGGGCTGGTGGGAAACCTGCTGGCCTTGGTTGTCATTGTTCAAAACAGAAAAAA	G protein-coupled receptor 183
Gpr34	NM_011823.4		GAAGTCACACTGTAACAATGACTACTACTTCAGTTGACAGCTGGCTTTGCTCCTCTCATGGAATGCACTTTATAACTAATTATAGTGACCAAGCCTCACA	G protein-coupled receptor 34
Gpr62	NM_001159652.1	4933402E03Rik,MGI:1914001,RIKEN cDNA 4933402E03 gene	CACAGCCAGAAGGATGAACCAAGCGGAGCAGGATTTGGGTTACACCATAGCAGGAGTAACCAGTGGAGAAGCGTACCGAGTTACCTACTATCTGTACCAT	G protein-coupled receptor 62
Gpr84	NM_030720.1	EX33	CCAACCTCACCCTGGCTGATCTACTCTACTGCACGCTCCTGCAGCCTTTCTCCGTGGACACATACCTCCACCTCCATTGGCGTACCGGCGCGGTCTTCTG	G protein-coupled receptor 84
Grap	NM_027817.3	8430435N19Rik,BB233594,expressed sequence BB233594,MGI:2144614,RIKEN cDNA 8430435N19 gene	TGACCAGAACTGGTACAAAGCTGAGCTCCGAGGAGCGGAGGGTTTTGTTCCCAAGAACTACATCCGTGTAAAGCCACACCCGTGGTACTCGGGCAGGATC	GRB2-related adaptor protein
Gria1	NM_001252403.1	2900051M01Rik,AI853806,expressed sequence AI853806,Glr1,Glr-1,GluA1,Glur1,Glur-1,GluR1,GluRA,GluR-A,glutamate receptor 1,glutamate receptor 1 (alpha 1),HIPA1,MGD-MRK-10128,MGD-MRK-10129,MGD-MRK-10140,MGD-MRK-10147,MGD-MRK-10246,MGI:1920245,MGI:2144316,MGI:95746,RIKEN cDNA 2900051M01 gene	ATCCTGATTGGAGGGCTGGGATTGGCCATGCTGGTTGCCTTAATCGAGTTCTGCTACAAATCCCGTAGCGAGTCGAAGCGGATGAAGGGTTTCTGTTTGA	glutamate receptor, ionotropic, AMPA1 (alpha 1)
Gria2	NM_001039195.1	GluA2,Glur2,Glur-2,GluR2,GluR-B,glutamate receptor 2 (alpha 2),MGD-MRK-10141,MGD-MRK-10148,MGD-MRK-10247	GACCTCAAAATGCAGAGGATCTAATTTGCTGAGGAAAACGGTCAAAGAAGGAAAAGGAGGAAAGGGAAACGAGGGGATATTTTGTGGATGCTCTACTTTT	glutamate receptor, ionotropic, AMPA2 (alpha 2)
Gria4	NM_001113180.1	Glur4,Glur-4,Gluralpha4,glutamate receptor 4,MGD-MRK-10143,MGD-MRK-10150,MGD-MRK-10249,MGI:3580137,spike wave 1,spkw1	GATTTTAATACGCCCATGGTGACGAAACTAATGGATCGCTGGAAGAAACTAGATCAACGAGAATATCCAGGATCTGAAACACCTCCAAAGTACACTTCTG	glutamate receptor, ionotropic, AMPA4 (alpha 4)
Grin2a	NM_008170.2	GluN2A,GluRepsilon1,MGD-MRK-10258,NMDAR2A,NR2A	CCTTCTTTTACCATTGGAAAAGCTATATGGCTCCTCTGGGGCCTGGTCTTCAACAATTCTGTGCCCGTCCAGAATCCTAAAGGCACAACCAGCAAGATAA	glutamate receptor, ionotropic, NMDA2A (epsilon 1)
Grin2b	NM_008171.3	AW490526,expressed sequence AW490526,GluN2B,GluRepsilon2,MGD-MRK-10259,MGD-MRK-12900,MGI:2141680,Nmdar2b,NMDAR2B,NR2B	GGGAAAGCTCTTCGTATAAGGCTTTGTGAAAGAGCCATTACAGTAGGGTGAGAGAGGGGGATGTTTTTAGTCATTAACGGTAGGGTTAGTGAGAAAGGGG	glutamate receptor, ionotropic, NMDA2B (epsilon 2)
Grm2	NM_001160353.1	4930441L02Rik,Gprc1b,G protein coupled receptor, family C, group 1, member B,MGD-MRK-10265,MGI:1921233,MGI:95826,mGluR2,RIKEN cDNA 4930441L02 gene	GGATCCCAGCTTGTTCCTACTGTTTGCAATGGCCGTGAGGTGGTAGACTCAACAACATCGTCGCTTTGAAGATCCCACACTCCTGCCCTGACATGGCTGC	glutamate receptor, metabotropic 2
Grm3	NM_181850.2	0710001G23Rik,Gprc1c,MGD-MRK-10266,MGI:1917596,MGI:95827,mGlu3,mGluR3,RIKEN cDNA 0710001G23 gene	AGAAGCGGGAAACAGTCATCCTAAAATGCAATGTCAAAGATTCCAGCATGTTGATCTCTCTGACCTATGACGTGGTTCTGGTGATTCTATGCACTGTGTA	glutamate receptor, metabotropic 3
Grn	NM_008175.3	acroepithelin,MGD-MRK-10272,PC cell-derived growth factor,Pgrn,progranulin	TCAAACTGCCATTTCTTCCGGTTTCTGTGGACCTTGTGGCCAGGTGCTCTTCCCGAGCCACAGGTGTTCTGTGAGCTTGCTTGTGTGTGTGTGCGCGTGT	granulin
Gsn	NM_146120.3	MGD-MRK-10302	GTACCTGTGTCCTGGGACAGTTTCAACAATGGCGACTGCTTCATTCTGGACCTGGGAAACAATATCTATCAGTGGTGTGGCTCTGGCAGCAACAAATTTG	gelsolin
Gstm1	NM_010358.5	glutathione S-transferase Yb1 subunit,Gstb1,Gstb-1,MGD-MRK-10314,MGD-MRK-10318	AGTGCCTAATTGGGATTGGTGCAGGGTTGGGAGGGACCCGCTGTTTTGTCCTGCCCACGTTTCTCTAGTAGTCTGTATAAAGTCACAACTCCAAACACAC	glutathione S-transferase, mu 1
Gzma	NM_010370.2	AW494114,BLT esterase,Ctla3,Ctla-3,cytotoxic T lymphocyte-associated protein 3,expressed sequence AW494114,Hanukah factor,Hf,H factor,MGD-MRK-10699,MGD-MRK-2223,MGD-MRK-2233,MGD-MRK-38311,MGI:2145434,SE1,serine esterase 1,TSP1,TSP-1	CTGTGCTGGCGCTTTGATTGAAAAGAACTGGGTGTTGACTGCTGCCCACTGTAACGTGGGAAAGAGATCTAAGTTCATTCTTGGGGCTCACTCAATCAAT	granzyme A
Gzmb	NM_013542.2	AI553453,CCP1,CCP-1/C11,Ctla1,Ctla-1,cytotoxic T lymphocyte-associated protein 1,expressed sequence AI553453,GZB,MGD-MRK-2219,MGD-MRK-2229,MGD-MRK-38312,MGI:2145670	TTCTGCCACCATGCTGTGACAACCCAACTGACATCTTCCTATGGAAGTTTGCCCTCTCCACAAAAGAAGTAGAATGTTTGCATTGGAGCTGGGCATGCTC	granzyme B
H2afx	NM_010436.2	AW228881,expressed sequence AW228881,gammaH2ax,H2ax,H2A.X,H2AX histone,Hist5-2ax,histone 5 protein 2ax,MGD-MRK-19571,MGD-MRK-19591,MGI:2143303	TGGCCTCATACCAGTTGACCCTGTCGCCATTCGTAGGCCAGTGTGGTGTGGCGGGGCCAAAAATGGTTGTAATGTGAACCCAGTTTCTCTAGGAATACCT	H2A histone family, member X
H2-T23	NM_010398.3	37b,37c,H-2T23,MGD-MRK-10439,MGD-MRK-10553,Qa1,Qa-1,Qed-1,T18c,T18c(37),T23b,T23d	TCTCACACGCTGCAGTGGATGTACGGCTGCGACGTGGGGCCCGATGGGCGCCTGCTCCGCGGGTATTGTCAGGAGGCCTACGATGGCCAGGATTACATCT	histocompatibility 2, T region locus 23
Hat1	NM_026115.4	2410071B14Rik,AA536933,expressed sequence AA536933,Hat-1,KAT1,MGD-MRK-10621,MGD-MRK-10622,MGI:1914626,MGI:2138791,RIKEN cDNA 2410071B14 gene	GCGACTTGCTCAAGAGTGAAGCCCTTGTTCCCCAGAATACCTGCAGATTTCTGTGCATCGTGCTGTGAACCTCTGATGACCCTAAAGTTATCTATGTTCT	histone aminotransferase 1
Hcar2	NM_030701.1	Gpr109a,Gpr109b,G protein-coupled receptor 109A,G protein-coupled receptor 109B,HM74,interferon-gamma inducible gene, Puma-g,niacin receptor 1,Niacr1,Pumag,PUMA-G	TCATTTGCTTCCTACCCAGTGTGGCTGTGCGCATCCGCATCTTCTGGCTTCTCTACAAATATAACGTACGCAACTGTGACATCTACTCCTCGGTGGACCT	hydroxycarboxylic acid receptor 2
Hdac1	NM_008228.2	HD1,MGD-MRK-37123,MGI:3586542,modifier of murine metastable epialleles, D5,MommeD5,RPD3	TACGTCAATGACATCGTCCTGGCCATCCTGGAACTGCTAAAGTACCACCAGAGGGTGCTCTATATTGACATTGATATTCACCATGGCGATGGCGTGGAAG	histone deacetylase 1
Hdac2	NM_008229.2	D10Wsu179e,DNA segment, Chr 10, Wayne State University 179, expressed,MGD-MRK-36452,MGI:107875,Yy1bp,YY1 transcription factor binding protein	CTGGGGACAGGCTTGGTTGTTTCAATCTAACTGTCAAAGGTCATGCTAAATGTGTAGAAGTAGTGAAAACTTTTAACTTGCCATTGCTGATGCTCGGTGG	histone deacetylase 2
Hdac4	NM_207225.1	4932408F19Rik,AI047285,expressed sequence AI047285,MGI:3034516,RIKEN cDNA 4932408F19 gene	AGACGCTGAGTACTTGGCAGCCTTCAGAACGGTGGTTATGCCTATCGCAAATGAGTTTGCCCCAGATGTGGTACTGGTGTCATCGGGCTTCGATGCTGTG	histone deacetylase 4
Hdac6	NM_010413.3	MGI:1343096,mHDA2,scurfy candidate 6,Sfc6	GATCTGAACCCTGAGACAAGAGTGCCAGTTGGTACTGGATTGGTGTTTGATGAACAACTAAATGACTTCCATTGCCTTTGGGATGACAGCTTCCCTGAAA	histone deacetylase 6
Hdc	NM_008230.4	AW108189,expressed sequence AW108189,Hdc-a,Hdc-c,Hdc-e,Hdc-s,histidine decarboxylase concentration (kidney),histidine decarboxylase estrogen response, structural (kidney),histidine decarboxylase testosterone reponse,L-MGD-MRK-10682,MGD-MRK-10683,MGD-MRK-10684,MGD-MRK-10685,MGD-MRK-10686,MGI:2139302,MGI:96063,MGI:96064,MGI:96065,MGI:96066	TTCTACCTGTGGACGACAACTTCTCACTCCGAGGAGAAGCTCTCCAGAAAGCTATTGAGGAAGACAAGCAACAGGGCTTGGTGCCTGTGTTTGTCTGTGC	histidine decarboxylase
Hells	NM_008234.3	AI323785,E130115I21Rik,expressed sequence AI323785,LSH,lymphoid specific helicase,Lysh,MGD-MRK-33900,MGD-MRK-33901,MGI:106208,MGI:1925121,MGI:2147507,PASG,proliferation-associated SNF2-like,RIKEN cDNA E130115I21 gene,YFK8	AGCATTGCTATTGGAAATACTTAATAGTAGATGAAGGACACAGGATTAAGAATATGAAGTGCCGGCTAATCAGGGAGTTAAAACGGTTCAATGCTGATAA	helicase, lymphoid specific
Hif1a	NM_010431.2	AA959795,bHLHe78,expressed sequence AA959795,HIF1alpha,HIF-1alpha,MGD-MRK-35379,MGI:2144750,MOP1	ACCATGATATGTTTACTAAAGGACAAGTCACCACAGGACAGTACAGGATGCTTGCCAAAAGAGGTGGATATGTCTGGGTTGAAACTCAAGCAACTGTCAT	hypoxia inducible factor 1, alpha subunit
Hilpda	NM_023516.5	2310016C08Rik,AW049004,expressed sequence AW049004,MGI:2141637,RIKEN cDNA 2310016C08 gene	TCGCCATGAAGTTCATGCTGAACCTCTATGTGCTGGGCATCATGTTGACCCTGCTTTCCATCTTTGTTAGAGTGATGGAGTCTCTGGGAGGCTTACTGGA	hypoxia inducible lipid droplet associated
Hira	NM_010435.2	AA138857,D16Ertd95e,DNA segment, Chr 16, ERATO Doi 95, expressed,EST AA138857,expressed sequence N28177,Gm15797,MGD-MRK-16194,MGI:1098613,MGI:1858444,MGI:2146730,MGI:3833679,N28177,OTTMUSG00000026264,predicted gene 15797,predicted gene, OTTMUSG00000026264,Tuple1,Tup-like enhancer of split 1	GCTAACACAGCATGGAATCCCAGTGATGAATTTGTCTGATGGGAAAGCATACTGCTTTAATCCATCCCTCTCCACATGGAACCTGGTTTCTGACAAGCAA	histone cell cycle regulator
Hist1h1d	NM_145713.3	H1.3,H1D,H1f3,H1 histone family, member 3,H1s-4,MGD-MRK-36072	GGAAGAACACAGGCTCCTAAAAGATGGTTTTTGACCTCCACAGGCCAGTGCTTGTGTAAGTCACCCTCTGCTCACATCTAGCCCAGATAAGGTAAAGCTA	histone cluster 1, H1d
Hmgb1	NM_010439.3	amphoterin,DEF,high mobility group protein 1,Hmg1,HMG-1,MGD-MRK-10748,p30,SBP-1	GTGGGACTATTAGGATCAAGCAATCTGAACGTCTGTCCTTGAAGGACTGATAGAAAAGTACCTTCTAATCCTTACACGAGGACTCTCCTTTAACCGCCAT	high mobility group box 1
Hmox1	NM_010442.2	D8Wsu38e,DNA segment, Chr 8, Wayne State University 38, expressed,hemoxygenase,Hmox,HO1,HO-1,Hsp32,MGD-MRK-10800,MGD-MRK-34114,MGD-MRK-38247,MGI:106420,MGI:109203	CTGGGGAGGGCCTGGCTTTTTTTACCTTCCCGAACATCGACAGCCCCACCAAGTTCAAACAGCTCTATCGTGCTCGAATGAACACTCTGGAGATGACACC	heme oxygenase 1
Homer1	NM_147176.2	PSD-Zip45,Ves-1	GGAGCTGACCAGTACCCCTTCACAGGAATCAGCAGGAGGAGATCTTCAGTCTCCTTTGACACCAGAAAGTATCAATGGGACAGACGATGAGAGAACACCC	homer scaffolding protein 1
Hpgds	NM_019455.4	H-PGDS,prostaglandin D2 synthase 2, hematopoietic,prostaglandin D2 synthase, hematopoietic,Ptgds2	TCACACATCAAGCACCTCGCCTTCTGAAAGATTTGGACACATACTTAGGAGACAAAGAGTGGTTTATAGGCAATTATGTAACCTGGGCAGACTTCTACTG	hematopoietic prostaglandin D synthase
Hprt	NM_013556.2	C81579,expressed sequence C81579,Hprt1,hypoxanthine guanine phosphoribosyl transferase 1,MGD-MRK-10922,MGI:2148073	TGCTGAGGCGGCGAGGGAGAGCGTTGGGCTTACCTCACTGCTTTCCGGAGCGGTAGCACCTCCTCCGCCGGCTTCCTCCTCAGACCGCTTTTTGCCGCGA	hypoxanthine guanine phosphoribosyl transferase
Hps4	NM_138646.3	2010205O06Rik,AU040608,BLOC-3,C130020P05Rik,expressed sequence AU040608,Hermansky-Pudlak syndrome 4,le,light ear,MGD-MRK-11779,MGI:1917520,MGI:2141078,MGI:96768,mKIAA1667,RIKEN cDNA 2010205O06 gene,RIKEN cDNA C130020P05 gene	CAGATCACCTCTGTTTTTCTGAGTGAGGAGGAAGTTGCCAGCCTCCACGAGTTCCCAGTAGAGCATGAAACTCGACTCCAGGGAAGTTCAGTTCAATACC	HPS4, biogenesis of lysosomal organelles complex 3 subunit 2
Hrk	NM_007545.2	AI838259,BH3 interacting (with BCL2 family) domain, apoptosis agonist,Bid3,DP5,expressed sequence AI838259,MGI:2140973	CTGTTCACATTTGGGGTTCCAGCTCCCTTTGACTAGATGGATTTGGAGCCAGACTTCTTTTGGATAGCCTGAGAAGGACCGTGTCTATGATCCTGGGCCA	harakiri, BCL2 interacting protein (contains only BH3 domain)
Hsd11b1	NM_008288.2	11beta-HSD-1,11beta-hydroxysteroid dehydrogenase type 1,MGD-MRK-24447	CAGGTCCCTGTTTGATGGCAGTTATGAAAAATTACCTCCTCCCGATCCTGGTGCTCTTCCTGGCCTACTACTACTATTCTACAAATGAAGAGTTCAGACC	hydroxysteroid 11-beta dehydrogenase 1
Hspb1	NM_013560.2	heat shock protein, 25 kDa,Hsp25,MGD-MRK-10954	AGGGCACACTTACCGTGGAGGCTCCGTTGCCCAAAGCAGTCACGCAGTCAGCGGAGATCACCATTCCGGTTACTTTCGAGGCCCGCGCCCAAATTGGGGG	heat shock protein 1
Hus1	NM_008316.2		GCCAGTAACTTTACAGTGACCTAACGTTGGGGGAGAACAAGCTTCCATTGGCAGTCAAGGGATGTGGTCTCTCTGGTTCTTGCCACAACTTTCTGCGTAG	HUS1 checkpoint clamp component
Icam2	NM_010494.1	CD102,Icam-2,MGD-MRK-11147,MGD-MRK-11150	GAAGTGGAAACAGTTCTTAGTCTCAAACGTCTCCAAAGACACGGTCTTCTTTTGCCATTTCACGTGTTCGGGAAAGCAGCACTCGGAGAGTCTCAACATC	intercellular adhesion molecule 2
Ifi30	NM_023065.3	GILT,IP30,lysosomal thio reductase IP30 precursor	AAAACTGCCCAGCTTCTTCAAATTGCCAACCTGCAAGAGCTGCTGCCTCGCTATGAAAACCTTGCACATGTCCCACAAAGCCCAGACTCCAGACTTCTCA	interferon gamma inducible protein 30
Ifih1	NM_027835.2	9130009C22Rik,Helicard,MDA5,MDA-5,RIKEN cDNA 9130009C22 gene	GCTGCTAAAGACGGAAATCGCAAAGATCGCGTCTGTGCAGAACATTTGAGGAAGTACAACGAAGCCCTACAAATCAACGACACGATCCGAATGATTGATG	interferon induced with helicase C domain 1
Ifitm2	NM_030694.1	fragilis3,Ifitm3l,interferon induced transmembrane protein 3-like,mil-3	GCTTCCTCCAAGCTATGAGACAATCAAAGAGGAGTACGGGGTGACTGAGCTGGGGGAACCCAGCAACTCAGCTGTTGTGAGGACCACCGTGATCAACATG	interferon induced transmembrane protein 2
Ifitm3	NM_025378.2	1110004C05Rik,Fgls,fragilis,IP15,mil-1,RIKEN cDNA 1110004C05 gene	GTGATGTGACTGGAGCCCAGGCCTACGCCTCCACTGCTAAGTGCCTGAACATCAGCACCTTGGTCCTCAGCATCCTGATGGTTGTTATCACCATTGTTAG	interferon induced transmembrane protein 3
Ifnar1	NM_010508.1	Ifar,IFN-alpha/betaR,Ifrc,MGD-MRK-11211,MGD-MRK-11223,MGD-MRK-36233	TGGGAAAACACTTCCAATACTAAGATAAGCATGGAGAAGGATGGCCCAGAGTTCACCCTCAAGAACCTGCAGCCGCTGACTGTGTACTGTGTCCAGGCCA	interferon (alpha and beta) receptor 1
Ifnar2	NM_001110498.1	AI747302,expressed sequence AI747302,Ifnar-2,MGI:2146482	TCCTCTTGAGCCGCCAGAATTTGAGATCGTTGGCTTTACAGACCACATAAACGTGACGATGGAATTTCCACCTGTCACTTCCAAAATAATCCAGGAAAAG	interferon (alpha and beta) receptor 2
Igf1	NM_001111274.1	C730016P09Rik,Igf-1,Igf-I,MGD-MRK-11226,MGD-MRK-11228,MGI:2444166,RIKEN cDNA C730016P09 gene	GGGCTTTTACTTCAACAAGCCCACAGGCTATGGCTCCAGCATTCGGAGGGCACCTCAGACAGGCATTGTGGATGAGTGTTGCTTCCGGAGCTGTGATCTG	insulin-like growth factor 1
Igf1r	NM_010513.2	A330103N21Rik,CD221,hydrops fetalis,hyft,IGF-1R,line 186,MGD-MRK-11229,MGI:1925023,MGI:3576016,RIKEN cDNA A330103N21 gene	CGTATGAGAACTTCATGCATCTGATCATTGCTCTGCCGGTTGCCATCCTGCTGATCGTTGGGGGGCTGGTTATCATGCTGTATGTCTTCCATAGAAAGAG	insulin-like growth factor I receptor
Igf2r	NM_010515.1	AI661837,CD222,CI-MPR,expressed sequence AI661837,IGF-II/CI-MPR,M6P/IGF2R,mannose-6-phosphate receptor, cation independent,MGD-MRK-11231,MGI:2146909,Mpr300	TGCATCTGCTTGCCAGATGAAATATGAAAATCATGAGGGCTCCTTGGCAGAGACTGTATCCATCAGTAACTTGGGAGTTGCAAAGATAGGCCCTGTGGTG	insulin-like growth factor 2 receptor
Igsf10	NM_001162884.1	6530405F15Rik,AA409708,AA536958,Adlican2,AI414626,CMF608,expressed sequence AA409708,expressed sequence AA536958,expressed sequence AI414626,MGI:2139569,MGI:2139590,MGI:2139693,RIKEN cDNA 6530405F15 gene	ACCGTGAATCCGCAAACACTACTACCCACGCACCTTCCTGATTTCAAATTATTTAATGTTGTGGACAGTGCAGCTGTGTCAAAGAGTATGAACCGACCTG	immunoglobulin superfamily, member 10
Igsf6	NM_030691.1		TATGTGCTGCAACCAGGTTACCTAGAAGTGGACTACGGTTCTGACGCCGTCACCATGGAGTGTAACTTTTCTACAGTTGGATGCCCTCCAGTGCCACCAA	immunoglobulin superfamily, member 6
Ikbkb	NM_010546.2	AI132552,expressed sequence AI132552,IKK2,IKK-2,IKK[b],IKKbeta,IKK-beta,MGI:2142466	CTTACCCTGCTGAGTGACATCGCATCGGCTCTTAGATACCTTCACGAAAACAGAATCATCCATCGAGACCTGAAGCCAGAAAACATCGTTCTGCAGCAAG	inhibitor of kappaB kinase beta
Ikbke	NM_019777.3	AW558201,expressed sequence AW558201,IKKepsilon,IKK-i,MGI:2138621	TGGGAGCCTGCTGAGCGTGCTGGAAGACCCTGAGAACACGTTCGGGCTTTCTGAAGAGGAGTTCCTAGTGGTGCTGCGCTGTGTGGTGGCTGGCATGAAC	inhibitor of kappaB kinase epsilon
Ikbkg	NM_178590.2	1110037D23Rik,AI848108,AI851264,AW124339,expressed sequence AI848108,expressed sequence AI851264,expressed sequence AW124339,IKK[g],MGI:1923574,MGI:2147920,MGI:2147925,MGI:2148001,NEMO,RIKEN cDNA 1110037D23 gene	TGCCAACAGATGGCTGAGGACAAGGCCTCTGTGAAAGCTCAGGTGACATCATTGCTCGGAGAACTCCAGGAGAGCCAGAGCCGTTTGGAGGCTGCCACCA	inhibitor of kappaB kinase gamma
Il10rb	NM_008349.5	6620401D04Rik,AI528744,CRF2-4,Crfb4,cytokine receptor family 2, member 4,D16H21S58,D21S58h,DNA segment, Chr 16, human D21S58,expressed sequence AI528744,Il10r2,MGD-MRK-38425,MGD-MRK-4247,MGD-MRK-5726,MGI:1918692,MGI:2146455,MGI:90448,RIKEN cDNA 6620401D04 gene	CTTTACACCTGCGTTTCTCAGCCCCACAAATTGAGAATGAGCCTGAGACGTGGACCTTGAAGAACATTTATGACTCATGGGCTTACAGAGTGCAATACTG	interleukin 10 receptor, beta
Il15ra	NM_008358.2	AA690181,expressed sequence AA690181,MGD-MRK-26082,MGI:2138805	CTTTCCTGGCCTGGTACATCAAATCAAGGCAGCCTTCTCAGCCGTGCCGTGTTGAGGTGGAAACCATGGAAACAGTACCAATGACTGTGAGGGCCAGCAG	interleukin 15 receptor, alpha chain
Il1a	NM_010554.4	Il-1a,MGD-MRK-11351,MGD-MRK-11366	CAAACACTATCTCAGCACCACTTGGTTAAATGACCTGCAACAGGAAGTAAAATTTGACATGTATGCCTACTCGTCGGGAGGAGACGACTCTAAATATCCT	interleukin 1 alpha
Il1b	NM_008361.3	Il-1b,IL-1B,IL-1beta,MGD-MRK-11352,MGD-MRK-11367	GTTGATTCAAGGGGACATTAGGCAGCACTCTCTAGAACAGAACCTAGCTGTCAACGTGTGGGGGATGAATTGGTCATAGCCCGCACTGAGGTCTTTCATT	interleukin 1 beta
Il1r1	NM_001123382.1	CD121a,Il1r-1,IL-1R1,IL-1 receptor alpha chain,IL-iR,MGD-MRK-11369,MGD-MRK-11371	CTTCTTCGGAGTAAAAGATAAACTGTTGGTGAGGAATGTGGCTGAAGAGCACAGAGGGGACTATATATGCCGTATGTCCTATACGTTCCGGGGGAAGCAA	interleukin 1 receptor, type I
Il1r2	NM_010555.4	CD121b,Il1r-2,IL-1 receptor beta chain,MGD-MRK-11370,MGD-MRK-11372	AGAAACGCATCCCACTGTGAGCAAATGTCTGTGGAACTCAAGGTCTTTAAGAATACTGAAGCATCTCTGCCTCATGTCTCCTACTTGCAAATCTCAGCTC	interleukin 1 receptor, type II
Il1rap	NM_134103.2	6430709H04Rik,AI255955,AV239853,expressed sequence AI255955,expressed sequence AV239853,IL-1RAcP,IL-1R AcP,MGD-MRK-31048,MGI:2146394,MGI:2146602,MGI:2441718,RIKEN cDNA 6430709H04 gene	GAGAAAGAACCAGGAGAGGAACTGGTTATTCCCTGCAAAGTCTATTTCAGTTTCATTATGGACTCCCACAATGAGGTCTGGTGGACCATTGATGGAAAGA	interleukin 1 receptor accessory protein
Il1rl2	NM_133193.3	AI481289,AW551444,expressed sequence AI481289,expressed sequence AW551444,MGI:2138277,MGI:2138611	AGGAAGTTGAGTATGGAAGAAGGATCCCTAACATCACGTATCCAAAGAACAACTCCATTGAAGTTCCACTTGGCTCCACCCTCATCGTGAACTGCAATAT	interleukin 1 receptor-like 2
Il1rn	NM_031167.5	F630041P17Rik,IL-1ra,MGD-MRK-11373,MGI:2443250,RIKEN cDNA F630041P17 gene	CAACCAGCTCATTGCTGGGTACTTACAAGGACCAAATATCAAACTAGAAGAAAAGATAGACATGGTGCCTATTGACCTTCATAGTGTGTTCTTGGGCATC	interleukin 1 receptor antagonist
Il21r	NM_021887.1	NILR	TATGGTACACGTGCCATATGCGCTTGTCTCAATTCCTGTCCGATGAAGTTTTCATTGTCAATGTGACGGACCAGTCTGGCAACAACTCCCAAGAGTGTGG	interleukin 21 receptor
Il2rg	NM_013563.3	CD132,common cytokine receptor gamma chain,common gamma chain,gamma(c),gammaC,gamma C receptor,gc,[g]c,MGD-MRK-11378	GACATATTAAAGAACGCTGTTTACAATACTTGGTGCAGTACCGGAGCAACAGAGATCGAAGCTGGACGGAACTAATAGTGAATCATGAACCTAGATTCTC	interleukin 2 receptor, gamma chain
Il3	NM_010556.4	BPA,colony stimulating factor, multi (contains Il-3),Csfmu,HCGF,Il-3,MCGF,MGD-MRK-11354,MGD-MRK-11379,MGD-MRK-2193,PSF	TGCAGCTCTATTGTCAAGGAGATTATAGGGAAGCTCCCAGAACCTGAACTCAAAACTGATGATGAAGGACCCTCTCTGAGGAATAAGAGCTTTCGGAGAG	interleukin 3
Il3ra	NM_008369.1	CD123,IL-3 receptor alpha chain,MGD-MRK-11381,SUT-1	GGGTGACGTGCACTACCGGATGTTCTGGCGTGATGTGCGGCTCGGTCCTGCCCACAACCGCGAGTGTCCACACTACCACAGCCTTGATGTCAACACCGCT	interleukin 3 receptor, alpha chain
Il6ra	NM_010559.2	CD126,Il6r,IL-6R,IL-6 receptor alpha chain,interleukin 6 receptor,MGD-MRK-11392,MGD-MRK-32345	CACCTCACTGCCACCTTGGCCTTCCTTGCTTTACGTTTGACTGAGTGGCCTCAGATGCTTTCCCCTGGGGCTTTGAGGAATCCAGTGATGTTAGTGGTCA	interleukin 6 receptor, alpha
Inpp5d	NM_001110192.1	AI323613,expressed sequence AI323613,MGD-MRK-35823,MGI:2138207,SHIP,SHIP1,SHIP-1,Src homology 2 domain-containing inositol-5-phosphatase,s-SHIP	GCCGTCCTGGTGCGACCGAGTCCTCTGGAAGTCTTACCCGCTGGTGCATGTGGTCTGTCAGTCCTATGGCAGTACCAGTGACATCATGACGAGTGACCAC	inositol polyphosphate-5-phosphatase D
Iqsec1	NM_001134383.1	AW561907,BC026481,BRAG2,cDNA sequence BC026481,cDNA sequence, clone 3-40,cI-43,D6Ertd349e,DNA segment, Chr 6, ERATO Doi 349, expressed,MGI:1930797,MGI:2446231	CTCTCCAGCTTTCAGCAACGATGTCATCCGTAAGAGGCATTACCGAATTGGCCTAAATCTCTTCAACAAGAAGCCTGAGAAGGGCATCCAGTATCTCATT	IQ motif and Sec7 domain 1
Irak1	NM_008363.2	AA408924,expressed sequence AA408924,Il1rak,interleukin 1 receptor-associated kinase,IRAK-1,MGD-MRK-35890,MGI:2147821,mPLK,pelle-like protein kinase,Plpk	AGGTGGAACAGCTATCAAGGTTTCGTCACCCAAATATCGTAGACTTTGCTGGCTACTGTGCAGAGAGTGGCTTATACTGCCTTGTTTATGGCTTCTTGCC	interleukin-1 receptor-associated kinase 1
Irak2	NM_001113553.1	6330415L08Rik,AI649099,expressed sequence AI649099,IRAK-2,Irak2a,Irak2b,Irak2c,Irak2d,MGI:1922037,MGI:2141461,RIKEN cDNA 6330415L08 gene	AGAAAGGCTTTTGGGTTTGCCCGGAGACAGGCTTTTCTGGAGTGAAGCAGATGTCGTCCAAGCAACTGAGGACTTTGACCAAAGCCACCGAATCAGCGAG	interleukin-1 receptor-associated kinase 2
Irak3	NM_028679.3	4833428C18Rik,AI563835,expressed sequence AI563835,IRAK-M,MGI:2143647,RIKEN cDNA 4833428C18 gene	AGCCCACCATCATTACCACCGGCACTTAATGCTAGTCTTTCTGCTAGGGATACTGACAGTCTATTTGCTTCCCATGGTCATAGGGAAGTTGCTCAAATGC	interleukin-1 receptor-associated kinase 3
Irak4	NM_029926.5	8430405M07Rik,9330209D03Rik,IRAK-4,MGI:1918735,MGI:1924812,NY-REN-64,RIKEN cDNA 8430405M07 gene,RIKEN cDNA 9330209D03 gene	TTGATCCTCAAGAAGGGTGGAAGAAATTAGCAGTAGCTATCAAAAAGCCGTCCGGCGACGACAGATACAATCAGTTCCATATAAGGAGATTCGAAGCCTT	interleukin-1 receptor-associated kinase 4
Irf1	NM_008390.1	AU020929,expressed sequence AU020929,Irf-1,MGD-MRK-11464,MGD-MRK-11465,MGI:2144403	TGTTCCGGAGCTGGGCCATTCACACAGGCCGATACAAAGCAGGAGAAAAAGAGCCAGATCCCAAGACATGGAAGGCAAACTTCCGTTGTGCCATGAACTC	interferon regulatory factor 1
Irf2	NM_008391.2	9830146E22Rik,AI646973,expressed sequence AI646973,Irf-2,MGD-MRK-11466,MGI:2142602,MGI:2443654,RIKEN cDNA 9830146E22 gene	GCCATGAATTCCCTGCCCGACATTGAGGAAGTGAAGGACAGAAGCATAAAGAAAGGAAACAACGCCTTCAGAGTCTACCGGATGCTGCCCTTATCCGAAC	interferon regulatory factor 2
Irf3	NM_016849.4	C920001K05Rik,IRF-3,MGI:2441924,RIKEN cDNA C920001K05 gene	GAAAGAAGTGTTGCGGTTAGCTGCTGACAATAGCAAGGACCCTTATGACCCTCATAAAGTGTATGAGTTTGTGACTCCAGGGGCGCGGGACTTCGTACAT	interferon regulatory factor 3
Irf4	NM_013674.1	AI385587,expressed sequence AI385587,IRF-4,MGD-MRK-29048,MGI:104895,MGI:2145221,Sfpi1/PU.1 interaction partner,Spip	AAGGGACTTGGTTCTTAGGTCCAGTCTAGGCTATCATGTCCTGATCCTGCACTCTCTCTGAGTAGACCCTACATCCTGTTTGCTCCCTCTTCTTGCCCTT	interferon regulatory factor 4
Irf6	NM_016851.2	AI876454,E230028I05Rik,expressed sequence AI876454,MGI:2138372,MGI:2443238,RIKEN cDNA E230028I05 gene	TTGATGAGCAACTATGATTCCATGTGCCTCATGGCAGACACTCTCCTCTTCCTTATTTTCTTCTCAAAGACCATCTGGAGGGAGTCGGGCATCTGTGATA	interferon regulatory factor 6
Irf7	NM_016850.2		CGCTGTGCACTCCACAGCACAGGGCGTTTTATCTTGCGCCAAGACAATTCAGGGGATCCAGTTGATCCGCATAAGGTGTACGAACTTAGCCGGGAGCTTG	interferon regulatory factor 7
Irf8	NM_008320.3	AI893568,expressed sequence AI893568,ICSBP,Icsbp1,interferon consensus sequence binding protein 1,IRF-8,MGD-MRK-11151,MGI:2142648,MGI:3574547,myeloproliferative syndrome,Myls	GCAGGGAGAGTCATCATCTGCTTTTGTCTGAGAGAAGGAGAGCTTCTCCGTTTGTTCAACTTTGTAACAAGCTGGGTTACATGCTCCACGCAGCTAGAGA	interferon regulatory factor 8
Islr2	NM_001161538.1	B930052A04Rik,Linx,mbu-3,mKIAA1465,RIKEN cDNA B930052A04 gene	CCCTCTCGCTATGTGTCTAACCATGCATTCAACCAGAGCTCAGATCTCAAGCCGCACGTTTTTGAGTTGGGCGTCATCGCGCTGGATGTAGCAGAGCGTG	immunoglobulin superfamily containing leucine-rich repeat 2
Itga6	NM_008397.3	5033401O05Rik,AI115430,Cd49f,expressed sequence AI115430,MGD-MRK-11484,MGI:1923212,MGI:2138837,RIKEN cDNA 5033401O05 gene	CAGTGGGGCTGTAGTTTTGCTAAAAAGAGACATGAAGTCCGCGCATCTGCTCCCTGAGTATATATTTGACGGAGAAGGCCTGGCTTCCTCGTTTGGCTAT	integrin alpha 6
Itga7	NM_008398.2	[a]7,alpha7,MGD-MRK-19604	ATGAAGAGAGGCGCTCAGGTCACTTTTTACCTCATCCTCAGCACCTCTGGGATCACTATTGAGACCACAGAGCTGGAGGTGAAATTGCTGTTAGCCACGA	integrin alpha 7
Itgam	NM_001082960.1	Cd11b,CD11b/CD18,CD11B (p170),complement component receptor 3 alpha,complement receptor type 3,CR3,F730045J24Rik,Ly-40,lymphocyte antigen 40,Mac-1,Mac-1a,Mac-1 alpha,macrophage antigen alpha chain (integrin),MGD-MRK-11486,MGD-MRK-11982,MGD-MRK-12094,MGI:2444489,RIKEN cDNA F730045J24 gene	ATCCCTGTTCAGATCAACAATGTGACCGTATGGGATCATCCCCAGGTCATCTTCTCCCAGAACCTCTCAAGTGCCTGTCACACTGAGCAGAAATCCCCCC	integrin alpha M
Itgav	NM_008402.2	1110004F14Rik,2610028E01Rik,alphav-integrin,CD51,D430040G12Rik,MGD-MRK-11487,MGI:1923548,MGI:1923608,MGI:2445000,RIKEN cDNA 1110004F14 gene,RIKEN cDNA 2610028E01 gene,RIKEN cDNA D430040G12 gene,vitronectin receptor alpha polypeptide (VNRA)	CAAGGAGAACCAGAACCATTCCTATTCGCTGAAGTCATCTGCTTCCTTTAATATCATAGAATTCCCTTACAAGAACCTGCCGATCGAGGATCTCTTCAAC	integrin alpha V
Itgax	NM_021334.2	AI449405,Cd11c,CD11C (p150) alpha polypeptide,expressed sequence AI449405,MGD-MRK-11488,MGI:2141963	GGGCCTGTCCCTTGCTGCTGCCACCAACCCTTCCTGGCTGTTGGCTTGTGGTCCTACTGTGCACCACACATGCAGAGAGAATATATACTTGACAGGGCTC	integrin alpha X
Itgb5	NM_001145884.1	AA475909,AI874634,[b]5,[b]-5,[b]5A,[b]5B,beta5,beta-5,EST AA475909,ESTM23,expressed sequence AI874634,expressed sequence tag mouse EST 23,MGD-MRK-11493,MGI:1201382,MGI:2146516	GCTGGCAGAGAACAATATCAACCTCATTTTTGCTGTGACGAAGAACCACTATATGCTCTACAAGAATTTTACAGCCCTGATACCTGGAACCACTGTGGAG	integrin beta 5
Jag1	NM_013822.2	ABE2,Gsfabe2,gsf abnormal behavior 2,headturner,Headturner,Htu,MGI:1891333,MGI:2664252,MGI:3530800,Ozz,ozzy,Serrate-1	AAAATGGCTGGAAAGGAAAGACTTGCCATTCCCGTGACAGCCAGTGTGACGAAGCCACGTGTAATAATGGTGGTACCTGCTATGATGAAGTGGACACGTT	jagged 1
Jam2	NM_023844.4	2410030G21Rik,2410167M24Rik,AU016127,expressed sequence AU016127,JAM-2,Jcam2,junction cell adhesion molecule 2,MGI:1914168,MGI:1924075,MGI:2146545,RIKEN cDNA 2410030G21 gene,RIKEN cDNA 2410167M24 gene,VE-JAM	ACGGTTGTGGTGGTGGCCTTCGTGATTTCTGTATGTGGCCTTGGCACATGCTATGCTCAGAGGAAAGGCTACTTTTCAAAAGAAACTTCCTTCCAGAAGG	junction adhesion molecule 2
Jarid2	NM_021878.2	AI317256,AU045941,C79929,C79931,expressed sequence AI317256,expressed sequence AU045941,expressed sequence C79929,expressed sequence C79931,Jmj,jumonji,MGD-MRK-28107,MGI:2139495,MGI:2145204,MGI:2145380,MGI:2145512	TCCGGCTGATTAATGAGATGGGCGGCATGCAGCAAGTGACTGACCTCAAAAAATGGAACAAACTAGCAGACATGCTGCGCATTCCCAAAACTGCCCAGGA	jumonji, AT rich interactive domain 2
Jun	NM_010591.2	c-jun,Junc,Jun-C oncogene,MGD-MRK-11538,MGD-MRK-11540	CGCGACCAGAACGATGGACTTTTCGTTAACATTGACCAAGAACTGCATGGACCTAACATTCGATCTCATTCAGTATTAAAGGGGGGTGGGAGGGGTTACA	jun proto-oncogene
Kat2a	NM_020004.5	1110051E14Rik,AW212720,expressed sequence AW212720,Gcn5,GCN5 general control of amino acid synthesis-like 2 (yeast),Gcn5l2,general control of amino acid synthesis-like 2 yeast),MGI:1924162,MGI:2144513,PCAF-B/GCN5,RIKEN cDNA 1110051E14 gene	GATCAAGGATGGGCGGGTCATCGGTGGCATTTGCTTCCGCATGTTTCCCACTCAGGGCTTCACGGAAATCGTCTTCTGTGCCGTCACCTCAAATGAGCAG	K(lysine) acetyltransferase 2A
Kat2b	NM_020005.3	A930006P13Rik,AI461839,AW536563,expressed sequence AI461839,expressed sequence AW536563,MGI:2146869,MGI:2147070,MGI:2445128,p300/CBP-associated factor,Pcaf,RIKEN cDNA A930006P13 gene	CTTCCACAATAGCGGCTGCTATGACTCCTAAGGAAGGGACTTTTTATAAGCTCCTGGGGCTTTGATCATTCTGTCTACCTATTACAGACTTGAGAGTGCA	K(lysine) acetyltransferase 2B
Kcnd1	NM_008423.1	1110037K09Rik,Kca2-1,K<+> channel, A current, subtype 2, gene 1 [Drosophila Shak homolog],Kv4.1,MGD-MRK-11557,MGD-MRK-11575,MGD-MRK-14398,MGI:1915999,mShal1,RIKEN cDNA 1110037K09 gene,Shal	CGTTAGGAGCCGCTCTGCTTTTGAACAACAGCATCACCATCTGCTGCATTGTCTGGAGAAGACTACGTGTCACGAGTTCACAGACGAGCTAACTTTCAGT	potassium voltage-gated channel, Shal-related family, member 1
Kcnj10	NM_001039484.1	BIR10,BIRK-1,Kir1.2,Kir4.1	GGATCTATGGACGACCTTCATTGACATGCAATGGCGCTACAAGCTTCTGCTCTTCTCTGCAACCTTTGCAGGCACGTGGTTCCTCTTTGGTGTGGTGTGG	potassium inwardly-rectifying channel, subfamily J, member 10
Kcnk13	NM_146037.1	BB085247,expressed sequence BB085247,F730021E22Rik,gene model 1570, (NCBI),gene model 1685, (NCBI),Gm1570,Gm1685,LOC380778,LOC381712,MGI:2145065,MGI:2686416,MGI:2686531,RIKEN cDNA F730021E22 gene	ACAGTTGAGGGCTGGAGCCTCTTTCCCTGGCTCTTACTTTACTTTTGAATTCCAAGTTTGACATTTGGAACTGCTAAGGGCCTTGCCTTCTTCCAGAGTT	potassium channel, subfamily K, member 13
Kdm1a	NM_133872.1	1810043O07Rik,AA408884,amine oxidase (flavin containing) domain 2,Aof2,D4Ertd478e,DNA segment, Chr 4, ERATO Doi 478, expressed,expressed sequence AA408884,Kdm1,LSD1,lysine (K)-specific demethylase 1,MGI:1917041,MGI:2140140,mKIAA0601,RIKEN cDNA 1810043O07 gene	AACAAGAATTTAACCGGTTGCTAGAAGCCACTTCTTACCTTAGTCACCAGTTAGACTTCAACGTCCTCAATAATAAACCTGTATCCCTTGGCCAGGCATT	lysine (K)-specific demethylase 1A
Kdm1b	NM_172262.3	4632428N09Rik,AI482520,amine oxidase, flavin containing 1,Aof1,expressed sequence AI482520,LSD2,RIKEN cDNA 4632428N09 gene	CCACGACAGATGGTATGGGGCATTCTGCACAAAAGGTGTTAGTCACTGTGCCATTGGCCATACTACAGAGAGGTGCCATCCAGTTTAATCCACCATTGTC	lysine (K)-specific demethylase 1B
Kdm2a	NM_001001984.2	100043628,5530401A10Rik,AA589516,AW536790,Cxxc8,expressed sequence AA589516,expressed sequence AW536790,Fbl7,F-box and leucine-rich repeat protein 11,Fbxl11,Gm4560,Jhdm1a,lalina,MGI:1918681,MGI:2147454,MGI:2147738,MGI:3782744,predicted gene, 100043628,predicted gene 4560,RIKEN cDNA 5530401A10 gene	TCTTCCTAAGGCGAATTGCTAATGTCACCTTGATTGACCTTCGAGGATGCAAACAGATCACGAGAAAAGCCTGTGAGCACTTCATCTCAGACTTGTCCAT	lysine (K)-specific demethylase 2A
Kdm2b	NM_001003953.1	Cxxc2,F-box and leucine-rich repeat protein 10,Fbxl10,Jhdm1b,mKIAA3014	TGTGGAAATATCTGTCATATTGACCTGAGGTACTGCAAGCAAGTCACCAAGGAAGGCTGTGAGCAATTCATAGCTGAAATGTCTGTGAGTGTCCAATTTG	lysine (K)-specific demethylase 2B
Kdm3a	NM_001038695.2	1700105C21Rik,C230043E16Rik,Jmjd1,Jmjd1a,jumonji domain containing 1,jumonji domain containing 1A,MGD-MRK-15272,MGI:1920820,MGI:2444882,mKIAA0742,RIKEN cDNA 1700105C21 gene,RIKEN cDNA C230043E16 gene,testis specific gene A,Tsga	TGCTATGCTGAAAGCCAGTGAATCCAGTTTGGGCAAACCTTAACTCTTCTCTGCACAATGGAGATGAATTATTGGCAGCTGATCAAACTCTTCAGGCAGG	lysine (K)-specific demethylase 3A
Kdm3b	NM_001081256.1	5830462I21Rik,JHDM2B,Jmjd1b,jumonji domain containing 1B,mKIAA1082,RIKEN cDNA 5830462I21 gene	TGGAGTTGATTTCAGGGTTTCCTACTGCCCTGCCTGCATCTGGTCATTGCACTTTGCTGTTTGAATTGTGCTTAGTTGGGAGGAAGACAGACAGTGGGGA	KDM3B lysine (K)-specific demethylase 3B
Kdm4a	NM_172382.2	D4Ertd222e,DNA segment, Chr 4, ERATO Doi 222, expressed,JHDM3A,Jmjd2,Jmjd2a,jumonji domain containing 2,jumonji domain containing 2A,MGC:28562,MGI:1098782,mKIAA0677	CTGTAGGAGGACGCCTCGTCTTCTCGGGTTCCAAAAAGAAATCATCTTCCAGCCTGGGCTCCACTTCATCTCAGGATTCAGTTTCTTCAGATTCTGAAAC	lysine (K)-specific demethylase 4A
Kdm4b	NM_172132.1	4732474L06Rik,Jmjd2b,jumonji domain containing 2B,MGC:6349,mKIAA0876,RIKEN cDNA 4732474L06 gene	ACCAGGATGTGAGGAGATAAAAGTTTCATCTGTGTTTGACACCTGCAGATGTTTGTCTACTGATCAGGTCGAAAGGCACTTTTGTATCCCTGGAAGGGAC	lysine (K)-specific demethylase 4B
Kdm4c	NM_144787.1	2410141F18Rik,AA517467,expressed sequence AA517467,Jmjd2c,jumonji domain containing 2C,MGI:2140158,RIKEN cDNA 2410141F18 gene	TAGATGTGACATCTCAAACCTTCTATGAGGTCATGTTTGATGATGGCTCCTTCAGCAGAGACACATTTCCTGAAGATATTGTGAGCCGAAACTGTGTGAA	lysine (K)-specific demethylase 4C
Kdm4d	NM_173433.2	Jmjd2d,jumonji domain containing 2D	ACCTCATAGTTTTGACTGAGTTTGCAGGACATTGGCCATACCTGAGAGAGCTCCTGGTCAGTTCTAACTCCTAAACACACCATGCACTTCCAGAACTTGG	lysine (K)-specific demethylase 4D
Kdm5a	XR_377436.1	AA409370,C76986,EST C76986,expressed sequence AA409370,Jarid1a,jumonji, AT rich interactive domain 1A (Rbp2 like),MGC:11659,MGI:1353553,MGI:2141364,Rbbp2,RBP2,retinoblastoma binding protein 2	ATGCAGAACAAATGTCTTAGGTACCGCTATCCACTAGAAGACCTTCCATCTCTGCTTTATGGTGTCAAAGTGAGAGCACAATCCTATGACACTTGGGTCA	lysine (K)-specific demethylase 5A
Kdm5b	NM_152895.2	2010009J12Rik,2210016I17Rik,AW556288,D1Ertd202e,DNA segment, Chr 1, ERATO Doi 202, expressed,expressed sequence AW556288,Jarid1b,jumonji, AT rich interactive domain 1B (Rbp2 like),MGI:1098818,MGI:1917371,MGI:2138618,Plu1,PLU-1,putative DNA/chromatin binding motif 1,Rb-Bp2,RIKEN cDNA 2010009J12 gene,RIKEN cDNA 2210016I17 gene	GAAGCTTTGCAGTCTCTCAGATTTGCCAATGAAGAGAAATTGCTGTCACCTGTCCAAGACTTAGAGATGAAAGTCTGCTTGTGTCAGAAGACTCCAGCCA	lysine (K)-specific demethylase 5B
Kdm5c	NM_013668.3	D930009K15Rik,Jarid1c,jumonji, AT rich interactive domain 1C (Rbp2 like),MGD-MRK-16567,MGI:3026968,mKIAA0234,RIKEN cDNA D930009K15 gene,selected mouse cDNA on the X,Smcx	TCTCAACTACCCACCTGGCAAAAACATTGGTTCCTTGCTACGCTCTCACTATGAACGCATTGTTTATCCCTATGAAATGTACCAGTCTGGAGCCAACCTT	lysine (K)-specific demethylase 5C
Kdm5d	NM_011419.3	HY,Jarid1d,jumonji, AT rich interactive domain 1D (Rbp2 like),MGD-MRK-16566,selected mouse cDNA on the Y,Smcy	AGTGCTCAAGGAATCGACAGTACTTACGGTACAGGTACACATTGGATGAACTGCCTGCTATGCTACAAAAGCTGAAGATTCGAGCTGAGTCATTTGACAA	lysine (K)-specific demethylase 5D
Kdm6a	NM_009483.1	ubiquitously transcribed tetratricopeptide repeat gene, X chromosome,Utx	CTGCCAGTGTTGAGGGACTTCCTAATCATGTCCATCAGGTGATGGCAGATGCTGTTTGCAGTCCTAGCCATGGAGATTCTAAGTCACCAGGTTTACTAAG	lysine (K)-specific demethylase 6A
Kif2c	NM_134471.3	4930402F02Rik,EST X83316,MGC:11883,MGD-MRK-28119,MGI:104825,RIKEN cDNA 4930402F02 gene,X83316	CAAGTGTCTCCTCCTGGTGCATGAACCCAAGTTAAAAGTGGACTTAACGAAGTACCTGGAGAACCAAGCTTTCTGCTTTGACTTTGCATTTGATGAGACA	kinesin family member 2C
Kir3dl1	NM_177749.3	Kirl1,LOC245615	TGTGGTCCTCCCCAAGTGACCCCTTGTACCTTCCTGCCAAAGGAAACTGTCCTGCATACACAGAAGCAGATACCAAAACAAATAACTACAAGAACCTGCA	killer cell immunoglobulin-like receptor, three domains, long cytoplasmic tail, 1
Kir3dl2	NM_177748.2	Kirl2,LOC245615	AAAGACTATGGTCCTCACTGACAGCATTACAGAAATCACATTCTATTTATTAGTCCATGGTTCTCCACGTATTCCCTAGTTTCAGACCTCTACAATGTAA	killer cell immunoglobulin-like receptor, three domains, long cytoplasmic tail, 2
Kit	NM_001122733.1	belly-spot,Bs,CD117,c-KIT,dominant spotting,Dominant white spotting,Fdc,Gsfsco1,Gsfsco5,Gsfsow3,gsf spotted coat 1,gsf spotted coat 5,MGD-MRK-11588,MGD-MRK-14609,MGD-MRK-15420,MGD-MRK-1672,MGD-MRK-9743,MGI:3530304,MGI:3530312,MGI:3530319,phenotype like Sl or W 3,SCO1,SCO5,SOW3,spotted sterile male,Ssm,Steel Factor Receptor,Tr-kit,W	CAGTTTCCCTGCATGTCGCTCACTGTCTAGAATTTACTCAAAGCCGCCACAGAGGCTTAGCGGAGTGAAGTGCCGAAGGACCTCTTTATTTGGAGTCCTC	KIT proto-oncogene receptor tyrosine kinase
Klrb1	NM_001099918.1	100043861,4930431A04Rik,Gm4696,Ly55,Ly-55,lymphocyte antigen 55,MGD-MRK-11998,MGD-MRK-12041,MGI:1914651,MGI:3782876,Nkrp1g,predicted gene, 100043861,predicted gene 4696,RIKEN cDNA 4930431A04 gene	AGACCTTGGGCTGACGGTCTGGTTGACTGTAATTTGAAAGGAGCCACTTTGCTGCTCATTCAAGATGAAGAAGAATTGAGATTATTGCAGAACTTCTCAA	killer cell lectin-like receptor subfamily B member 1
Klrd1	NM_010654.2	CD94	AGTTATCAGGCCAGAGCACTGCATTGTTTACAGTCCAAGCAAAAGCGTTTCTGCTGAATCCTGTGAAAATAAAAACCGTTACATCTGTAAGAAACTGCCT	killer cell lectin-like receptor, subfamily D, member 1
Klrk1	NM_001083322.1	D6H12S2489E,DNA Segment, Chr 6, human D12S2489E,Nkg2d,NKG2-D	ATAAGAGGAAGATACCCTATAGAAAAACTCAAAATATCTCCAATGTTCGTTGTTCGAGTCCTTGCTATAGCCTTGGCAATTCGATTCACCCTTAACACAT	killer cell lectin-like receptor subfamily K, member 1
Kmt2a	NM_001081049.1	acute lymphocytic leukemia,All1,ALL-1,Cxxc7,HTRX1,MGD-MRK-12254,MGD-MRK-1281,Mll,Mll1,myeloid/lymphoid or mixed-lineage leukemia,myeloid/lymphoid or mixed-lineage leukemia 1,trithorax Drosophila	TTCTGAGAGCTCCCAGATTTACTCCAAGTGAGGCACACTCTAGAATATTTGAGTCTGTGACCTTGCCTAGTAATCGAACTTCTTCTGGAGCGTCCTCTTC	lysine (K)-specific methyltransferase 2A
Kmt2c	NM_001081383.1	E330008K23Rik,HALR,mKIAA1506,Mll3,myeloid/lymphoid or mixed-lineage leukemia 3,RIKEN cDNA E330008K23 gene	CACTCATGCTTCCTCATCTGCTGTTCGTGATCCATATGATCAGCCTCCAGTGACTCCCAGGCCTCATTCTGAGTCTTTCGGAACTAGTCAAGTTGTTCAC	lysine (K)-specific methyltransferase 2C
Lacc1	NM_172488.2	9030625A04Rik,RIKEN cDNA 9030625A04 gene	TCAAGAAAATGTTCGCAGGTTGGCAAATGCTGCCGGATTTAACGCAGAGAAATTTTACCGAATAAAGACTGATCACGCCAGTGAAGTGTGGGTTATGGGG	laccase (multicopper oxidoreductase) domain containing 1
Lag3	NM_008479.1	CD223,LAG-3,Ly66,lymphocyte antigen 66,MGD-MRK-35044	GGTGCCCTCTCCCTGTTCCTTTTGGTGGCCGGGGCCTTTGGCTTTCACTGGTGGAGAAAACAGTTGCTACTGAGAAGATTTTCTGCCTTAGAACATGGGA	lymphocyte-activation gene 3
Lair1	NM_001113474.1	5133400O11Rik,BB115266,D7Bwg0421e,DNA segment, Chr 7, Brigham & Women's Genetics 0421 expressed,expressed sequence BB115266,Lair-1,MGD-MRK-33164,MGI:1918474,MGI:2142289,mLair-1,RIKEN cDNA 5133400O11 gene	CTTACCTGGAGTCAGATTCAGTGATCCCATACCCATGCACATATAGTCAGCACTAGTTAGACTCAGAGACAGATCAGCAACAACAACAGTGGTAACAGTA	leukocyte-associated Ig-like receptor 1
Lamp1	NM_010684.2	AI196048,CD107a,expressed sequence AI196048,Lamp-1,MGD-MRK-11740,MGD-MRK-11742,MGI:2142479,Perk	AGTGATTTCCAGTCTTGTGTTGGCGTTCAGGGTGGCCCTGTCTCTGCACTGTGTACAATAATAGATTCACACTGCTGACGTGTCTTGCAGCGTAGGTGGG	lysosomal-associated membrane protein 1
Lamp2	NM_001017959.1	CD107b,Lamp-2,Lamp-2a,Lamp-2b,Lamp-2c,Mac3,MGD-MRK-11741,MGD-MRK-11745	GTGCCTTTCATTTTTAACATCAACCCTGCCACAACCAACTTCACCGGCAGCTGTCAACCTCAAAGTGCTCAACTTAGGCTGAACAACAGCCAAATTAAGT	lysosomal-associated membrane protein 2
Lcn2	NM_008491.1	24p3,AW212229,expressed sequence AW212229,MGD-MRK-11759,MGI:2139327,neu-related lipocalin,NGAL,NRL	GCAGGCAATGCGGTCCAGAAAAAAACAGAAGGCAGCTTTACGATGTACAGCACCATCTATGAGCTACAAGAGAACAATAGCTACAATGTCACCTCCATCC	lipocalin 2
Ldha	NM_010699.2	l7R2,lactate dehydrogenase-A,Ldh1,Ldh-1,LDH-A,lethal, Chr 7, Oak Ridge 2,MGD-MRK-11762,MGD-MRK-11768,MGI:1890511	CTGCAGGCTTCGATTACCCCTGTGAGCCTGCTGCATTGCTGCCCTGCACCAAACATGCCTAGGCCGACGAGTTCCCAGTTAAGTCGTATAACCTGGCTCC	lactate dehydrogenase A
Ldlrad3	NM_178886.2	AI194318,expressed sequence AI194318,Lrad3	CATTACTGGATGGCCACTCAAAAAAGTGTCCAGGAGAACATCAAATCCCGTTTTGTACTCTCCTATGCATCGATCTTACTCCAGCAGAGGCCAAAGAAAA	low density lipoprotein receptor class A domain containing 3
Lfng	NM_008494.3	AW061165,expressed sequence AW061165,lunatic fringe,MGI:2141150	TTTCTGTGGATCAGAAAAAAGTGGAAGCCAGACAGGCTTGGTCTTTGGAAAGCTGGACAATGAGTGCCTTAGTACTGTATTTATGCCTTCCAGTATCTGG	LFNG O-fucosylpeptide 3-beta-N-acetylglucosaminyltransferase
Lgmn	NM_011175.3	AEP,AI746452,AU022324,expressed sequence AI746452,expressed sequence AU022324,MGI:2144882,MGI:2144957,preproprotease, cysteine, 1,Prsc1	CCTACCAGATCATCCACCGGAACGGGATTCCTGACGAGCAGATCATAGTGATGATGTATGACGACATTGCCAACTCTGAAGAAAACCCTACCCCAGGTGT	legumain
Lig1	NM_001083188.1	AL033288,expressed sequence AL033288,LigI,MGD-MRK-18597,MGI:2142100,mLigI	TACTATTTCTGGAGTCTTCACCAAATTCTGTGACATTGCCCGGCTCACTGGCAGTGCTTCCATGGCCAAGAAGATGGACATTATCAAGGGCCTTTTTGTT	ligase I, DNA, ATP-dependent
Lilrb4a	NM_013532.3	CD85K,glycoprotein 49 B,Gp49b,HM18,ILT3,leukocyte immunoglobulin-like receptor, subfamily B, member 4,Lilrb4,MGD-MRK-19605	ACCAGGAATAAGGCCAAGTTCAACATTCCAAGCATGACAACCTCATATGCAGGCATATATAAGTGTTACTATGAGAGTGCTGCTGGCTTCTCAGAGCACA	leukocyte immunoglobulin-like receptor, subfamily B, member 4A
Lingo1	NM_181074.4	4930471K13Rik,AV148400,expressed sequence AV148400,LERN1, leucine rich repeat neuronal 6A,leucine rich repeat neuronal 6A,LINGO-1,Lrrn6a,MGI:3034974,RIKEN cDNA 4930471K13 gene,UNQ201	CTGCACGGCCTCATCGTCCTGCGGCTACGACATCTCAACATCAATGCCATCAGGGACTACTCCTTCAAGAGGCTGTACCGACTTAAGGTCTTAGAGATCT	leucine rich repeat and Ig domain containing 1
Lmna	NM_001002011.2	Dhe,disheveled hair and ear,lamin A/C,MGD-MRK-11818,MGI:2156104	CCAGTCCATGGGCAACTGGCAGATCAGGCGTCAGAATGGTGACGATCCTTTGATGACCTATCGCTTCCCACCGAAGTTCACCCTAAAGGCTGGGCAGGTG	lamin A
Lmnb1	NM_010721.2	MGD-MRK-11819	ATCAGATTGCCCAGCTAGAAGCATCCTTATCTGCCGCCAAAAAGCAGTTAGCAGATGAAACTTTACTTAAAGTGGATTTGGAGAATCGCTGTCAGAGCCT	lamin B1
Lrg1	NM_029796.2	1300008B03Rik,2310031E04Rik,Lrhg,MGI:1916869,RIKEN cDNA 1300008B03 gene,RIKEN cDNA 2310031E04 gene	AGATTCCTCATTCCCTCAGCCAGGAATGCTATTCTCGGACTCCCTCTCTGGGTCCTCTCCACTCGCCACAACTCTTCCACCTCTCACTCTTCCTGTGCCG	leucine-rich alpha-2-glycoprotein 1
Lrrc25	NM_153074.3	Mapa,monocyte and plasmacytoid activated molecule	CTGCTTCACAAGTCAGGAAGTCAAGATCTCACCTGCATGGTTCACCCGAGCAGGGTAGACTGGACTCAGACATTTAATGGCACCTGCCTCAATTTCAGTG	leucine rich repeat containing 25
Lrrc3	NM_145152.4	1300011L04Rik,MGI:1919013,RIKEN cDNA 1300011L04 gene	TTTTCAGAAAGAGGAGGGACTGAAGTTTGAGGTTGCCATGCCAGTCAACAGGAACTGCTTTTCTCTAGCAACAAGAACCTTCTCTTCACCTCGCTGAAAT	leucine rich repeat containing 3
Lsr	NM_001164184.1	ILDR3,Lisch7,liver-specific bHLH-Zip transcription factor	GTTCCAGCCAGTGACACTACACTGCACCTACCAGATGAGCAATACCCTCACAGCCCCTATCGTGATCTGGAAGTATAAGTCGTTCTGTCGGGACCGTGTT	lipolysis stimulated lipoprotein receptor
Lst1	NM_010734.2	B144	AGCCTGGGACTGGGAGGGCTCCTCCTCCTGCTTGTCATCATCCTGTTCATCTGCTTGTGCCGGTTCAGTCAGAGAGTGAAGAGACTGGAAAGGAATGCCC	leukocyte specific transcript 1
Lta	NM_010735.2	heart, lung and blood 382,hlb382,LT,LT-[a],LT[a],LTalpha,LT-alpha,Ltx,lymphotoxin,lymphotoxin alpha,MGD-MRK-11928,MGD-MRK-15153,MGD-MRK-28089,MGI:3575121,Tnfb,TNF beta,TNF-beta,Tnfsf1b,tumor necrosis factor beta	CCAGCAGTGTATTCTTTGGAGCCTTTGCACTGTAGATTCTAAAGAAACCCAAGAATTGGATTCCAGGCCTCCATCCTGACCGTTGTTTCAAGGGTCACAT	lymphotoxin A
Ltb	NM_008518.2	AI662801,expressed sequence AI662801,LTbeta,lymphotoxin beta,MGD-MRK-16192,MGD-MRK-28088,MGI:2146913,p33,Tnfc,Tnfsf3,tumor necrosis factor C	ATCAGGGACGTCGGGTTGAGAAGATCATTGGCTCAGGAGCACAGGCTCAGAAAAGACTGGATGACAGCAAACCGTCGTGCATCTTGCCCTCACCCTCTAG	lymphotoxin B
Ltbr	NM_010736.3	AI256028,expressed sequence AI256028,Ltar,LTbetaR,LT beta-R,LT-beta receptor,lymphotoxin A receptor,MGD-MRK-19752,MGD-MRK-28148,MGD-MRK-28175,MGI:104851,MGI:2141385,MGI:893576,Tnfbr,TNFCR,TNFR2-RP,TNF receptor-related protein,TNF-R-III,TNFRrp,Tnfrsf3,tumor necrosis factor beta receptor,tumor necrosis factor receptor 3,tumor necrosis factor receptor superfamily, member 3	AGAGAAGGGGAGGATGGGGCCTTGGGTAGCGTTAGCATGTGTGGAGGAGAGTTTGGGAACAGGAGAAAAACGACAAGTGTATTTATGAGTTGTAATCACA	lymphotoxin B receptor
Ltc4s	NM_008521.1	MGD-MRK-36066	CGCTCACCTCTGGCCCTCCCGAGTTCGAGCGCGTCTTCCGAGCCCAGGTAAACTGCAGCGAGTACTTTCCGCTGTTCCTCGCCACACTCTGGGTCGCCGG	leukotriene C4 synthase
Ly6a	NM_010738.2	Ly-6A.2,Ly-6A/E,Ly-6E.1,MGD-MRK-36097,Sca1,Sca-1,TAP	GAGGCAGCAGTTATTGTGGATTCTCAAACAAGGAAAGTAAAGAACAATCTTTGCTTACCCATCTGCCCTCCTAATATTGAAAGTATGGAGATCCTGGGTA	lymphocyte antigen 6 complex, locus A
Ly6g	XM_909927.2	Gr1,Gr-1,Ly-6G,MGD-MRK-38485	ATTGTATTGGGGTCCCACCTGAGACTTCCTGCAACACAACTACCTGCCCCTTCTCTGATGGATTTTGCGTTGCTCTGGAGATAGAAGTTATTGTGGACTC	lymphocyte antigen 6 complex, locus G
Ly9	NM_008534.2	AI893573,CD229,expressed sequence AI893573,Lgp100,Ly-9,MGD-MRK-12008,MGD-MRK-12051,MGI:2138373,SLAMF3,T100	ACGGTGGTGGAAACAATGTGACATACACATGGATGCCTCTACAAAACAAAGCTGTCATGTCCCAAGGGAAGTCGCACCTCAACGTCTCCTGGGAAAGTGG	lymphocyte antigen 9
Lyn	NM_010747.1	AA407514,expressed sequence AA407514,Hck-2,hemopoietic cell kinase 2,MGD-MRK-10668,MGD-MRK-12071,MGI:2140121,Yamaguchi sarcoma viral (v-yes-1) oncogene homolog	CATTGAGACTAGCCTATTGTAGGTAGTTGGGAAAGCAGCCTTGGAGGAGCTAACTATCTCATGCCAGGACCCTCTGTGTTCCTGGTTCCTGATGGACGTG	LYN proto-oncogene, Src family tyrosine kinase
Mafb	NM_010658.2	kr,kreisler,Kreisler,Kreisler (maf-related) leucine zipper protein,Krml,Krml1,MGD-MRK-11595,MGD-MRK-25987	TTGAGCCAAACAGCCATTCTTAGAATGTACTAGAAACCCACACATTGGCAACTAACGCTGCAACTCTCAAGTGTGTCCTTTAGACCAGTGCATTATATGT	v-maf musculoaponeurotic fibrosarcoma oncogene family, protein B (avian)
Maff	NM_010755.3	MGD-MRK-12102	TGGGGAGGGGCAACTTTGCTAAGTTGGGGGTGGGGGGAGGCGTTAGGGTTCTAAGTTTCCCTGGGCTGAAAGTCCGGCTCAAATTGAAAATGAGGTCGTG	v-maf musculoaponeurotic fibrosarcoma oncogene family, protein F (avian)
Mag	NM_010758.2	Gma,MGD-MRK-10172,MGD-MRK-12105,siglec-4a	CCGACTGATGTGGGCCAAAATCGGTCCTGTGGGTGCTGTGGTCGCCTTTGCCATCCTGATTGCCATTGTGTGCTACATCACCCAGACGAGAAGAAAAAAG	myelin-associated glycoprotein
Mal	NM_001171187.1	VIP17	TTTTACCTCAGTGCCTCAGTTCTGGAAGCCCTGGCCACCATCTCAATGTTTGATGGCTTTACTTACAAGCATTACCATGAAAACATCGCCGCAGTGGTGT	myelin and lymphocyte protein, T cell differentiation protein
Man2b1	NM_010764.2	AW107687,expressed sequence AW107687,lysosomal alpha-mannosidase,MGD-MRK-35751,MGI:2142759	GCAACTTCATTGTGAAGGACCCTCATGATAAGAACATTTCCAGTAACGTGGTGATGGTTCCTAGCTATTACAGTGAGACTTACCAATGGGAGCTGCTGTT	mannosidase 2, alpha B1
Map1lc3a	NM_025735.1	1010001H21Rik,4922501H04Rik,LC3,LC3a,MGI:1913984,RIKEN cDNA 1010001H21 gene,RIKEN cDNA 4922501H04 gene	CTGGGCCAGTCATGTTCGGGTTGCTCTTTTGGGTGCTGGCTGGGTTGGGAGTGGGTGGGGAGCAGCATCCCTGCTCTGTGGGGTTTGTCATTTTGTTAGG	microtubule-associated protein 1 light chain 3 alpha
Map2k1	NM_008927.3	MAP kinase kinase 1,Mek1,MGD-MRK-19441,MGD-MRK-19443,MGI:102562,Prkmk1,protein kinase, mitogen activated, kinase 1, p45	CTTTGTGCTTGGGGCTATTTGTCTGTTCATCAAACACATGCCAGGCTGAACTACAGTGAAACCCTAGTGACCTGGGTGGTCGTTCTTACTGATGTTTGCA	mitogen-activated protein kinase kinase 1
Map2k4	NM_009157.4	JNKK1,MGD-MRK-35660,MGI:107199,MKK4,SAPK/Erk/kinase 1,Sek1,Serk1	CTCGCCCAGACACCATGTGCAATAAGACTGGTGTTCGTTTCCATCATGTCTGTATACTTCTGTCATCTAGACTGTGCATCCCTGTAATACCTGACTGATC	mitogen-activated protein kinase kinase 4
Map3k1	NM_011945.2	lg,Mekk,MEKK1,MEK kinase,MGD-MRK-28141,MGI:104845	CAGCAGATTCCTTCCGCTTACAAAGATTTGGCCGAGCCATGGATTCAGGTGTTTGGAATGGAACTCGTTGGCTGCTTATTCTCTAGAAACTGGAACGTAA	mitogen-activated protein kinase kinase kinase 1
Map3k14	NM_016896.3	aly,alymphoplasia,MGD-MRK-18699,MGI:101874,Nfkb inducing kinase,Nik	TGGTGGGACTTGGAAACAGCTGCTTAGGACTCATTGTAGCATTAAGTTCACTGTGAATCATTTGTTGGGAGGGGCACAGAGACTTCTCTAGGGAAACTCA	mitogen-activated protein kinase kinase kinase 14
Mapk10	NM_001081567.1	C230008H04Rik,JNK3,MGD-MRK-36125,MGI:107554,MGI:2442453,p493F12,RIKEN cDNA C230008H04 gene,SAPK/Erk/kinase 2,Serk2	AAGCTCTTTCCAGATTCCCTCTTCCCAGCGGATTCTGAGCACAATAAACTTAAAGCCAGCCAAGCCAGGGATTTGTTGTCTAAGATGTTAGTGATTGACC	mitogen-activated protein kinase 10
Mapk12	NM_013871.3	AW123708,Erk6,expressed sequence AW123708,MGI:2146196,P38gamma,Prkm12,Sapk3	CCTACCCAACATGGGACTAGCCTTTGAATTCTGGAGTTGTACATGAAATCAGTATTCGTGAAAAAGCTTCAGAGTGAGCAGAGCTTAGGAGACAAGTGCC	mitogen-activated protein kinase 12
Mapk14	NM_011951.2	CDC2-related kinase 1,Crk1,Csbp1,CSBP2,cytokine suppressive anti-inflammatory drug binding protein 1,MGD-MRK-2145,MGI:1338028,MGI:88502,Mxi2,p38,p38a,p38alpha,p38 alpha,p38-alpha,p38MAPK,p38 MAPK,p38 MAP Kinase,p38 MAP kinase alpha	GAAGACCTTCTCATGGGAACTCTCCAAATACCATTCAAGTGCCTCTTGTTGAAAGATTCCTTCATGGTGGAAGGGGGTGCATGTATGTGTTAGTGTTTGT	mitogen-activated protein kinase 14
Mapt	NM_001038609.2	AI413597,AW045860,expressed sequence AI413597,expressed sequence AW045860,MGD-MRK-12590,MGD-MRK-14720,MGI:2144146,MGI:2144478,Mtapt,Tau	CAGTCGAAGATTGGCTCCTTGGATAATATCACCCACGTCCCTGGAGGAGGGAATAAGAAGATTGAAACCCACAAGCTGACCTTCAGGGAGAATGCCAAAG	microtubule-associated protein tau
Marco	NM_010766.2	AI323439,expressed sequence AI323439,MGI:2138205,Scara2	GCACAGAAGACAGAGCCGATTTTGACCAAGCTATGTTCCCTGTGATGGAGACCTTCGAAATCAATGATCCAGTGCCCAAGAAGAGAAATGGGGGGACCTT	macrophage receptor with collagenous structure
Mavs	NM_144888.2	D430028G21Rik,IPS-1,RIKEN cDNA D430028G21 gene	CTGCCACCTGTTTCAGTACTACACTCACCAATTCTGTGACTACCAGCTCAGTGCCTTCTCCCAGATTGGTCCCAGTAAAAACCATGTCTTCCAAGTTGCC	mitochondrial antiviral signaling protein
Mb21d1	NM_173386.4	cGas,E330016A19Rik,RIKEN cDNA E330016A19 gene	ACAAAAGTGAGGACCAATCTAAGACGAGAGCCGTTTTATCTCGTACCCAAGAATGCAAAGGATGGAAATAGTTTTCAAGGAGAGACCTGGCGCCTCTCTT	Mab-21 domain containing 1
Mbd2	NM_010773.2	MBD2a	GAGCGATGTCTACTACTTCAGTCCAAGTGGTAAGAAGTTCAGAAGTAAACCTCAGCTGGCAAGATACCTGGGAAATGCTGTTGACCTTAGCAGTTTTGAC	methyl-CpG binding domain protein 2
Mbd3	NM_013595.2	AI181826,AU019209,expressed sequence AI181826,expressed sequence AU019209,MGI:2143531,MGI:2143734	ACCTCAGCACCTTCGACTTCCGCACCGGAAAGATGTTGATGAACAAGATGAATAAGAGTCGCCAGCGTGTGCGCTATGATTCTTCCAACCAGGTCAAGGG	methyl-CpG binding domain protein 3
Mcm2	NM_008564.2	AA959861,AW476101,BM28,CDCL1,expressed sequence AA959861,expressed sequence AW476101,Mcmd2,MGD-MRK-33049,MGI:2141373,MGI:2144533,mini chromosome maintenance deficient 2 (S. cerevisiae),mKIAA0030	CCCGGTATCTCTCCTTCCGGCGAGATAACAATGATCTGCTGCTCTTCATACTGAAGCAGTTGGTGGCTGAGCAGGTGACATATCAACGCAACCGCTTTGG	minichromosome maintenance complex component 2
Mcm5	NM_008566.2	AA617332,AI324988,AL033333,Cdc46,cell division cycle 46 (S. cerevisiae),expressed sequence AA617332,expressed sequence AI324988,expressed sequence AL033333,mCD46,Mcmd5,MGD-MRK-24065,MGI:2142437,MGI:2142508,MGI:2142670,mini chromosome maintenance deficient 5 (S. cerevisiae)	ATGCTACGCAGGGGTGAGATCCAACACCGTATGCAGCGCAAGGTGCTCTATCGCCTCAAGTGAGCCCATTGCCCATCAACCCTCAAGCCTGAAATGCTGC	minichromosome maintenance complex component 5
Mcm6	NM_008567.1	D1Wsu22e,DNA segment, Chr 1, Wayne State University 22, expressed,Mcmd6,MGD-MRK-34267,MGI:106573,mini chromosome maintenance deficient 6 (S. cerevisiae)	ACAAAAACCTGTACCACAATCTCTGCACGAGCCTCTTCCCTACTATACATGGCAATGATGAAGTAAAACGCGGTGTCTTACTGATGTTGTTCGGTGGTGT	minichromosome maintenance complex component 6
Mdc1	NM_001010833.2	AA413496,expressed sequence AA413496,MGI:3035026,NFBD1	TGTTGGCAGTTAGCTGTGGTCATCTCCAGTAGCTCAGTGCTCACTCTGCCTTCTTGGTGGCAGGTTTCTGTGTGGAGACACAATGGATTTGAACTTGCAC	mediator of DNA damage checkpoint 1
Mdm2	NM_010786.4	1700007J15Rik,AA415488,expressed sequence AA415488,Mdm-2,MGD-MRK-12169,MGD-MRK-12172,MGI:1916580,MGI:2143477,RIKEN cDNA 1700007J15 gene	GTCATGTTTCACGTGTGCAAAGAAGCTAAAAAAAAGAAACAAGCCCTGCCCAGTGTGCAGACAGCCAATCCAAATGATTGTGCTAACTTACTTCAACTAG	transformed mouse 3T3 cell double minute 2
Mef2c	NM_001170537.1	5430401D19Rik,9930028G15Rik,AV011172,expressed sequence AV011172,MGD-MRK-16227,MGI:1918600,MGI:2145387,MGI:2443757,RIKEN cDNA 5430401D19 gene,RIKEN cDNA 9930028G15 gene	TTCTACTACTAAAGGTATCAATGGAACATGAAGACGAGTATTTAGGCAGAAGCAAAACAGGAAACCATCCTTACAAACATGCTTACCTGCACATCTGTTT	myocyte enhancer factor 2C
Mertk	NM_008587.1	c-mer proto-oncogene,Eyk,Mer,MGD-MRK-12199,MGI:2651818,neuroscience mutagenesis facility, 12,nmf12,Nyk,Tyro 12	AGGGACTTACAAAGAGCTTTCTGAAGAAGTCAGCCAGAATGGCAGCTGGGCTCAGATTCCTGTCCAAATCCACAATGCCACCTGCACAGTGAGAATCGCG	c-mer proto-oncogene tyrosine kinase
Mfge8	NM_008594.2	AA408458,AI325141,EGF/factor VIII,expressed sequence AA408458,expressed sequence AI325141,lactadherin,MFG-E8,Mfgm,MGD-MRK-19675,MGI:2141815,MGI:2141915,SED1	GCAACTTGGACAACAACTCCCACAAGAAGAACATCTTCGAGAAACCCTTCATGGCTCGCTACGTGCGTGTCCTTCCAGTGTCCTGGCATAACCGCATCAC	milk fat globule-EGF factor 8 protein
Mgmt	NM_008598.2	Agat,AGT,AI267024,expressed sequence AI267024,MGD-MRK-1181,MGD-MRK-12222,MGI:2141895,MGI:87956,O-6-alkylguanine-DNA alkyltransferase	CTCCATCACCCTGTGTTCCAGCAAGATTCATTCACCAGACAGGTGTTATGGAAGCTGCTGAAGGTTGTGAAATTCGGAGAAACGGTTTCTTACCAGCAAT	O-6-methylguanine-DNA methyltransferase
Mmp12	NM_008605.3	AV378681,expressed sequence AV378681,macrophage elastase,macrophage metalloelastase,MGD-MRK-12275,MGI:2143275,Mmel,MMP12	AAGGTGGTACACTAGCCCATGCTTTTTATCCTGGACCTGGTATTCAAGGAGATGCACATTTTGATGAGGCAGAAACGTGGACTAAAAGTTTTCAAGGCAC	matrix metallopeptidase 12
Mmp14	NM_008608.3	AI325305,expressed sequence AI325305,Membrane type 1-MMP,MGD-MRK-18727,MGI:2145621,MGI:3717409,MT1-MMP,sabe,small and bugged-eyed	AGTTTGGGACTGAGATCAAGGCCAATGTTCGGAGGAAGCGCTATGCCATTCAGGGCCTCAAGTGGCAGCATAATGAGATCACTTTCTGCATTCAGAATTA	matrix metallopeptidase 14 (membrane-inserted)
Mobp	NM_001039364.2	AI835053,AI839848,expressed sequence AI835053,expressed sequence AI839848,expressed sequence R74645,MGD-MRK-37555,MGI:2143124,MGI:2143130,MGI:2143445,MOBP155,R74645	CTTCCTCAACTCCAAGCGTGAGATCGTGGACCGCAAGTACAGCATCTGCAAGAGCGGTTGCTTTTACCAGAAGAAGGAGGAGGACTGGATCTGCTGTGCC	myelin-associated oligodendrocytic basic protein
Mog	NM_010814.2	B230317G11Rik,MGD-MRK-13032,MGI:2443229,RIKEN cDNA B230317G11 gene	AAAACTTCGTGCAGAAGTAGAGAATCTCCATCGGACTTTTGATCCTCACTTCCTGAGGGTGCCCTGCTGGAAGATAACACTGTTTGTTATTGTGCCTGTT	myelin oligodendrocyte glycoprotein
Mpeg1	NM_010821.1	Mpg-1,MPS1	GTGTCTCAGCCTTCAGGAACGGGGAGAGACTTCTTTCTGTAAATTCTCTGAATCTGCAAAGCAAGGCACATCAGAAGACTCCCAGATCTTTAATGCAGAA	macrophage expressed gene 1
Mpg	NM_010822.3	3-methyladenine DNA glycosylase,Aag,AI326268,alkylpurine-DNA-N-glycosylase,APNG,expressed sequence AI326268,MGD-MRK-12404,MGD-MRK-19564,MGI:2144133,Mid1	AAAGAGAGACTCCTGTCGACCCCGGGCCTCCGGCGGAGTATCTACTTCTCCAGCCCAGAGGACCATTCTGGCCGGCTAGGACCAGAGTTTTTTGACCAGC	N-methylpurine-DNA glycosylase
Mr1	NM_008209.4	H2ls,histocompatibility-2 complex class 1-like sequence,MR1	TTACAAGTAGATCACAGAGTATCAGAGCCGCAAGCAACTTTCTCACCTAAGCAGGAGATGTCTTCTAAAATGTCATAGACTTGAGCATTAGCCTTCACTC	major histocompatibility complex, class I-related
Mre11a	NM_018736.2		AAGCCATTTCCTAGCCCAATGATAAGGAGATTGCAGCTCTTCTTAGCCTTTAACCTGGTTGTTATTGTCTGGGGCTGCTCTGCCATATCGAGAACATTAA	MRE11A homolog A, double strand break repair nuclease
Ms4a1	NM_007641.5	AA960661,Cd20,CD20 antigen,expressed sequence AA960661,Ly-44,lymphocyte antigen 44,MGD-MRK-11986,MGD-MRK-1838,MGI:2147465	GCAACCTGCTCCAAAAGTGAACCTCAAAAGGACATCTTCACTGGTGGGCCCCACACAAAGCTTCTTCATGAGGGAATCAAAGGCTTTGGGGGCTGTCCAA	membrane-spanning 4-domains, subfamily A, member 1
Ms4a2	NM_001276330.1	Fce1b,Fc epsilon high affinity receptor beta,Fcer1b,FcRB,Fcrbeta,Fc receptor, IgE, high affinity I, beta polypeptide,MGD-MRK-9725,MGD-MRK-9729	ACAGAAAATAGGAGCAGAGCAGATCTTGCTCTCCCAAATCCACAAGAATCCTCCAGTGCACCTGACATTGAACTCTTGGAAGCATCTCCTGCCAAAGCAG	membrane-spanning 4-domains, subfamily A, member 2
Ms4a4a	XM_003086124.1	EG666907,predicted gene, EG666907	AACCCAAAATCCTTGGGATTGTGCAGATTGTAATCGCCATCATGAACCTCAGCATAGGAATTATGATGATAATTGCCACTGTGTCGACCGGTGAAATACC	membrane-spanning 4-domains, subfamily A, member 4A
Msh2	NM_008628.2	AI788990,expressed sequence AI788990,MGD-MRK-18634,MGI:2146922	TGTCAAACGCAGCACCCGTTCCTTATGTACGACCAGTCATCTTGGAGAAAGGAAAAGGGAGAATTATATTGAAAGCCTCCAGGCATGCTTGTGTTGAAGT	mutS homolog 2
Msn	NM_010833.2	C78546,expressed sequence C78546,MGD-MRK-12566,MGI:2148057	TTCTCAATGACGACATTTACTGTCCACCTGAAACTGCGGTCCTGTTGGCTTCTTATGCCGTCCAGTCTAAGTATGGTGACTTCAATAAGGAAGTGCACAA	moesin
Msr1	NM_001113326.1	MGD-MRK-14331,MRS-A,MSR-A,Scara1,scavenger receptor,Scvr,SR-AI,SR-AII	GATTTCGTCAGTCCAGGAACATGGGAATTCACTGGATGCAATCTCCAAGTCCTTGCAGAGTCTGAATATGACACTGCTTGATGTTCAACTCCATACAGAA	macrophage scavenger receptor 1
Mvp	NM_080638.2	2310009M24Rik,LRP,RIKEN cDNA 2310009M24 gene,VAULT1	CTGTAGCCTCGGTCACATTTGATGACTTCCATAAGAACTCAGCACGTATCATTCGCATGGCTGTTTTTGGCTTTGAGATGTCCGAAGATGCCGGTCCTGA	major vault protein
Myc	NM_010849.4	AU016757,bHLHe39,c-myc,expressed sequence AU016757,MGD-MRK-12736,MGI:2146128,Myc2,Niard,Nird,non-immunoglobulin rearranging DNA sequence	CCCTCAACGTGAACTTCACCAACAGGAACTATGACCTCGACTACGACTCCGTACAGCCCTATTTCATCTGCGACGAGGAAGAGAATTTCTATCACCAGCA	myelocytomatosis oncogene
Myct1	NM_026793.2	1110020B04Rik,AI225941,AI642973,expressed sequence AI225941,expressed sequence AI642973,MGI:2143542,MGI:2143656,Mtmc1,MT-MC1,RIKEN cDNA 1110020B04 gene	TTATAATGTCCTTCACCGTATCCGTGGCGATTGGGCTTGCAATCGGAGGATTTCTCTGGGCGCTGTTCGTTTTTCTGTCTCGAAGAAGAAGAGCCAGTGC	myc target 1
Myd88	NM_010851.2	MGD-MRK-37039	GCTGCAGGCTCAGCTGTTTTCTCCCCAGCAGCGAGGTTTGCATCTTCTTATTCCTTTCACGTTCTCTACCATAGAGGCAATGTCATGGTCCCTCTCAGGG	myeloid differentiation primary response gene 88
Myrf	NM_001033481.1	gene model 1804, (NCBI),gene model 98, (NCBI),Gm1804,Gm98,LOC225908,LOC386531,MGI:2686650,predicted gene 98	AGAGGAGTGGTGGGTTTGAGTTTGGAGGTTTTACTCAAGTGACAGCTTCAGCATTTCTTGGTAGCACCTACAGCATTCTGATTACATGCAGGTTCCTGGA	myelin regulatory factor
Nbn	NM_013752.3	Nbs1	AAGGAATGGTCTCAGACCTATTCCTGAAGCGGAGATTGGATTGGCTGTTATTTTTATGACTACAGAGAATTACTGTAATCCGCAGGGCCAGCCTTGTACA	nibrin
Ncaph	NM_144818.3	A730011O11Rik,barren homolog (Drosophila),Brrn1,HCAP-H,mKIAA0074,RIKEN cDNA A730011O11 gene	TTCTGACCAAGTCCACTTTGGAGAACCAGAATTGGAAAGCCACCACTCTTCCCACAGATTTCCACTATGAAACTGATAATCTGATCCAGCTTCACCTCAA	non-SMC condensin I complex, subunit H
Ncf1	NM_001286037.1	meutrophil cytosolic factor 1,MGD-MRK-12789,MGD-MRK-12792,NADPH oxidase subunit (47kDa),Ncf-1,NOXO2,p47phox,p47<phox>	ACCATCCGCAACGCACAGAGCATCCACCAGCGTTCTCGGAAGCGCCTTAGCCAGGACACCTATCGCCGCAACAGCGTCCGATTCCTGCAGCAGCGCAGAC	neutrophil cytosolic factor 1
Ncor1	NM_011308.2	5730405M06Rik,A230020K14Rik,MGD-MRK-24052,MGI:103184,MGI:2441784,MGI:2444535,mKIAA1047,N-CoR,retinoid X receptor interacting protein 13,RIKEN cDNA 5730405M06 gene,RIKEN cDNA A230020K14 gene,Rxrip13	GTTGGACTTGATCTCACAGCCCAGTGAGGACGTCTTTACTGATAATGTCAAGTTCAGGTTACCCTCCCAACCAAGGAGCTTTCAGCACAGAGCAAAGTCG	nuclear receptor co-repressor 1
Ncor2	NM_011424.2	SMRT,SMRTe	ACACGCCAGTACCATGAAAACATCAAAATAAACCAGGCGATGCGGAAGAAGCTGATCTTGTACTTTAAGCGGAGGAACCACGCGCGCAAGCAGTGGGAAC	nuclear receptor co-repressor 2
Ncr1	NM_010746.3	Ly94,lymphocyte antigen 94,MAR1 (mouse activating receptor 1),NKp46	CCTTGTGAGCTCTATGCTGTACCCTGGATAAAGAAAGAGATCTTTTCAGAAATGAAGGGGTAGGAGTGTTACCAAGTTTGGCAAAGCATTCTAAAGGACA	natural cytotoxicity triggering receptor 1
Nefl	NM_010910.1	AI847934,CMT2E,expressed sequence AI847934,MGD-MRK-12831,MGI:2145696,NF68,Nfl,NF-L	ATAACCAGCGGCTACTCTCAGAGCTCGCAGGTCTTCGGCCGTTCTGCTTACAGTGGCTTGCAGAGCAGCTCCTACTTGATGTCTGCTCGCTCTTTCCCAG	neurofilament, light polypeptide
Nfe2l2	NR_132727.1	AI194320,expressed sequence AI194320,MGD-MRK-37463,MGI:2138857,Nrf2	AGCAGGCTATCTCCTAGTTCTCCGCTGCTCGGACTAGCCATTGCCGCCGCCTCACCTCTGCTGCAAGTAGCCTCGCCGTCGGGGAGCCCTACCACAGCGT	nuclear factor, erythroid derived 2, like 2
Nfkb1	NM_008689.2	MGD-MRK-12829,NF-kappaB,NF kappaB1,NF-kappaB p50,nuclear factor kappaB p50,p50,p50/p105,p50 subunit of NF kappaB	GTCTTACACTTAGCCATCATCCACCTCCACGCTCAGCTTGTGAGGGATCTGCTGGAAGTCACATCTGGTTTGATCTCTGATGACATCATCAACATGAGAA	nuclear factor of kappa light polypeptide gene enhancer in B cells 1, p105
Nfkb2	NM_019408.2	NF kappaB2,p52	CCTATCACAAGATGAAGATCGAGAGGCCTGTAACGGTGTTCCTGCAGCTGAAACGCAAGCGTGGGGGCGATGTCTCGGACTCCAAACAGTTCACATATTA	nuclear factor of kappa light polypeptide gene enhancer in B cells 2, p49/p100
Nfkbia	NM_010907.2	AI462015,expressed sequence AI462015,IkappaBalpha,I-kappaBalpha,I(Kappa)B(alpha),MGD-MRK-12830,MGD-MRK-28032,MGI:2144835,Nfkbi,nuclear factor of kappa light chain gene enhancer in B-cells inhibitor	CTGCAGGCCACCAACTACAATGGCCACACGTGTCTGCACCTAGCCTCTATCCACGGCTACCTGGCCATCGTGGAGCACTTGGTGACTTTGGGTGCTGATG	nuclear factor of kappa light polypeptide gene enhancer in B cells inhibitor, alpha
Nfkbie	NM_008690.3		CCGTCGGTGCTATTCTGTTGCTTGGCTTTCCTGCCCCAGGAAGTCCTGGACATTCAGAACAACCTTTACCAGACAGCACTGCATCTGGCCGTTCACCTGG	nuclear factor of kappa light polypeptide gene enhancer in B cells inhibitor, epsilon
Ngf	NM_001112698.1	MGD-MRK-12840, beta,Ngfb	CAAGGAGGTGACAGTGCTGGCCGAGGTGAACATTAACAACAGTGTATTCAGACAGTACTTTTTTGAGACCAAGTGCCGAGCCTCCAATCCTGTTGAGAGT	nerve growth factor
Ngfr	NM_033217.3	LNGFR,MGD-MRK-12842,p75,p75 neurotrophin receptor,p75NGFR,p75NTR,Tnfrsf16	AACAGGGAGATCAATTGTAGGCTGACACACTCCTTTCTGAATGAGGGCGTCAAGTGCTTGTTGGCAGGGATGGAGTGACTTTCAGGGAAACATCTGGAAA	nerve growth factor receptor (TNFR superfamily, member 16)
Ninj2	NM_016718.2		CTAGTCACCCTCATCATTGTCTCTCTGCTCCTGCAAGTGGTCATTAGCCTCCTTCTTGTGTTCATCGCCATCCTGAACCTGAATGAGGTAGAGAACCAGA	ninjurin 2
Nkg7	NM_024253.4	2500004F03Rik,MGI:1919560,RIKEN cDNA 2500004F03 gene	TTTCTCAAGTCCAGACATTCTTCTCCTGGTCCTTCTACCTAGGCTGGGTCTCCTTCATCCTCTTCCTCTTTGCAGGCTGCCTGAGCCTGGGTGCTCACTG	natural killer cell group 7 sequence
Nlgn1	NM_138666.3	6330415N05Rik,BB179718,expressed sequence BB179718,MGI:1918002,MGI:2140030,mKIAA1070,NL1,Nlg1,RIKEN cDNA 6330415N05 gene	CTACATCAATGGCCACTCTTACCACATTGCTACTATGGGAAACAGAATGGTCAATAGGAGATGTCCTGATGAATAGTGATGATTGAAGATGCGGCATCTG	neuroligin 1
Nlgn2	NM_198862.2	MGC:67386,NL2	GTGCAGGGGCCTCCTGTGTCAACTTGCTGATCCTTTCCCACCACTCAGAAGGACTGTTCCAGAAGGCCATTGCTCAAAGTGGTACTGCCATTTCCAGCTG	neuroligin 2
Nlrp3	NM_145827.3	Cias1,cold autoinflammatory syndrome 1 homolog (human),cryopyrin,Mmig1,NALP3,Pypaf1	ACGTGTACATCACATTCCTCTATGGTATGCCAGGAGGACAGCCTTGAAGAAGAGTGGATGGGTTTGCTGGGATATCTCTCCCGCATCTCCATTTGTAAAA	NLR family, pyrin domain containing 3
Nod1	NM_172729.2	Card4,caspase recruitment domain 4,F830007N14Rik,MGI:2443700,Nlrc1,RIKEN cDNA F830007N14 gene	TGGATCATCTTCCGTTGTTTCCAGCACTTCCAGACGGTCTTCGAGGGCTCCTCTTCACAGTTGCCGGACTGTGCTGTGACCCTGACCGATGTCTTTCTGC	nucleotide-binding oligomerization domain containing 1
Nostrin	NM_181547.3	Daip2,mDaIP2	GATGAGTTGAATTTGGAAAAAGGAGACATCGTGACCGTCCATGAGAAGAAAGAAGAAGGATGGTGGTTCGGCTCTTTAAAAGGGAAGAGAGGCCATTTTC	nitric oxide synthase trafficker
Npl	NM_028749.1	0610033B02Rik,RIKEN cDNA 0610033B02 gene	AGTTCACCGACACGGACCTCTTGGATTTCGGCCAATGTGTCGATCAGAATCACCAGCGACAGTTTGCTTTGCTCTTTGGGGTGGACGAACAACTGCTGAG	N-acetylneuraminate pyruvate lyase
Npnt	NM_001029836.1	1110009H02Rik,AA682063,AI314031,expressed sequence AA682063,expressed sequence AI314031,MGI:1915250,MGI:2139604,MGI:2139662,POEM,RIKEN cDNA 1110009H02 gene	ATGGTGACCTGTCATCTATGCTATGACTTAAACCAGCAGCAAGAAAACTGGCAAAGGTGTGCGGCTTGGGGTAGTGTCATGATGGCTTTGTTTCTGTGTC	nephronectin
Nptx1	NM_008730.2	D11Bwg1004e,DNA segment, Chr 11, Brigham & Women's Genetics 1004 expressed,MGD-MRK-34057,MGD-MRK-36388,Np1	CCAGTTCTGAGCTTGATAGAAGGAATTAGGGTCACTCTGGCTAACATAGGGGTACAGCATCCTTAGTAACCCGAGCGTGGCTCGAAGTGGTCATGATTTC	neuronal pentraxin 1
Nqo1	NM_008706.5	AV001255,Dia4,diaphorase 4 (NADH),diaphorase 4 (NADH/NADPH),expressed sequence AV001255,menadione oxidoreductase 1,MGD-MRK-13090,MGD-MRK-13092,MGD-MRK-19559,MGD-MRK-24055,MGI:2142727,NAD(P)H dehydrogenase (quinone),NAD(P)H menadione oxidoreductase 1, dioxin inducible,NMO1,Nmor1,NQO1,Ox1,Ox-1,QR1	TTTCAGTTCCCATTGCAGTGGTTTGGGGTGCCAGCCATTCTGAAAGGCTGGTTTGAGAGAGTGCTCGTAGCAGGATTTGCCTACACATATGCTGCCATGT	NAD(P)H dehydrogenase, quinone 1
Nrgn	NM_022029.2	0710001B06Rik,AI838505,expressed sequence AI838505,expressed sequence R75334,MGD-MRK-16623,MGI:1915658,MGI:2143128,MGI:2143450,MGI:99834,NG,NG/RC3,postsynaptic spine 1,protein kinase C substrate,Pss1,R75334,RC3,RIKEN cDNA 0710001B06 gene	CAATGGACTGCTGCACGGAGAGCGCCTGCTCCAAGCCAGACGACGATATTCTTGACATCCCGCTGGATGATCCCGGAGCCAACGCCGCTGCAGCCAAAAT	neurogranin
Nrm	NM_134122.2	2610307M02Rik,AI429796,expressed sequence AI429796,MGI:1919775,RIKEN cDNA 2610307M02 gene	GCCACCTGGGTACCTCTCCTCTGCTTTGTGCTCCACGTTGTTTCCTGGCTCCTCATCTTTAGCATCCTTCTGGTCTTTGACTACGCTGAACTGATGGGCC	nurim (nuclear envelope membrane protein)
Nrp2	NM_001077403.1	1110048P06Rik,MGI:1916002,NP2,NP-2,Npn2,Npn-2,RIKEN cDNA 1110048P06 gene	ACATACACGCGTTTGGGTTTGAAGAGGAAACCGGTCTCCGCTTCCTTAGCTTGCTCCCTCTTTGCTGATTTCAAGAGCTATCTCCTAGTGAGGTGGAGAT	neuropilin 2
Nthl1	NM_008743.2	Nth1	GCGGGGCTGCTCGGAGGAGTAGTTTACAGCCCAGGCATGAACTCAGGGGTGCGGATGGTGACTCGCAGTCGGAGCCGCGCGACTAGGATCGCGTCGGAAG	nth (endonuclease III)-like 1 (E.coli)
Nwd1	NM_176940.5	A230063L24Rik,RIKEN cDNA A230063L24 gene	GTTCCTGGTGGTTTCTGAAGACGATTCCCTTCTTGTGGCAGGCTTTGGAAGATTTGTGCGGATTTTCTTGGCTGACTCGCAAGGCTTCCACCGGTTCATG	NACHT and WD repeat domain containing 1
Oas1g	NM_011852.2	2'-5' oligoadenylate synthetase 1,AI449562,expressed sequence AI449562,L2,MGD-MRK-13023,MGD-MRK-13025,MGI:2140890,Mmu-L,Mmu-L2,Oas1a,Oias1,Oias-1	ATCTGCATCAGGAGGTGGAGTTTGATGTGCTTCCAGCCTTTGATGTCCTGGGTCATGGTAGTATCAATAAGAAGCCTAATCCCTTAATCTACACCATCCT	2'-5' oligoadenylate synthetase 1G
Ogg1	NM_010957.4	Mmh	TCACTTGTGTGCGAGGCTTTAGGACTTGGGAAAGTCGAGTTCTGATTGGACAGTGCCGTAATGGGCTGGGGCTGCTAGCCGAATGTTATTCCGTTCCTGG	8-oxoguanine DNA-glycosylase 1
Olfml3	NM_133859.2	2810002E22Rik,AI115209,AW550633,expressed sequence AI115209,expressed sequence AW550633,HNOEL-iso,MGI:2139624,MGI:2140002,mONT3,ONT3,RIKEN cDNA 2810002E22 gene	GCGTTTGTCATCTGTGGGACCCTGTACGTTGTCTATAACACCCGCCCTGCCAGTAGGGCTCGTATTCAGTGTTCCTTCGATGCCAGTGGTACTCTCGCCC	olfactomedin-like 3
Opalin	NM_153520.1	Tmem10,Tmp10,transmembrane protein 10	CCACAGCCCTGCTGGTGGCTTTGCTGTTTACCTTGATCCAGCGAAGAAGAACCATCGATGATGAGCCCGTAGAGGAGACTGAGATACCATGTGAAATTTC	oligodendrocytic myelin paranodal and inner loop protein
Optn	NM_181848.4	4930441O07Rik,RIKEN cDNA 4930441O07 gene,TFIIIA-INTP	GCTGAGCTGATGAAGAAGAGACTTCAAGAAAAGTGTCAGGCTCTGGAGAGGAAGAACTCTGCAACACCATCAGAGCTGAATGAAAAGCAAGAGCTCGTTT	optineurin
Osgin1	NM_027950.1	1700012B18Rik,RIKEN cDNA 1700012B18 gene	GTGGGAGCAGGGCTATCTGCAGCCGATGCTGTCCTCTTTGCCCGTCACTACAACATCCAGGTGATCCATGCTTTCCGCCGGTCCGTGCATGACCCCGGCC	oxidative stress induced growth inhibitor 1
Osmr	NM_011019.3	OSMRB	GAAGAAGCTGTGCGTTGGAACTGGACGTCTGATATCCCTTTGGAGTGTGTCAAACATTTCATAAGAATCAGGGCTCTGGTAGATGACACCAAGTCCCTTC	oncostatin M receptor
P2rx7	NM_001038839.2	AI467586,expressed sequence AI467586,MGI:2140909,P2X(7),P2X7R,P2X7 receptor	GGAGAATGTCACAGAGGGTGGGGTGACGAAGTTAGGACACAGCATCTTTGACACTGCAGACTACACCTTCCCTTTGCAGGGGAACTCATTCTTTGTCATG	purinergic receptor P2X, ligand-gated ion channel, 7
P2ry12	NM_027571.3	2900079B22Rik,4921504D23Rik,MGI:1920308,P2Y12,RIKEN cDNA 2900079B22 gene,RIKEN cDNA 4921504D23 gene	GATCACCCAGGTTCTCTTCCCATTGCTGTACACCGTCCTGTTCTTTGCTGGGCTCATCACGAACAGCTTGGCAATGAGGATTTTCTTTCAGATCCGCAGT	purinergic receptor P2Y, G-protein coupled 12
Pacsin1	NM_011861.3	A830061D09Rik,MGI:2444712,mKIAA1379,RIKEN cDNA A830061D09 gene,Syndapin I	AGACCTCTTACAGTGGAAAGTGGTCAGAGGCTGTTTCTTTGGACCTTTGGGAACACAGATTTGAGAAAGTCTCATATTCACAGCTGGTGTCCGCTAGGCC	protein kinase C and casein kinase substrate in neurons 1
Padi2	NM_008812.2	MGD-MRK-13221,MGI:97534,mKIAA0994,PAD type II,Pdi,Pdi2,peptidyl arginine deiminase	GTGTCAGTGTTCGTGTGCTGCATGAAGGATAATTACCTGTTCCTGAAAGAGGTGAAGAACTTGGTGGAGAAAACCAACTGCGAACTGAAAGTTTGTTTCC	peptidyl arginine deiminase, type II
Pak1	NM_011035.2	activated protein kinase alpha,AW045634,expressed sequence AW045634,MGI:1203486,MGI:2142185,PAK-1,Paka	CCTCAATGAAAACCCTTTGAGAGCCTTGTACCTCATTGCTACCAATGGGACGCCAGAGCTTCAGAACCCAGAGAAGTTGTCAGCTATTTTCCGGGACTTC	p21 protein (Cdc42/Rac)-activated kinase 1
Parp1	NM_007415.2	5830444G22Rik,ADP-ribosyltransferase (NAD+, poly (ADP-ribose) polymerase) 1,Adprp,Adprt1,AI893648,C80510,expressed sequence AI893648,expressed sequence C80510,MGD-MRK-1132,MGI:2138374,MGI:2138692,MGI:87933,PARP,parp-1,poly (ADP-ribose) polymerase,RIKEN cDNA 5830444G22 gene,sPARP-1	GAGTACATTGTCTACGACATTGCTCAGGTGAATCTCAAATACCTGCTGAAACTCAAGTTCAATTTTAAGACATCCCTGTGGTAAAGTGCGAGGGGTGGGC	poly (ADP-ribose) polymerase family, member 1
Parp2	NM_009632.2	ADP-ribosyltransferase (NAD+; poly (ADP-ribose) polymerase) 2,ADP-ribosyltransferase (NAD+, poly(ADP-ribose) polymerase)-like 2,Adprt2,Adprtl2,Aspartl2,C78626,EST C78626,MGI:1353643,PARP-2	ATGTCCTCCAAGAGTGCCAATTACTGCTTTGCCTCTCGCCTAAAGAATACAGGATTGCTTCTTCTGTCAGAGGTAGCTCTAGGTCAGTGTAATGAACTAC	poly (ADP-ribose) polymerase family, member 2
Pcna	NM_011045.2	MGD-MRK-13178	AGACCTTAGCCACATTGGAGATGCTGTTGTGATATCCTGTGCAAAGAATGGGGTGAAGTTTTCTGCAAGTGGAGAGCTTGGCAATGGGAACATTAAGTTG	proliferating cell nuclear antigen
Pdpn	NM_010329.2	glycoprotein 38,Gp38,MGD-MRK-23962,OTS-8,PA2.26,RANDAM-2,T1a,T1alpha	ATAGAAGATATTTCCAGTCTTCGTGACACGGGGACTCAGTGTTGCTGGGACAGAGCTGTAGTGTCTTGGTCGTCTGTGTTGGTACCCAATACAGTGTAGA	podoplanin
Pecam1	NM_008816.2	C85791,Cd31,CD31 antigen,expressed sequence C85791,MGD-MRK-13226,MGD-MRK-1848,MGI:2144682,PECAM-1	ACACCTGCAAAGTGGAATCAAACCGTATCTCCAAAGCCAGTAGCATCATGGTCAACATAACAGAGCTGTTTCCCAAGCCGAAGTTAGAGTTCTCCTCCAG	platelet/endothelial cell adhesion molecule 1
Pex14	NM_019781.2	expressed sequence R75137,MGI:2140717,Pex14p,R75137	CATCAACCAACTGGATCCTGGAGTCCCAGAATATTAATGAGCTCAAGTCGGAAATCAACTCCTTGAAAGGACTTCTTTTGAATCGGAGACAGTTCCCTCC	peroxisomal biogenesis factor 14
Pik3ca	NM_008839.1	6330412C24Rik,caPI3K,MGI:1917992,p110alpha,RIKEN cDNA 6330412C24 gene	ACTGTCCGTTGGCCTGGGGAAACATAAACTTGTTTGATTATACAGACACCCTAGTGTCCGGGAAAATGGCTTTGAATCTCTGGCCTGTACCGCATGGGTT	phosphatidylinositol-4,5-bisphosphate 3-kinase catalytic subunit alpha
Pik3cb	NM_029094.3	1110001J02Rik,AI447572,expressed sequence AI447572,MGI:2143049,p110beta,RIKEN cDNA 1110001J02 gene	GTCTCAGCTGTGTGAGAACGAAATGGACCTTATTTGGACTCTACGGCAAGACTGCCGAGAAAATTTCCCTCAGTCACTGCCAAAACTACTCTTGTCAATC	phosphatidylinositol-4,5-bisphosphate 3-kinase catalytic subunit beta
Pik3cd	XM_003945690.1	2410099E07Rik,2610208K16Rik,AW545373,expressed sequence AW545373,MGI:1917688,MGI:1925744,MGI:2140589,p110delta,RIKEN cDNA 2410099E07 gene,RIKEN cDNA 2610208K16 gene	CCCACCAACTCTGAAATAGGAAACGTGTCTGTGTGTGTGTATGTATGTATGCCATGTTATTTATTGAAAAGAGTCTAGGTGCTCTCTGGTGTGGCTGCAG	phosphatidylinositol-4,5-bisphosphate 3-kinase catalytic subunit delta
Pik3cg	NM_020272.2	5830428L06Rik,MGI:1923289,p110gamma,PI3Kgamma,PI(3)Kgamma,PI3K<gamma>,RIKEN cDNA 5830428L06 gene	CTGAATCTCTGGACCTGTGCCTTCTGCCTTACGGTTGCATCTCAACTGGTGACAAAATAGGAATGATCGAGATTGTAAAGGATGCCACAACGATCGCTCA	phosphatidylinositol-4,5-bisphosphate 3-kinase catalytic subunit gamma
Pik3r1	NM_001024955.1	AA414921,expressed sequence AA414921,MGD-MRK-13305,MGI:2145159,p50alpha,p55alpha,p85alpha,PI3K	GATGTCATGGTCGGTTGTAATTTTGCCTTTACAAGGTAACTGGGGTGGGAGGGGAGGGAGTGTGCCTCCTTGACATTTTGTTCAAGATATAGATTCAGTG	phosphoinositide-3-kinase regulatory subunit 1
Pik3r2	NM_008841.2	p85beta	CCTATCCCAGCTTGACCATCTGATGGGTGACACAAGCCAAATAATTTGAGAAAACACCAGGAACATCATTGCACAGGTGACTAAATGGTGGCCTCTGTGA	phosphoinositide-3-kinase regulatory subunit 2
Pik3r5	NM_177320.2	AV230647,expressed sequence AV230647,F730038I15Rik,Foap2,MGI:2144465,p101,RIKEN cDNA F730038I15 gene	CACACACACAGGCTTTCTCTCTCAAGTTCCCTGGATCCCTTGAAAAACAGCACTAATACTTGGTCCTTTGCTAGGACCTGGTACATTTTCTCTCCCAAGC	phosphoinositide-3-kinase regulatory subunit 5
Pilra	NM_153510.3	AV021745,expressed sequence AV021745,FDF03,MGI:2141104	ATCGTAAAGGCCAAATAAGTTGGTCTGGATGACACTCTTAGAGTCACCTTTGTTTCTAGTAGGAAGACTCTCAGCTTCCCACAGGCAGACACAGAAATTC	paired immunoglobin-like type 2 receptor alpha
Pilrb1	NM_133209.2	Fdact,paired immunoglobin-like type 2 receptor beta,Pilrb	GGCTAAAGTTTTGGTCATAGTCCTAGTCTATGGATGGATGATCTTCCTGAGGTGGAAGCAAAGGCCAGCACACTAAAGCCTAAACCCCAGCAAGAATCAG	paired immunoglobin-like type 2 receptor beta 1
Pink1	NM_026880.2	1190006F07Rik,AU042772,AW557854,brpk,expressed sequence AU042772,expressed sequence AW557854,MGI:2140484,MGI:2140604,RIKEN cDNA 1190006F07 gene	GGAGCAGGCTCCAGGGACTCCCACCTTTCCCTTTGCCATCAAGATGATGTGGAATATCTCGGCAGGTTCCTCCAGCGAAGCCATCTTAAGCAAAATGAGC	PTEN induced putative kinase 1
Pla2g4a	NM_008869.2	cPLA2,cPLA2alpha,cytosolic phospholipase A2,cytosolic PLA2,phospholipase A2, group IV,Pla2g4,Type IV PLA2	TACCAAAGCGACAACCAAGCAAGTTGGGTCCATCGGATGCTAATGGCCTTGGTGAGCGACTCGGCTTTATTCAATACCCGAGAAGGACGTGCCGGAAAGG	phospholipase A2, group IVA (cytosolic, calcium-dependent)
Pla2g5	NM_001122954.1	MGD-MRK-18726,sPLA2	AGCCCTGGCTTCTGGCAGCTGTATGGTCTTTTAAACCTTTGGATAGTCCGAATCTCTCTGGCTCTCCTCAAAATATAAAACAAGGCTCCTTCCAGGAGTA	phospholipase A2, group V
Plcg2	NM_172285.1	MGC:38590,MGD-MRK-13354,MGD-MRK-13356,Plcg-2,PLCgamma2	CTGAACAAAGTCCGGGAGCGGATGACCAAGTTTATCGACGACACAATGAGAGAGACCGCAGAGCCCTTCTTATTTGTGGATGAGTTCCTCACGTATCTGT	phospholipase C, gamma 2
Pld1	NM_001164056.1	AA536939,C85393,expressed sequence AA536939,expressed sequence C85393,MGD-MRK-39584,MGI:2139589,MGI:2140090,Pld1a,Pld1b	GCTTCACATCGACCTCAAGGGTGCCAAGTATCAACCTGTACACGATCGAGTTAACGCACGGGGAATTCACATGGCAAGTTAAGAGGAAATTCAAGCACTT	phospholipase D1
Pld2	NM_008876.2		AAGTTTGTTATCGATGGTCCAAGAGGTGGCTGGTGGTGAAGGACTCCTTCCTGCTGTACATGCGCCCGGAGACCGGCGCCATCTCATTTGTTCAGCTTTT	phospholipase D2
Plekhb1	NM_001163184.1	AI315628,evt-1,expressed sequence AI315628,MGI:2141901,PH domain containing protein in retina 1,PHR1,Phret1	GTGCCTGTCTATAGGTAGCAAGCAATCTCTCCATTTGATCCTGTTCCAAACTATTCCATCATCCTGTCCCAATTGCCAATAGAAAAGCTAAAATCCCTGG	pleckstrin homology domain containing, family B (evectins) member 1
Plekhm1	NM_183034.1	AP162,B2,BC038943,cDNA sequence BC038943,D330036J23Rik,RIKEN cDNA D330036J23 gene	TCCAGCAGATTGCAGAGGGGGTATATGAAGGGTTCCTCAAAGCCCTGATTGAATTCGCATCCCAGCATGTCTACCACTGTGACCTGTGCACCCAGCGAGG	pleckstrin homology domain containing, family M (with RUN domain) member 1
Pllp	NM_026385.3	0610010I06Rik,AV001002,expressed sequence AV001002,MGI:2142726,plasmolipin,RIKEN cDNA 0610010I06 gene,Tm4sf11,transmembrane 4 superfamily member 11	GCACATGAAGTTGTACATGGTGCCCTGGCCGTTGGTGTTACTGATCTTTTTTGTCGCTGCCACGGTTCTCTACATTACTGCCTTTATCGCCTGTGCAGCG	plasma membrane proteolipid
Plp1	NM_011123.2	DM20,jimpy,jp,MGD-MRK-11530,MGD-MRK-12562,MGD-MRK-13363,MGD-MRK-14219,msd,myelin synthesis deficiency,Plp,proteolipid protein (myelin),rsh,rump shaker	TTTATTGCTGCGTTTGTGGGTGCTGCGGCCACACTAGTTTCCCTGCTCACCTTCATGATTGCTGCCACTTACAACTTCGCCGTCCTTAAACTCATGGGCC	proteolipid protein (myelin) 1
Plxdc2	NM_026162.5	1200007L24Rik,5430431D22Rik,AI646728,AU022916,AV231634,expressed sequence AI646728,expressed sequence AU022916,expressed sequence AV231634,MGI:1921756,MGI:2139026,MGI:2139203,MGI:2139259,RIKEN cDNA 1200007L24 gene,RIKEN cDNA 5430431D22 gene,Tem7r	CAAAGAAATCCCTGTCTTGGTCACACAGATAAGTTCTACCAACCATCCAGTGAAAGTCGGGTTGTCTGATGCATTTGTCGTGGTCCACAGGATCCAGCAA	plexin domain containing 2
Plxnb3	NM_019587.2	AI451018,expressed sequence AI451018,MGI:2147891,MGI:2154211,plexin 6,Plxn6	ATGGGCAGTATCTCCAGACAGGAGGCAACATCAGTGTCTTTGTGGGTGACCAACCTTGCCCTATCCAGGAGCCTGTGTGTCCTGAAGCCATCATATGCCA	plexin B3
Pmp22	NM_008885.2	Gas-3,growth arrest specific 3,MGD-MRK-13371,MGD-MRK-15215,MGD-MRK-9988,Tr,trembler	TCCTGTCTGTCATCTTCAGCGTCCTGGCTCTGTTCCTGTTCTTCTGCCAGCTCTTCACTCTCACCAAAGGCGGCCGGTTTTACATCACTGGATTCTTCCA	peripheral myelin protein 22
Pms2	NM_008886.2	AW555130,DNA mismatch repair,expressed sequence AW555130,MGD-MRK-25613,MGI:2141233,mismatch repair	CAATGGATGTGGGGTAGAAGAAGAAAACTTTGAAGGTCTAGCTCTGAAACATCACACATCTAAGATTCAAGAGTTTGCCGACCTCACGCAGGTTGAAACT	PMS1 homolog2, mismatch repair system component
Pnoc	NM_001205075.1	MGD-MRK-32349,N23K,neuropeptide nociceptin 1,N/OFQ,Npnc1,OFQ/N,proorphanin	CAGCCTCCCGATTCCCACTGCTGCACCATGAAAATCCTCTTTTGTGACGTTCTGCTGCTCAGCCTGCTCTCCAGCGTGTTCAGCAGCTGTCCCAGGGACT	prepronociceptin
Pole	NM_011132.2	pol-epsilon	CTTTTCCTGTGGAAATCACCCGACGAGATGATCTTGTTGAACGACCTGACCCTGTGGTTTTGGCATTTGACATCGAGACGACCAAACTGCCTCTCAAATT	polymerase (DNA directed), epsilon
Ppfia4	NM_001144855.1	100042382,1110008G13Rik,AI448359,AI852265,C81506,expressed sequence AI448359,expressed sequence AI852265,expressed sequence C81506,Gm3812,Liprin-alpha4,Liprin-alpha4a,Liprin-alpha4b,LOC100042382,MGI:2138244,MGI:2138361,MGI:2138702,MGI:3823247,predicted gene, 100042382,predicted gene 3812,RIKEN cDNA 1110008G13 gene	CCCACGGTGCCGATGCTGAGGCCAACTTTGAGCAGCTGATGGTGAACATGCTGGATGAGCGAGAGAAGTTGCTGGAGTCCCTTCGGGAGAGTCAGGAAAC	protein tyrosine phosphatase, receptor type, f polypeptide (PTPRF), interacting protein (liprin), alpha 4
Ppp3ca	NM_008913.4	2900074D19Rik,AI841391,AW413465,calcineurin,calcineurin, alpha subunit,Caln,Calna,CN,CnA,expressed sequence AI841391,expressed sequence AW413465,MGD-MRK-1735,MGD-MRK-1736,MGD-MRK-35625,MGI:1920287,MGI:2139807,MGI:2139982,PP2BA alpha,PP2B alpha 1,RIKEN cDNA 2900074D19 gene	AGGGCATGATGGGATTGCTGCATCTCAGCAGTTGGATGTTCTTGCCTCTGAAGGTAGCTTGTTTGCTCTGGGGGCCAGGAATTGGATTCAGTTTACACTA	protein phosphatase 3, catalytic subunit, alpha isoform
Ppp3cb	NM_008914.2	1110063J16Rik,calcineurin, beta subunit,Calnb,Cnab,CnAbeta,MGD-MRK-1737,MGD-MRK-35624,MGI:1913465,PP2BA beta,RIKEN cDNA 1110063J16 gene	TTGGTATTTCCCTTTACTTTGGTGGCCTGCTTCCCTCATGCCCTGGAGTACAGCTCATAGCACCAGGCAGCGGAACCATCTGTTGTTTTGTTTGCCAGAA	protein phosphatase 3, catalytic subunit, beta isoform
Ppp3r1	NM_024459.2	CaNB1,Cnb1,MGD-MRK-35633,PP2B beta 1	AGGGACTGTGTCTTATTGCTGAGCAGCGTTTAATCCATCTCTGTTGGAGGTCTAGTTCAGTGCTGTTGCCAAGAGTGGGTTCTTGTGTCCATAGAACTGC	protein phosphatase 3, regulatory subunit B, alpha isoform (calcineurin B, type I)
Ppp3r2	NM_001004025.4	CaNB2,CnB2,MGD-MRK-35632,PP2B beta 2	ATTGCCAATTCATAGAGTATAAGATGTCCTTGGAACACCTGACGTCCATGTGCTAGCGTCCATTTCACAGACTGTTCCCTGTAATAAGCTACCTGAGACT	protein phosphatase 3, regulatory subunit B, alpha isoform (calcineurin B, type II)
Prdx1	NM_011034.4	macrophage 23kDa stress protein,macrophase stress protein 22kDa,MGD-MRK-16300,MSP23,OSF-3,osteoblast specific factor 3,PAG,Paga,proliferation-associated gene A,prx1,PrxI,Prx I,Tdpx2,TDX2,thioredoxin dependent peroxide reductase 2,Trx dependent peroxide reductase 2	GGGGTTCCTAACCATTGAGCTGTCTCTCCAGTCTCTTAACTTTTGAGACAGGATCTCTCACTGATCTAGAACTTGATGTATATGTGAGGCTAGTAAGCTC	peroxiredoxin 1
Prf1	NM_011073.2	MGD-MRK-13251,MGD-MRK-13605,perforin,perforin 1,Pfn,Pfp,pore forming protein,Prf-1	ACAGCTACTGATGCCTACCTAAAGGTCTTCTTTGGTGGCCAGGAGTTCAGGACCGGTGTCGTGTGGAACAATAACAATCCCCGGTGGACTGACAAGATGG	perforin 1 (pore forming protein)
Prkaca	NM_008854.3	C alpha,Cs,MGD-MRK-13323,PKA,Pkaca	CCTGAAGCCCGAGAATCTTCTCATCGACCAGCAGGGCTATATTCAGGTGACAGACTTCGGTTTTGCCAAGCGTGTGAAAGGCCGTACTTGGACCTTGTGT	protein kinase, cAMP dependent, catalytic, alpha
Prkacb	NM_011100.3	cAMP-dependent protein kinase C beta,MGD-MRK-13325,Pkacb	TTCCCTCCTCAGCTAATATTCTCAAGGGTATCCCGCTGTGAAGTAAGCTTTGATAGCAACACGTTTCTGTTTGTCCTCCCTCTTACCTCCACAGTGTGCT	protein kinase, cAMP dependent, catalytic, beta
Prkar1a	NM_021880.2	1300018C22Rik,MGD-MRK-15266,MGD-MRK-15269,MGD-MRK-29031,MGI:1914726,RIalpha,RIKEN cDNA 1300018C22 gene,tissue specific extinction 1, of TAT,Tse1,Tse-1	GGGTTTCTGTTAGGAACAGTGGTGGGGTGTGACCGTGTTGTGGTCTGAAAGGCCACCCCGCTGAGTCCTGCCTTTTCCTGTCTAACCTTGAATTTCTCTG	protein kinase, cAMP dependent regulatory, type I, alpha
Prkar2a	NM_008924.2	1110061A24Rik,AI317181,AI836829,expressed sequence AI317181,expressed sequence AI836829,MGD-MRK-37061,MGI:1913460,MGI:2143017,MGI:2143127,RII(alpha),RIKEN cDNA 1110061A24 gene	CAGATCCGTATGGGCAGATTGAGTACTAAGACTCACGTTAGCAGGAAACTTGGATTCAACACTCTTTCCAGTAGTAGCCAGGAAAGGTTATCTGGGTTAG	protein kinase, cAMP dependent regulatory, type II alpha
Prkar2b	NM_011158.3	AI451071,AW061005,expressed sequence AI451071,expressed sequence AW061005,MGD-MRK-13326,MGD-MRK-13611,MGI:2144832,MGI:2145000,Pkarb2,PKARIIbeta,RII(beta)	CTCTGTGGGGTTTGGACAGGGTGACCTTCAGGAGAATAATTGTAAAAAACAATGCCAAAAAGAGGAAGATGTACGAGAGCTTTATCGAGTCCCTGCCGTT	protein kinase, cAMP dependent regulatory, type II beta
Prkce	NM_011104.2	5830406C15Rik,expressed sequence R75156,MGD-MRK-13331,MGI:1914847,MGI:2147156,Pkce,PKC[e],PKCepsilon,R75156,RIKEN cDNA 5830406C15 gene	CCCGAAAATTTGATGAGCCTCGTTCTCGGTTCTATGCCGCAGAGGTCACATCAGCCCTCATGTTTCTCCACCAGCACGGAGTGATCTACAGGGATTTGAA	protein kinase C, epsilon
Prkcq	NM_008859.2	A130035A12Rik,AW494342,expressed sequence AW494342,MGD-MRK-13333,MGI:2139356,MGI:2442369,PKC-0,Pkcq,PKCtheta,PKC theta,PKC-theta,RIKEN cDNA A130035A12 gene	CTGAAGATCGATGACTTCATCCTGCACAAGATGTTGGGAAAAGGAAGTTTTGGCAAGGTCTTCCTGGCAGAGTTCAAGAGAACCAATCAGTTTTTCGCAA	protein kinase C, theta
Prkdc	NM_011159.2	AI326420,AU019811,DNAPDcs,DNA-PK,DNA-PKcs,DOXNPH,doxorubicin nephropathy,dxnph,expressed sequence AI326420,expressed sequence AU019811,MGD-MRK-14312,MGD-MRK-28071,MGI:2146417,MGI:2146554,MGI:3574416,scid,severe combined immunodeficiency,slip,XRCC7	GCGTTCAAGAATTCCTCAAATGGTCCATTAAGCAAACAACACCTCAGCAGCAAGAGAAGAGTCCAGTAAACAGCAAGTCACTTTTCAAGCGGCTCTACAG	protein kinase, DNA activated, catalytic polypeptide
Pros1	NM_011173.2	AW214361,expressed sequence AW214361,MGI:2146630,protein S	AACAAGGGCAGATTTTCCACGGGAGCAGCACATGAATGTTGTCTCAATCAGGTTTCTATCAGAGACATCAGGTTATGCTGTAAGAGGTGTGAACATTGGG	protein S (alpha)
Psen2	NM_001128605.1	Ad4h,AI266870,ALG-3,alzheimer disease 4 homolog,expressed sequence AI266870,MGD-MRK-38329,MGI:2138190,PS2,PS-2	CAAGTATCGATGCTACAAGTTCATCCATGGCTGGCTGATCATGTCCTCCCTGATGCTCCTCTTCTTGTTCACCTACATCTACCTCGGGGAAGTGCTCAAG	presenilin 2
Psmb8	NM_010724.2	large multifunctional protease 7,Lmp7,Lmp-7,low molecular weight polypeptide 7,MGD-MRK-11822,MGD-MRK-11824,MGI:96798	CCTGAGGTCCTTTGGTGGTGACCAGGAAAGGAATGTTCAAATTGAGATGGCCCACGGCACAACCACACTCGCCTTCAAGTTCCAGCATGGCGTCATCGTG	proteasome (prosome, macropain) subunit, beta type 8 (large multifunctional peptidase 7)
Pten	NM_008960.2	2310035O07Rik,A130070J02Rik,AI463227,B430203M17Rik,expressed sequence AI463227,MGD-MRK-39582,MGI:1917411,MGI:2147557,MGI:2443558,MMAC1,RIKEN cDNA 2310035O07 gene,RIKEN cDNA A130070J02 gene,RIKEN cDNA B430203M17 gene,TEP1	CAGCCTTACCCCGATTCAGCCTCTTCAGATACTCTTGTGCTGTGCAGCAGTGGCTCTGTGTGTAAATGCTATGCACTGAGGATACACAAATATGACGTGT	phosphatase and tensin homolog
Ptger3	NM_011196.2	EP3,MGD-MRK-13257,MGD-MRK-13662,Pgerep3,prostaglandin E receptor EP3 subtype,Ptgerep3	GCGCACAGCAACCTGTCAAGTACTACCGACGACTGCGGCTCCGTGTCCGTGGCCTTTCCCATCACCATGATGGTCACTGGCTTCGTGGGCAACGCGCTGG	prostaglandin E receptor 3 (subtype EP3)
Ptger4	NM_008965.1	EP4,MGD-MRK-25639,prostaglandin E receptor EP4 subtype,Ptgerep4	GGTGGCCATCGTAGTATTGTGCAAGTCGCGCAAGGAGCAGAAAGAGACGACCTTTTACACTCTAGTATGTGGGCTGGCTGTCACTGACCTTCTGGGCACC	prostaglandin E receptor 4 (subtype EP4)
Ptgs2	NM_011198.3	Cox-2,COX2,cyclooxygenase 2,cyclooxygenase-2,MGD-MRK-13665,Pghs2,PGHS-2,PHS-2,prostaglandin G/H synthase,Tis10	CCATCAGTTTTTCAAGACAGATCATAAGCGAGGACCTGGGTTCACCCGAGGACTGGGCCATGGAGTGGACTTAAATCACATTTATGGTGAAACTCTGGAC	prostaglandin-endoperoxide synthase 2
Ptms	NM_026988.2	2610009E16Rik,RIKEN cDNA 2610009E16 gene	CCAGAGCTGTGACCCTTGTCCTTTGACCCAGCCTCTCATTTCCATCTCTCCAGACACTGCTCCTTCACCCTCACTGCCACCGGTCCAGCTCCTGACCCGC	parathymosin
Ptpn6	NM_013545.2	hcp,Hcph,hemopoietic cell phosphatase,me,MGD-MRK-10672,MGD-MRK-12181,motheaten,Ptp1C,SHP-1,Spin	GACCGAGGCCCAGTACAAGTTTATTTACGTGGCCATTGCCCAGTTCATCGAAACGACCAAGAAGAAACTGGAGATCATACAATCCCAGAAGGGCCAGGAG	protein tyrosine phosphatase, non-receptor type 6
Ptprc	NM_011210.3	B220,Cd45,CD45,CD45 antigen,Ly-5,lymphocyte antigen 5,Lyt-4,MGD-MRK-11992,MGD-MRK-12076,MGD-MRK-13679,MGD-MRK-1864,MGI:3584395,T200,T-lymphocyte antigen 4	AGTGGATGTCTATGGTTATGTTGTCAAGCTAAGGCGACAGAGGTGTCTGATGGTGCAAGTGGAGGCACAGTATATCCTGATTCATCAGGCTTTAGTGGAA	protein tyrosine phosphatase, receptor type, C
Pttg1	NM_001131054.1	AW555095,C87862,expressed sequence AW555095,expressed sequence C87862,MGI:2144572,MGI:2147417,PTTG,securin	CCCTCCAACCAAAACAGCCGACCTTGACTGGGAAAAAGATCACCGAGAAGTCTACTAAGACACAAAGTTCTGTTCCTGCTCCTGATGATGCCTACCCAGA	pituitary tumor-transforming gene 1
Ptx3	NM_008987.3	AI607804,expressed sequence AI607804,MGD-MRK-26079,MGI:2139768,pentraxin 3,TSG-14	ACTGGCTGCCCGCAGGTTGTGAAACAGCAATTTTCTTCCCAATGCGTTCGAAGAAGATTTTTGGAAGCGTGCATCCTGTGAGACCAATGAAGCTTGAATC	pentraxin related gene
Pycard	NM_023258.4	9130417A21Rik,Asc,MGI:1914074,RIKEN cDNA 9130417A21 gene,TMS-1	TGAAGATCGTATTGTGTGAATATAAACACGGGTGCATGTCTGCACAGAAGCTTGAAGACAAACTCCAGAGTTCTGTTTCTTACCTTGAGGTAGGGAGGAG	PYD and CARD domain containing
Rab6b	NM_173781.4	AI844641,C330006L04Rik,D9Bwg0185e,DNA segment, Chr 9, Brigham & Women's Genetics 0185 expressed,expressed sequence AI844641,MGD-MRK-35748,MGI:1924738,MGI:2143137,RIKEN cDNA C330006L04 gene	CGCCCACTCGGCTTCCTCAGCGCCACTCACTTGTTTTGCCTCCTATAGCTTCCTAACGGGGTGGGAACTGAGTTTATCAAGACTGGAGGATCTTTCTTTT	RAB6B, member RAS oncogene family
Rab7	NM_009005.2	MGD-MRK-32107	AGGCCTTCCAGACAATTGCTCGGAATGCCCTTAAACAGGAAACAGAAGTGGAACTGTACAATGAATTCCCTGAACCCATCAAACTGGACAAGAATGACCG	RAB7, member RAS oncogene family
Rac1	NM_009007.2	AL023026,D5Ertd559e,DNA segment, Chr 5, ERATO Doi 559, expressed,expressed sequence AL023026,MGD-MRK-13748,MGI:1261850,MGI:2141016	GCCAAAATACCTTCTGAACTAAGTTGCGTTGTGCTGAGAACACCTAAGCACTAAACTCTCTTGAGAGACTTCTGTTGCTAAGAAGACCGCAGCTTCTGGA	RAS-related C3 botulinum substrate 1
Rac2	NM_009008.3	AI323801,AI452260,expressed sequence AI323801,expressed sequence AI452260,MGD-MRK-13749,MGI:2145980,MGI:2146018	CTACCTACATCTTCCCTGAATTATCAATCTATGGTCAAGACCGTGGCACTGTCTGAGCTTCCACGTCCTTCTCCCAACACACTTTTGATGGCCTGTCTGT	RAS-related C3 botulinum substrate 2
Rad1	NM_011232.2		GAGAACACGCCACGTGTTTTGCTACCAAAAACGGAATCAAGGTTACAGTGGAGAATGCAAAGTGTGTGCAAGCAAATGCCTTTATTCAGGCTGACGTGTT	RAD1 checkpoint DNA exonuclease
Rad17	NM_001044371.1	9430035O09Rik,MGI:2441744,MmRad24,RIKEN cDNA 9430035O09 gene	AACAGACTCATGGTCTAGAAACTTCAAGAGAGCGTCTGTCCGACAATGAGCCGTGGGTGGATAAATATAAACCAGAAACTCAGCATGAACTTGCTGTTCA	RAD17 checkpoint clamp loader component
Rad50	NM_009012.2	MGD-MRK-38337,MGI:894309,Mrell,Rad50l,RAD50-like	AGTGCAGCATCAGCTCCCTGGGTTCTTATGTTCACTAACTTGTCTTGGGAAGGATATGGATTGTGTGACGGGAACCATGTGTGTCAGGTTTGAGAGTCCC	RAD50 double strand break repair protein
Rad51	NM_011234.4	AV304093,expressed sequence AV304093,MGD-MRK-13824,MGI:2139265,Rad51a,RAD51A homolog (S. cerevisiae),Reca,recombination and repair of radiation damage, RAD51 homolog	CAGCCTATTTCACGGTTAGAGCAGTGTGGCATAAATGCCAATGATGTGAAGAAATTAGAAGAAGCCGGTTACCATACAGTGGAGGCTGTTGCTTATGCAC	RAD51 recombinase
Rad51b	NM_009014.3	AI553500,expressed sequence AI553500,MGI:2144860,mREC2,R51H2,RAD51 homolog B (S. cerevisiae),Rad51l1,RAD51-like 1 (S. cerevisiae)	TTGGATGAAGCATTGCACGGTGGTGTGCCTTGTGGATCTCTCACAGAGATTACAGGTCCACCAGGTTGCGGAAAAACTCAGTTTTGCATAATGATGAGTG	RAD51 paralog B
Rad51c	NM_053269.3	Rad51l2	AGACGACAGAAGTTTGTGGTGTACCAGGTGTTGGAAAAACACAGTTATGTATGCAATTGGCAGTAGATGTGCAGATTCCAGAATGTTTTGGGGGCGTGGC	RAD51 paralog C
Rad9a	NM_011237.2	Rad9,RAD9 homolog (S. pombe)	TCTTCGACCCAGCCTCATGCCCTCACTTATTGCGCACCCCAGCACGGGTTCTGGCAGAGGCTGTTCTGTCCTTTCCCCTTGCATTGACTGAGGTGACACT	RAD9 checkpoint clamp component A
Rag1	NM_009019.2	MGD-MRK-13753,MGD-MRK-13755,Rag-1	GAAGCACGGGAGTGGGCCCGCAGTTCCAGAAAAGGCCGTTCGTTTCTCTTTCACAGTCATGAGAATTACGATAGAGCATGGTTCACAGAACGTGAAGGTG	recombination activating gene 1
Rala	NM_019491.5	3010001O15Rik,AW322615,expressed sequence AW322615,MGD-MRK-13757,MGD-MRK-13771,MGI:1917666,MGI:2145427,MGI:97861,Ral,Rasl1,RAS-like, family 1,RAS-like protein,RIKEN cDNA 3010001O15 gene	CCTGGTTGGTAACAAGTCAGATCTAGAAGATAAAAGGCAGGTTTCTGTAGAAGAGGCAAAAAACAGAGCTGACCAGTGGAACGTTAACTATGTGGAGACG	v-ral simian leukemia viral oncogene A (ras related)
Ralb	NM_022327.5	5730472O18Rik,MGI:1917847,RIKEN cDNA 5730472O18 gene	CACCAGCTCTAGGGTCGTAATGTTGGAGATCAGGAATATTGGTTGTGATGACAAGAAAGAGCCCACTTACTCCTCCTCGTTCTAGGACACGGTCATCTTT	v-ral simian leukemia viral oncogene B
Rapgef3	NM_001177810.1	2310016P22Rik,9330170P05Rik,Epac1,MGI:1917354,RIKEN cDNA 2310016P22Rik gene,RIKEN cDNA 9330170P05 gene	CAGGGAAGCTCCTGCACCGCCATCTCTTGGCCACGTACCCTACCCTCATCCGAGACAGAAAATACCATCTGCGACTATATCGGCATTGCTGCTCTGGCCG	Rap guanine nucleotide exchange factor (GEF) 3
Rb1cc1	NM_009826.4	2900055E04Rik,5930404L04Rik,Cc1,coiled coil forming protein 1,Fip200,LaXp180,MGI:1920276,MGI:1924359,mKIAA0203,RIKEN cDNA 2900055E04 gene,RIKEN cDNA 5930404L04 gene	TGACACTGAGCTAACTGTGCAAACTGTGGCTGATCTTAAGCATGCCATTCAAAGCAAATACAAGATTGCTATTCAGCACCAGGTTCTGGTGGTCAATGGA	RB1-inducible coiled-coil 1
Rbfox3	NM_001024931.2	D11Bwg0517e,DNA segment, Chr 11, Brigham & Women's Genetics 0517 expressed,Hrnbp3,MGD-MRK-34061,MGI:1929613,NeuN,Neuna60,neuronal nuclear antigen A60	CCACTGTCTCATGACACCTCAAAATAAATCACCTCACTTTCTATCCAGCATCAGCCACAGAAGCTATGGAAACGGAACCCTCCTTTTCTATTCCTGATGT	RNA binding protein, fox-1 homolog (C. elegans) 3
Rela	NM_009045.4	MGD-MRK-24172,p65,p65 NF kappaB	GAGGCTGACCTCTGCCCAGACCGCAGTATCCATAGCTTCCAGAACCTGGGGATCCAGTGTGTGAAGAAGCGAGACCTGGAGCAAGCCATTAGCCAGCGAA	v-rel reticuloendotheliosis viral oncogene homolog A (avian)
Relb	NM_009046.2	MGD-MRK-24171,MGI:4838325,shep,spontaneous hepatitis	TTCTCTTTGAGCCCATTTTACAGAATGCTGAGTCCGAAGAGGAAAAGGGGCTCCTGCAGATGGACCCCTTCTCAGGACAGATTCTCAGAGATTGTACATA	avian reticuloendotheliosis viral (v-rel) oncogene related B
Reln	NM_011261.2	MGD-MRK-13895,MGD-MRK-23859,reeler,rl	TCAACAAAGATGGGAGGCGGCAGCTAATCACGTCCTTTCTGGACAGCTCGCAGTCCAGGTTTCTTCAGTTTACACTGAGGCTGGGGAGCAAGTCTGTGCT	reelin
Rgl1	NM_016846.3	MGD-MRK-36052,Rgl	CATGTAGCAGTGTACATCCGGTCGTTTGCCATCTTTAGCTGTGGGCCTCTGTCTTATGAGCAGTTCTTCCTCAGGTGTAGACATTTCTGCTGCAGTCAAC	ral guanine nucleotide dissociation stimulator,-like 1
Rhoa	NM_016802.4	aplysia ras homolog A,Arha,Arha1,Arha2,MGI:1355308,ras homolog gene family, member A,ras homolog gene family, member A1,ras homolog gene family, member A2,RhoA	CCTGAGGCAGTTATACTTTGGAGGTGGCATAGCCTTTCTCACCTGGACTGCAGGGTCTGGCTCTAAGTCACAGTGCTCCTTTCTCCACACTGTATCCAAG	ras homolog family member A
Ripk1	NM_009068.3	MGD-MRK-37251,receptor interacting protein,Rinp,Rip1	CGCAGTGTGCAGGCTAAGCTGCAAGAGGAAGCCAGCTATCATGCTTTTGGAATATTTGCAGAGAAACAGACAAAACCGCAGCCAAGGCAGAATGAGGCTT	receptor (TNFRSF)-interacting serine-threonine kinase 1
Ripk2	NM_138952.3	2210420D18Rik,CARD3,CARDIAK,CCK,D4Bwg0615e,DNA segment, Chr 4, Brigham & Women's Genetics 0615 expressed,MGD-MRK-34205,MGI:106511,MGI:1917420,RICK,RIKEN cDNA 2210420D18 gene,RIP2	CCAGGGACATCGACCTGACACCAGTGAGGAGAATTTGCCATTTGATATACCTCATCGAGGTCTCATGATCTCTCTAATACAGAGTGGATGGGCGCAAAAC	receptor (TNFRSF)-interacting serine-threonine kinase 2
Rnf8	NM_021419.2	3830404E21Rik,AIP37,MGI:1917939,RIKEN cDNA 3830404E21 gene	AGACTCTAGGGCGATGGCGGCTTGGCTTGTTCTAGAGGATTCCCTGGATTCCCTGAGGCTGCTCTGGACGTCTTCTGGAAGCCATGCGCTGCAGAGACTG	ring finger protein 8
Rpa1	NM_026653.2	5031405K23Rik,70kDa,AA589576,AW557552,expressed sequence AA589576,expressed sequence AW557552,MGI:1194911,MGI:2144032,MGI:2144576,replication protein A,RF-A,RIKEN cDNA 5031405K23 gene,Rpa,RP-A	GCGCCCTGAAGATCGCTAACAAACAGTTCTCCGCTGTTAAAAATGACTATGAGATGACCTTCAATAATGAGACTTCTGTCCTTCCCTGTGAAGATGGCCA	replication protein A1
Rpl28	NM_009081.2	D7Wsu21e,DNA segment, Chr 7, Wayne State University 21, expressed,MGD-MRK-18660,MGD-MRK-34142,MGI:106448	AGCAGACGTACAGCACGGAGCCAAATAATCTGAAAGCCCGAAACTCCTTCCGCTACAACGGGCTAATTCACCGCAAGACCGTCGGAGTGGAGCCGGCCGC	ribosomal protein L28
Rpl29	NM_009082.2	MGD-MRK-16472,ribosomal protein L43,Rpl43	TGGCCAAGTCCAAGAACCACACCACACACAACCAGTCCCGCAAATGGCACAGAAATGGCATCAAGAAACCCCGGTCGCAAAGATACGAATCTCTTAAGGG	ribosomal protein L29
Rpl36al	NM_025589.4	2410038A03Rik,RIKEN cDNA 2410038A03 gene,RPL36A	CCGGTCTCTCGTTCTCATCGCAGACACTTCTACTGCAAACATGGTCAACGTACCAAAAACCCGAAGGACTTTCTGTAAGAAATGTGGCAAGCATCAGCCT	ribosomal protein L36A-like
Rpl9	NM_011292.2		GCCCCAGGGGGACTCTGCGGAGGGACTTCAATCACATCAACGTGGAGCTGAGTCTTCTTGGGAAGAAGAAGAAAAGGCTCCGGGTTGACAAATGGTGGGG	ribosomal protein L9
Rps10	NM_025963.3	2210402A09Rik,RIKEN cDNA 2210402A09 gene	CTGCGTCGCAGCCGTCCCGAGACCGGCAGGCCTCGGCCCAAAGGTCCAGAGGGTGAGCGACCTGCAAGATTCACAAGAGGGGAGGCTGACAGAGACACCT	ribosomal protein S10
Rps2	NM_008503.5	Llrep3,MGD-MRK-32150,repeat family 3 gene	TTGGAGGAGATCTACCTGTTCTCCCTGCCCATTAAGGAGTCTGAGATCATTGATTTCTTCCTGGGTGCGTCCCTAAAGGATGAGGTTCTGAAAATCATGC	ribosomal protein S2
Rps21	NM_025587.2	1810049N11Rik,2410030A14Rik,MGI:1923769,RIKEN cDNA 1810049N11 gene,RIKEN cDNA 2410030A14 gene	TGCTGCCAAGGACCACGCGTCCATCCAGATGAACGTGGCCGAGGTTGATAGGACCACAGGCCGGTTTAATGGCCAGTTTAAAACCTATGGCATCTGCGGG	ribosomal protein S21
Rps3	NM_012052.2	D7Ertd795e,DNA segment, Chr 7, ERATO Doi 795, expressed,MGI:1289204	AAGACAAGGCCTGACTGGATTGTGTCCAGTATTCAACTGAGTTATGTTGTCTATGGAGCCATGCTTATTCTGTTGGTTTAAGCTGGAGGGCATGAGCAGA	ribosomal protein S3
Rps9	NM_029767.2	3010033P07Rik,AL022771,AL022885,expressed sequence AL022771,expressed sequence AL022885,MGI:2142087,MGI:2142089,RIKEN cDNA 3010033P07 gene	AGGTTTGGAGGGTCAAGTTTACCCTGGCCAAGATCCGTAAGGCGGCCCGGGAGCTGTTGACGCTAGACGAGAAGGATCCCCGGCGTCTGTTTGAAGGCAA	ribosomal protein S9
Rrm2	NM_009104.1	AA407299,expressed sequence AA407299,MGD-MRK-14210,MGI:2145142,R2	GTTGAGGATGAGCCGTTACTGAGAGAAAACCCCCGCCGCTTCGTTGTCTTTCCCATCGAGTACCATGATATCTGGCAGATGTACAAGAAAGCCGAGGCCT	ribonucleotide reductase M2
Rsad2	NM_021384.2	2510004L01Rik,cig5,MGI:1919695,RIKEN cDNA 2510004L01 gene,Vig1,viperin	TGCTGGGAGAATAGGGGATGATCTAGTGGACATTTGTTAAGTGTTACAGGCTGATGCCTTGTGTCCCATGACTGATTGATGCAGAGTAGTAATGCTGTGA	radical S-adenosyl methionine domain containing 2
Rtn4rl1	NM_177708.4	MGI:2669799,Ngr3,Ngrh2,Ngrl2,nogo-66 receptor 3	GCACTCTTGGCTCTTGTCTGAGATCACTTAGTTAACCTGCCCTGTCCAACCCTATGCCACCCTCAGTCCCTATCCATGGGGGTAATGCCTCTCATTCCTG	reticulon 4 receptor-like 1
S100a10	NM_009112.2	42C,AA409961,AL024248,CAL12,Cal1l,calpactin I light chain,CLP11,expressed sequence AA409961,expressed sequence AL024248,MGD-MRK-1728,MGI:2139574,MGI:2139857,MGI:88247,p10	CTTACGTTTCACAGGTTTGCAGGCGACAAAGACCACTTGACAAAGGAGGACCTGAGAGTGCTCATGGAACGGGAGTTCCCTGGGTTTTTGGAAAATCAAA	S100 calcium binding protein A10 (calpactin)
S100b	NM_009115.3	AI850290,expressed sequence AI850290,MGD-MRK-14269,MGI:2143688	ACCGAGAATCAAAATTCTGCTCGGCAGACTTCTCCTTTCAGGATGATCGCTTTGTTCCTGGAGGACAGAGGAGGGGAATGGCCAGAGTCTTTTTCTAGTT	S100 protein, beta polypeptide, neural
S1pr3	NM_010101.3	AI132464,Edg3,endothelial differentiation, sphingolipid G-protein-coupled receptor, 3,expressed sequence AI132464,LPb3,MGI:2145186,S1P3	GACATTTTTCTGGGCCTTAGGTAACCCTGGTCTGACTAACTAAAGACTTCCCCTCATGTCACTCCTGGTGTATATAGGTCACTGCCAAGAAGTTCTGCTC	sphingosine-1-phosphate receptor 3
S1pr4	NM_010102.2	Edg6,endothelial differentiation, G-protein-coupled receptor 6,lpC1,S1P4	TCCCGCAGGCTACTCAACACCGTGCTGATGATCTTGGTGGCCTTTGTGGTGTGCTGGGGTCCCCTGTTTGGCCTGCTCCTGGCTGACATCTTTGGTTCTA	sphingosine-1-phosphate receptor 4
S1pr5	NM_053190.2	Edg8,endothelial differentiation, sphingolipid G-protein-coupled receptor, 8,lpB4,S1P5	GCCGCTCTACGCCAAGGCCTATGTGCTCTTCTGCGTGCTGGCCTTCCTGGGCATCCTGGCTGCCATCTGTGCGCTCTATGCAAGGATTTACTGTCAGGTG	sphingosine-1-phosphate receptor 5
Sall1	NM_021390.3	Msal-3	ACTGAGACGTAGCATTTTGGCCTTGTAGGGTATATTCACAGTAGAAAACGTGTGCTGGAATTTCACAATGCTGCTAACGATAGCATCTTGAACGACCTTC	spalt like transcription factor 1
Sell	XM_006496716.1	AI528707,CD62L,expressed sequence AI528707,LECAM-1,Lnhr,L-selectin,Ly-22,Lyam1,Lyam-1,Ly-m22,lymph node homing receptor,lymphocyte adhesion molecule 1,lymphocyte antigen 22,lymphocyte antigen m22,MGD-MRK-11841,MGD-MRK-11961,MGD-MRK-12014,MGD-MRK-12052,MGD-MRK-12053,MGD-MRK-14358,MGI:2138287	GTCCAAGTGTGCTTTCAACTGTTCTGAGGGAAGAGAGCTACTTGGGACTGCAGAAACACAGTGTGGAGCATCTGGAAACTGGTCATCTCCAGAGCCAATC	selectin, lymphocyte
Serpina3n	NM_009252.2	alpha-1 antiproteinase,antitrypsin,MGD-MRK-32084,serine protease inhibitor 2-2,Spi2-2,Spi2.2,Spi2/eb.4	AGCTCTGGGGCTCTTGATGGCTGGGATCTGCCCTGCTGTCCTCTGCTTCCCAGATGGCACGTTGGGAATGGATGCTGCAGTCCAAGAAGACCATGACAAT	serine (or cysteine) peptidase inhibitor, clade A, member 3N
Serpine1	NM_008871.2	MGD-MRK-13344,PAI1,PAI-1,Planh1,plasminogen activator inhibitor, type I	AGGGGCAACGGATAGACAGATCAAATGGTGGCCCAATAGCGAGCCTTCTCCCTGCTCCCTCCCTTGACACAGCTTGCTTATGTTATTTCAGAGTGTAGGT	serine (or cysteine) peptidase inhibitor, clade E, member 1
Serpinf1	NM_011340.3	AI195227,alpha-2 antiplasmin,EPC-1,expressed sequence AI195227,MGD-MRK-23945,MGD-MRK-37117,MGI:103081,MGI:2144083,Pedf,Pedfl,pigment epithelium derived factor,pigment epithelium-derived factor,pigment epithelium-derived factor-like,Sdf3,stromal cell derived factor 3	TCCTTCTCCTTGGCGTGGCTTACTTCAAGGGGCAGTGGGTAACCAAGTTTGACTCGAGAAAGACGACCCTCCAGGATTTTCATTTGGACGAGGACAGGAC	serine (or cysteine) peptidase inhibitor, clade F, member 1
Serping1	NM_009776.3	C1INH,C1 inhibitor,C1nh,complement component 1 inhibitor	TCTGCCATCTCCTTTGGCCGAAGCTTACCCATCTTTGAGGTGCAGCGACCTTTCCTCTTCCTGCTCTGGGACCAGCAACACAGGTTCCCAGTCTTCATGG	serine (or cysteine) peptidase inhibitor, clade G, member 1
Sesn1	NM_001013370.2	1110002G11Rik,AU044290,expressed sequence AU044290,MGI:1915788,MGI:2143767,PA26,RIKEN cDNA 1110002G11 gene,SEST1	CCAAGTGGCTCAATGGTTTAGAGAATGCTCCTCAAAAACTGCAGAACTTAGGAGAACTTAACAAAGTGTTAGCCCATAGGCCTTGGCTGATTACCAAAGA	sestrin 1
Sesn2	NM_144907.1		AGCCTCACCTATAACACCATCGCCATGCACAGTGGCGTGGACACCTCCATGCTCCGCAGGGCCATCTGGAACTACATCCACTGCGTCTTTGGCATCAGAT	sestrin 2
Setd1a	NM_178029.3	BC010250,cDNA sequence BC010250,KMT2F,MGC:55143,mKIAA0339	GAGTGTGCCCTTTGCTCAGCACAGCAGTTTGGATTCCCGTATTGAAATGCTGCTGAAGGAACAACGCTCCAAGTTTTCTTTCTTGGCTTCTGATACAGAG	SET domain containing 1A
Setd1b	NM_001040398.1	AA516740,BC035291,cDNA sequence BC035291,expressed sequence AA516740,KMT2G,MGC:39035,MGI:2140755,mKIAA1076	TTTCGAAAGAAGAAGCTCAAATTCTGTAAGAGCCACATTCACGACTGGGGCCTGTTTGCCATGGAGCCAATTGCTGCTGACGAGATGGTCATCGAGTACG	SET domain containing 1B
Setd2	NM_001081340.2	4921524K10Rik,BC031601,cDNA sequence BC031601,KMT3A,MGI:2446266,RIKEN cDNA 4921524K10 gene	CGCTCAGAAAGATCTCATTATTATGATTCTGAACGGCGCTACCATAGGAGTTCCCCTTATCGTGAGAGGACACGCTATTCTCGGCCATATACTGATAACA	SET domain containing 2
Setd7	NM_080793.5	1600028F23Rik,KMT7,mKIAA1717,RIKEN cDNA 1600028F23 gene,Set7,Set7/9,SET domain-containing protein 7	GGTGCCTTTCAGCTCCTTTTCTTCTGCTGTGTGAGAAGCCTGGGTGTGTGTGTGCAGAATGGCAGCCCAGCCGATTGCTCCACCTCTTTCCTTATGTCTT	SET domain containing (lysine methyltransferase) 7
Setdb1	NM_018877.2	AU022152,ESET,expressed sequence AU022152,KMT1E,MGI:2139889,mKIAA0067	ATTCCTCCCCTACTTCATCCACACTCAGTGAAAATGTGTCTGCTGGGAAACTTGGGATAAACCAGACATATCGGTCACCTTTGGCCTCAGTAACATCTAC	SET domain, bifurcated 1
Sftpd	NM_009160.2	AI573415,expressed sequence AI573415,MGD-MRK-16239,MGD-MRK-39514,MGI:2145671,Sfpd,Sftp4,SP-D,surfactant-associated protein 4	CTTTCTCTCCATGCTTGTCTTGCTTGTACAGCCCCTGGGAAATCTGGGAGCAGAAATGAAGAGCCTCTCGCAGAGATCAGTACCCAACACCTGCACCCTA	surfactant associated protein D
Sh2d1a	NR_132588.1	Duncan disease homolog,SAP	AAAAATCTCATCTCAGCGTTTCAGAAGCCGGATCAAGGCATCGTGACGCCTCTGCAGTATCCAGTTGAAAAGTCCTCTGGCAGGGGCCCACAAGCTCCCA	SH2 domain containing 1A
Shank3	NM_021423.3	AI841104,expressed sequence AI841104,MGI:2146068,ProSAP2	GGAGGGCTGGACTTCGAACTGGGGACTTCCTCATTGAGGTGAACGGAGTGAATGTCGTGAAGGTTGGACACAAGCAAGTGGTGGGTCTCATCCGTCAGGG	SH3 and multiple ankyrin repeat domains 3
Siglec1	NM_011426.3	CD169,MGD-MRK-16453,sialoadhesin,Siglec-1,Sn	ATTGGCTTCAGGAGGGACCGGCTTCCTCACTCCAGTTCCTGGTGACTACACGGGCTCACGCTGGTGCTTACTTTTGCCAGGTGCATGATACACAAGGCAC	sialic acid binding Ig-like lectin 1, sialoadhesin
Siglecf	NM_145581.1	mSiglec-F,sialic acid binding Ig-like lectin 5,Siglec5	ATCGACACAGGGACGTACTTCTTCAGATTGGATGGTTCTGTGAAATACAGTTTTCAGAAGTCAATGCTCTCTGTGCTTGTGATAGCTCTGACTGAGGTCC	sialic acid binding Ig-like lectin F
Sin3a	NM_001110350.1	AW553200,expressed sequence AW553200,MGD-MRK-24169,MGD-MRK-35618,MGI:2143326,mSin3A,Sin3	CACGTTGGTCAGACTACGTGGAGCGATATATGAGTTCTGATACTACTTCTCCTGAACTTCGAGAACATCTGGCACAGAAACCAGTATTTCTCCCAAGGAA	transcriptional regulator, SIN3A (yeast)
Sirt1	NM_019812.2	AA673258,expressed sequence AA673258,MGI:2143506,Sir2,Sir2alpha	GGATTCCTGACTTCAGATCAAGAGACGGTATCTATGCTCGCCTTGCGGTGGACTTCCCAGACCTCCCAGACCCTCAAGCCATGTTTGATATTGAGTATTT	sirtuin 1
Slamf8	NM_029084.3	5830408F06Rik,Blame,RIKEN cDNA 5830408F06 gene,SBBI42	GTTTGAACTAACATGGAAATTGAGCTAACCATTGCCAACTCCAACTCCAGCCCCTGGGGTCTGAGTTCCTTGTGTTCAAGATGTTATTATAAGAAAAGGC	SLAM family member 8
Slamf9	NM_029612.4	2310026I04Rik,AI462096,Cd2f10,CD2F-10,CD84-H1,expressed sequence AI462096,MGI:2138260,RIKEN cDNA 2310026I04 gene,SF2001	CAGCAACATCAGTTCCCGTCGCATCTCTGTTGGGTCCTTCTGTGCAGATCCTGGATATCTGGAGAAGCCTTCAATGCTCTGCTTACTGGTTAAGAGCTTG	SLAM family member 9
Slc10a6	NM_029415.2	8430417G17Rik,C78479,expressed sequence C78479,MGI:2141304,RIKEN cDNA 8430417G17 gene	CCTGGACTCTGACACAGAACCTCGTCATTCCGTATCAGAGCATAGGAATTACCCTTGTGTCCCTGGTGGTTCCTGTGGCTTCTGGCGTCTATGTGAATTA	solute carrier family 10 (sodium/bile acid cotransporter family), member 6
Slc17a6	NM_080853.3	2900073D12Rik,MGI:1920305,RIKEN cDNA 2900073D12 gene,VGLUT2	TATTCGTTGGACCCATCACCATTTTAGAGAGCACAACTACAACAGTTGGCACATGTCATCCTACAGAAGTTAGGAAGCCAAAGCTACTGGATCATGCAAA	solute carrier family 17 (sodium-dependent inorganic phosphate cotransporter), member 6
Slc17a7	NM_182993.2	2900052E22Rik,AI851913,expressed sequence AI851913,MGI:2142059,RIKEN cDNA 2900052E22 gene,Vglut1	TTTCTGGGGCTACATTGTCACTCAGATTCCTGGAGGATTTATCTGCCAAAAATTCGCAGCCAACAGGGTCTTTGGCTTTGCCATTGTGGCTACCTCCACC	solute carrier family 17 (sodium-dependent inorganic phosphate cotransporter), member 7
Slc1a3	NM_148938.3	AI504299,B430115D02Rik,Eaat1,excitatory amino acid transporter 1,expressed sequence AI504299,GLAST,glutamate transporter 1,Gmt1,MGD-MRK-16014,MGD-MRK-16274,MGD-MRK-16718,MGI:2146029,MGI:2444735,MGluT1,RIKEN cDNA B430115D02 gene	TTTCTAGAGATCCTGAGCATCCCATGTATAGAAAGGTTAACACTAGGCTGCGGGGGAGTAATCATTTAATGGCAAGCTCTATTTGGGAAATACACTACAG	solute carrier family 1 (glial high affinity glutamate transporter), member 3
Slc2a1	NM_011400.3	glucose transporter 1, erythrocyte,Glut1,Glut-1,MGD-MRK-10155,MGD-MRK-10159	GGACTCCATTTTAGGATTCGCCCATTCCTGTCTCTTCCTACCCAACCACTCAATTAATCTTTCCTTGCCTGAGACCAGTTGGAAGCACTGGAGTGCAGGG	solute carrier family 2 (facilitated glucose transporter), member 1
Slc2a5	NM_019741.3	AI526984,expressed sequence AI526984,GLUT5,MGI:2140325	TCTGCCTGCTTTTGTGCTTTCCTGCTGTCTCTAACTATAGAGGCCAGTCATAGGCTCTTGGTCTCGTGCAAAGCCATCCCTTGCCTTTACCGGGTTGACT	solute carrier family 2 (facilitated glucose transporter), member 5
Slc44a1	NM_001159633.1	2210409B22Rik,4833416H08Rik,AW547365,Cdw92,CDW92 antigen,CHTL1,CTL1,expressed sequence AW547365,MGI:1917424,MGI:1921010,RIKEN cDNA 2210409B22 gene,RIKEN cDNA 4833416H08 gene	CCATGATCCTGATGGTGATTATCAGGTATATATCAAGAGTGCTAGTGTGGATTCTAACAGTTCTGGTCATACTGGGTTCACTTGGTGGCACGGGTGTATT	solute carrier family 44, member 1
Slc6a1	NM_178703.4	Gabt,Gabt1,gamma-aminobutyric acid (GABA-A) transporter,gamma-aminobutyric acid (GABA-A) transporter 1,Gat1,GAT-1,MGD-MRK-19419,MGD-MRK-9946,MGD-MRK-9947,XT-1,X transporter protein 1,Xtrp1	GGAAGCTGTGCTGGTCCTTTTTCACACCCATCATTGTGGCGGGCGTGTTTCTCTTCAGTGCTGTGCAGATGACACCACTCACCATGGGAAGCTATGTTTT	solute carrier family 6 (neurotransmitter transporter, GABA), member 1
Slco2b1	NM_175316.3	AI060904,AI852653,expressed sequence AI060904,expressed sequence AI852653,MGI:2141865,MGI:2142064,OATP-B,Slc21a9,solute carrier family 21 (organic anion transporter), member 9	ACACTATTTGATTGACGTGTGTGGGTGGGAATTTTAGCTGGAGCAGGCGAGGGATTCTTTGATTCAGAATGTCGCAGCTTTTGTCATCAGGGAGCCACAG	solute carrier organic anion transporter family, member 2b1
Slfn8	NM_181545.4		ATAAGGAGAAGAAAACCTATGAGTCTATGTTCCTCGGAGAAATGAGGAAGAGGAGGAGAGCATCTGAGATGAATCACGCGTATCTCTGTGATTCTAACAT	schlafen 8
Smarca4	NM_011417.2	b2b508.1Clo,b2b692Clo,brahma related gene 1,Brg1,MGD-MRK-1622,MGI:5313994,MGI:5316763,Mutant line 508, subline 1,Mutant line 692,SNF2beta,SW1/SNF	CAACGAACCATAAAGTGCTCCTCTTTTGCCAAATGACCTCCCTCATGACCATCATGGAAGACTACTTTGCATACCGTGGCTTCAAATACCTCAGGCTTGA	SWI/SNF related, matrix associated, actin dependent regulator of chromatin, subfamily a, member 4
Smarca5	NM_053124.2	4933427E24Rik,D030040M08Rik,D330027N15Rik,MGI:1918447,MGI:2441934,MGI:2443329,MGI:3586540,modifier of murine metastable epialleles, D4,MommeD4,RIKEN cDNA 4933427E24 gene,RIKEN cDNA D030040M08 gene,RIKEN cDNA D330027N15 gene,Snf2h	AAGTGGGGTCGTGATGATATTGAAAATATAGCCAGAGAAGTAGAAGGAAAAACTCCAGAAGAAGTCATTGAATACTCAGCTGTGTTCTGGGAAAGATGCA	SWI/SNF related, matrix associated, actin dependent regulator of chromatin, subfamily a, member 5
Smarcd1	NM_031842.1	AA407987,Baf60a,D15Kz1,DNA segment, Chr 15, Kozak 1,expressed sequence AA407987,MGD-MRK-4023,MGI:2145894,MGI:90224	CCTGCCCTAACCCACGCTTTTGGGTTGGGGATCTTGCCTTTCCTTGTCATTCCCAGCAGAGACTGTTCCTTCCTGCTGTTAGAGGAGTGGCTTGTTTATT	SWI/SNF related, matrix associated, actin dependent regulator of chromatin, subfamily d, member 1
Smc1a	NM_019710.2	5830426I24Rik,MGI:1915016,RIKEN cDNA 5830426I24 gene,SB1.8,Smc1,Smc1alpha,Smc1l1,SMCB,SMC (structural maintenance of chromosomes 1)-like 1 (S. cerevisiae)	GCCTACACAAAAGAAGTATCAGATTGCTGTGACCAAGGTTTTAGGGAAGAACATGGATGCTATTATTGTAGACTCAGAGAAGACAGGTCGGGACTGTATT	structural maintenance of chromosomes 1A
Snca	NM_009221.2	alpha-Syn,alphaSYN,alpha-synuclein	TGTGGCAGAGGCAGCTGGAAAGACAAAAGAGGGAGTCCTCTATGTAGGTTCCAAAACTAAGGAAGGAGTGGTTCATGGAGTGACAACAGTGGCTGAGAAG	synuclein, alpha
Socs3	NM_007707.2	CIS3,Cish3,cytokine inducible SH2-containing protein 3,cytokine-inducible SH2 protein 3,E2a-Pbx1 target gene in fibroblasts 10,EF-10,SOCS-3,SSI-3,STAT-induced STAT inhibitor 3	CCGCGACAGCTCGGACCAGCGCCACTTCTTCACGTTGAGCGTCAAGACCCAGTCGGGGACCAAGAACCTACGCATCCAGTGTGAGGGGGGCAGCTTTTCG	suppressor of cytokine signaling 3
Sod2	NM_013671.3	manganese SOD,manganese superoxide dismutase,MGC:6144,MGD-MRK-14484,MGD-MRK-14486,MnSOD,Sod-2	ATAGCTTTGCTCCTGCTTGAGGAGTGCTTATTATGAGAGGAAGGTAATGGTGCCTCTGGGTTTTCTATAGGCAGACATGCAAAAACAGCTAATCTTGTCT	superoxide dismutase 2, mitochondrial
Sox10	XM_128139.6	Dom,dominant megacolon,gray tremor,gt,MGD-MRK-10325,MGD-MRK-14497,MGD-MRK-38228,MGD-MRK-8879,MGI:109184,MGI:94914,MGI:95866,Sox21,SRY-box containing gene 21	CCATCTCCTGTCTGCAGCCCAGTCCACATGTAACACATCGCTGCCCCTTTATTTATCTCCATAGTCGCCATGTTCCTATCCCTCTAGCTACTCCAGCCCC	SRY (sex determining region Y)-box 10
Sox4	NM_009238.2	AA682046,expressed sequence AA682046,MGD-MRK-14495,MGD-MRK-14505,MGI:2145172,Sox-4	TTTTTCTGCAATGAAGACAGAAAGAAGGCTCTGGGGTGATGCGTTTGGCATTTGTGTTGAGCTTAGGGGAGCATTGGCATGGAGAAACTCCACGCTGGCG	SRY (sex determining region Y)-box 4
Sox9	NM_011448.4	2010306G03Rik,AV220920,expressed sequence AV220920,MGD-MRK-14510,MGI:1917265,MGI:2144464,RIKEN cDNA 2010306G03 gene	ACAAATGAGAGGTTTCAGATGCAGTGAGGAGCACTGAGTCCTTTGCAATGTTTTCAGCCATAGACCTTTGGGTCTGCCTGGACTGTATGTGGATGTGTGC	SRY (sex determining region Y)-box 9
Sphk1	NM_011451.3	1110006G24Rik,MGI:1913372,RIKEN cDNA 1110006G24 gene,SK1	TGCACACTGCTTCTGGGCTGCGGCTCTATTCTGTGCTCAGTCTGTCCTGGGGCTTTGTTGCTGACGTGGACCTCGAGAGTGAGAAGTACAGGCGCTTGGG	sphingosine kinase 1
Spib	NM_019866.1	Spi-B	TCTTAAGTCAAGGTCTATTTGTGTAGCCCAGGCTGGCTTCAAGCTCATGACACTCTTCCTGCCTCTGCGTCTGGAACTATGAACATACCTTACTACTCTG	Spi-B transcription factor (Spi-1/PU.1 related)
Spint1	NM_016907.3	HAI-1	TTCAGTGAACGCTGTGCCCGATTCACCTATGGTGGTTGCTATGGGAACAAGAACAACTTTGAGGAGGAACAGCAGTGTCTTGAGTCCTGCCGTGGCATCT	serine protease inhibitor, Kunitz type 1
Spp1	NM_009263.3	2ar,44kDa bone phosphoprotein,AA960535,activation protein lymphocyte 1,AI790405,Apl-1,BNSP,bone sialoprotein 1,early T lymphocyte activation,Eta,ETA-1,expressed sequence AA960535,expressed sequence AI790405,MGD-MRK-13036,MGD-MRK-13037,MGD-MRK-1359,MGD-MRK-13878,MGD-MRK-14544,MGD-MRK-14545,MGD-MRK-9656,MGI:2140792,MGI:2140963,minopontin,OP,Opn,Opnl,osteopontin,osteopontin-like protein,Ric,ricketts…	TGAATCTGACGAATCTCACCATTCGGATGAGTCTGATGAGACCGTCACTGCTAGTACACAAGCAGACACTTTCACTCCAATCGTCCCTACAGTCGATGTC	secreted phosphoprotein 1
Sqstm1	NM_011018.2	A170,MGD-MRK-36511,OSF-6,Osi,oxidative stress induced,p62,STAP	AGATAGGCCCAGTGTCTTGGCATTCTTGTAGAATCTTCAGGTGGGAATGTGTGATGCCTTTTCAGGCAATAGGAAAGTGCATGAGGAGAGTTTTGAATGT	sequestosome 1
Srgn	NM_011157.2	MGD-MRK-13606,MGD-MRK-14384,Prg1,proteoglycan 1, secretory granule,Sgc	TTTTTGCGAACTGCATCGAGGAGAAGGGACCACAGTTTGACCTAATAGATGAATCCAATAACATCGGCCCTCCCATGAATAATCCTGTTTTGATGGAAGG	serglycin
Srxn1	NM_029688.4	1700127B04Rik,AI854065,AW488194,expressed sequence AI854065,expressed sequence AW488194,MGD-MRK-31044,MGI:1923900,MGI:2139100,MGI:2139350,neoplastic progression 3,Npn3,RIKEN cDNA 1700127B04 gene,Srx,Srx1	ACTCCCACACATAAGTACTCCCTTTTCATAAGTTTGTCACAGAAGCACACAAGGGGCCTTGGCATGTCAGCCTTTAAGTAACGGTTCTCAAAACCTAGAA	sulfiredoxin 1 homolog (S. cerevisiae)
St3gal6	NM_018784.2	1700023B24Rik,AI930218,AW552396,expressed sequence AI930218,expressed sequence AW552396,MGI:1922763,MGI:2146521,MGI:2146659,RIKEN cDNA 1700023B24 gene,sialyltransferase 10 (alpha-2,3-sialyltransferase VI),Siat10,ST3Gal VI	GAAACCCAAACACCCTACAACAGGAATTATTGCCATCACAATGGCCTTTCACATATGCAGTGAAGTGCACCTCGCTGGTTTTAAGTACAACTTTTACAGC	ST3 beta-galactoside alpha-2,3-sialyltransferase 6
St8sia6	NM_145838.1	1700007J08Rik,AI314453,AI875066,expressed sequence AI314453,expressed sequence AI875066,MGI:1916566,MGI:2138880,MGI:2139109,RIKEN cDNA 1700007J08 gene,sialyltransferase 8 (alpha-2, 8-sialyltransferase) F,Siat8f,ST8Sia VI	ATCCATGATAGCCATTCCCACCTTTATCAGAGTGGTAATGAAACTGTGCAATTGTGCCAAAGACCCTTTCTGAAGAGAATGTCTGAATCATGCGCCGAGT	ST8 alpha-N-acetyl-neuraminide alpha-2,8-sialyltransferase 6
Stat1	NM_009283.3	2010005J02Rik,AA408197,expressed sequence AA408197,MGD-MRK-23925,MGI:1923977,MGI:2138078,RIKEN cDNA 2010005J02 gene	ACGCTGGGAACAGAACTAATGAGGGGCCTCTCATTGTCACCGAAGAACTTCACTCTCTTAGCTTTGAAACCCAGTTGTGCCAGCCAGGCTTGGTGATTGA	signal transducer and activator of transcription 1
Steap4	NM_054098.3	1110021O17Rik,AI481214,expressed sequence AI481214,MGI:2140915,MGI:2152335,Tiarp,Tnfaip9,tumor necrosis factor, alpha-induced protein 9	ACAGATGCTACGTACCGCCTGGCCATTTCCATCCCGAATCGTGTCTTTCCTATAACAGCACTGATCCTGCTTGCCTTGGTGTACCTCCCTGGTATTCTCG	STEAP family member 4
Stmn1	NM_019641.3	19K,AI131641,expressed sequence AI131641,Lag,Lap18,leukemia-associated gene,leukemia associated phosphoprotein p18,metablastin,MGD-MRK-11729,MGI:2146799,oncoprotein18,op18,p18,p19,pig,PP17,PP18,PR22,prosolin,SMN	TCCTTTACTTTCCCTCCTGACAGATAGTCTAGAAGCCGATGTAGGACCGTATAGGTAGATCCAGACCGTGAGATGTTTTAGGGGCTCAAGGGGAGAAACT	stathmin 1
Stx18	NM_026959.2	1810035L21Rik,4933425D03Rik,AU041562,expressed sequence AU041562,MGI:1916395,MGI:2141082,RIKEN cDNA 1810035L21 gene,RIKEN cDNA 4933425D03 gene	AGCTGTCTCCAGAAGAGATACAGATGTTTGAACAAGAAAATCAGCGACTCATTGGTGAAATGAACAGCTTGTTTGACGAAGTGAGGCAAATCGAAGGGAA	syntaxin 18
Sumo1	NM_009460.1	PIC1,SENTRIN,Smt3C,ubiquitin-like 1,Ubl1	GACCAATGGGAGCTTTCCTATGACCTTTCAATTGGCTCTGAAGTTCCAGCATGTGGTTGCTTCACTCCTGGACTGTGATTTTCAGTGGGAGATGGAAATT	small ubiquitin-like modifier 1
Suv39h1	NM_011514.2	AI852103,AL022883,DNA segment, Chr X, human S7466E, expressed,DXHXS7466e,expressed sequence AI852103,expressed sequence AL022883,KMT1A,MGI:2147928,MGI:2147944,mIS6,Suv39h histone methyltransferase	TATCCCGACTCAGAAAACACCTGGGAGCCACGGCAGAATCTAAAATGTATACGAGTTCTTAAGCAGTTCCACAAGGACTTAGAAAGAGAGCTTGTCCGAC	suppressor of variegation 3-9 1
Suv39h2	NM_022724.4	4930507K23Rik,AA536750,D2Ertd544e,DNA segment, Chr 2, ERATO Doi 544, expressed,expressed sequence AA536750,KMT1B,MGI:1261878,MGI:1922296,MGI:2138788,RIKEN cDNA 4930507K23 gene,Suv39h histone methyltransferase	CCCAATGTAAATGTGGAGCCGAGACTTGCAGAGGTTACCTCAACTGAAGTGTCAGGAAACGGAGCTCATGAAGAAAAAGCTCATTAGAAGAAAAACAAAA	suppressor of variegation 3-9 2
Suz12	NM_199196.1	2610028O16Rik,AI195385,AU016842,AW536442,D11Ertd530e,DNA segment, Chr 11, ERATO Doi 530, expressed,expressed sequence AI195385,expressed sequence AU016842,expressed sequence AW536442,MGI:1922065,MGI:2144085,MGI:2144379,MGI:2144551,mKIAA0160,RIKEN cDNA 2610028O16 gene	TGTCCAATAAGACAAGTCCCTACTGGTAAAAAGCAGGTGCCTTTGAATCCTGACCTCAATCAAACAAAACCAGGAAATTTTCCATCCCTGGCAGTTTCCA	SUZ12 polycomb repressive complex 2 subunit
Syk	NM_001198977.1	MGD-MRK-16292,Sykb	TGAGGCTTCGCAATTACTACTACGACGTGGTTAACTAACAGCTCCGGCGCCTGTCCGTGCACACCACGGATTCCCAAGCGATCACAGGAAATTCATTCAG	spleen tyrosine kinase
Syn2	NM_013681.1	2900074L19Rik,AI836018,AI841723,expressed sequence AI836018,expressed sequence AI841723,MGD-MRK-23857,MGI:1914524,MGI:2141475,MGI:2141484,RIKEN cDNA 2900074L19 gene,Synapsin IIa,Synapsin IIb	ACATTTTTGAGGTCATGGACTGCAGCATGCCATTGATTGGGGAACACCAAGTGGAGGACAGACAACTCATCACTGATCTAGTCATCAGCAAGATGAACCA	synapsin II
Syp	NM_009305.2	A230093K24Rik,AI848995,expressed sequence AI848995,MGD-MRK-14690,MGI:2147923,MGI:2441790,p38,RIKEN cDNA A230093K24 gene,Syn,Syp I	TGTTTGGCTTCCTGAACCTGGTGCTCTGGGTTGGCAACCTATGGTTCGTGTTCAAGGAGACAGGCTGGGCCGCCCCATTCATGCGCGCACCTCCAGGCGC	synaptophysin
Tarbp2	NM_001253795.1	MGD-MRK-23864,MGD-MRK-37240,MGI:108201,Prbp,protamine RNA binding protein,TRBP	TTTTTCCATTGGCGTGAGCTCCCGCCTGGATGGACTGAGGAATCGTGGGCCAGGCTGCACCTGGGATTCCTTGCGGAATTCTGTGGGAGAAAAGATCCTA	TARBP2, RISC loading complex RNA binding subunit
Tbc1d4	NM_001081278.2	5930406J04Rik,AS160,AV295684,expressed sequence AV295684,MGI:2442592,MGI:3034398,RIKEN cDNA 5930406J04 gene	CCTCCGCCTGGCACGCCTTCCCAGAGGAGGACTCCGACTCTCCACAGTTCCGAAGACGGGCTCACACATTCAGCCATCCACCTTCAAGTTCAAGGAGGAA	TBC1 domain family, member 4
Tbr1	NM_009322.3	MGD-MRK-35872	CACGTCCTCCTTCCCAGGCCCGTTCTAGCGCACTCGCTCTTTCACTTGACCCTCGATGACCGTCTGCGGGGATAAGTGCAGGTCTCTCACTATGATTTTA	T-box brain gene 1
Tbx21	NM_019507.2	Tbet,T-bet,Tblym,TBT1	CCCAGGGCCGCGCGAGGACTACGCATTGCCCGCGGGGTTGGAGGTGTCTGGGAAGCTGAGAGTCGCGCTCAGCAACCACCTGTTGTGGTCCAAGTTCAAC	T-box 21
Tcirg1	NM_001136091.1	ATP6a3,Atp6i,ATPase, H+ transporting, lysosomal I,MGD-MRK-12970,MGI:97398,oc,OC-116,osteosclerotic,TIRC7,V-ATPase a3	CTTCTTTGGGGGTCGATACCTACTCCTGCTCATGGGTCTGTTCTCCGTCTACACTGGCTTCATCTACAATGAGTGCTTCAGCCGAGCCACCACTATTTTC	T cell, immune regulator 1, ATPase, H+ transporting, lysosomal V0 protein A3
Tcl1	NM_009337.3		TGACTCTTCCGTCTTTCCCTTTGGCCTCACAAGACAACTAGTGTCTCTGACTTATGAACTTGCCTTCTTCCTCACGGGTCCCTCAGCAGTACATACACCA	T cell lymphoma breakpoint 1
Tet1	NM_027384.1	2510010B09Rik,AA517754,BB001228,Cxxc6,CXXC finger 6,D10Ertd17e,DNA segment, Chr 10, ERATO Doi 17, expressed,expressed sequence AA517754,expressed sequence BB001228,MGI:1917568,MGI:2143481,MGI:2143889,mKIAA1676,RIKEN cDNA 2510010B09 gene	CAACCCTTCTCCGACATTTGCCCAGACCATAAGGAACGGCATGAAAAATGTACACTGTTTACCCACTGACACACACCTTCCGCTCAACAAATTGAATCAT	tet methylcytosine dioxygenase 1
Tfg	NM_001252443.1	AI173908,expressed sequence AI173908,MGI:2146382	TGATACTGTGGATGGCAGGGAAGAGAAGCCTGCCGCTTCTGACTCTTCTGGGAAACAGTCAACTCAGGTTATGGCAGCAAGTATGTCAGCTTTTGATCCT	Trk-fused gene
Tgfa	NM_031199.2	MGD-MRK-15062,MGD-MRK-15421,MGD-MRK-15423,wa1,wa-1,waved 1	ACACCTCTAGCTATAACTTTAAACACACCATGGGACATGTTTTCTCCACGGAAAAGCACAATTGGAGACCCAGTCTGAAATGAAAGATAGATTCCAGGTG	transforming growth factor alpha
Tgfb1	NM_011577.1	MGD-MRK-15063,MGD-MRK-15064,MGD-MRK-15067,Tgfb,Tgfb-1,TGFbeta1,TGF-beta1,TGF-beta 1	GGAGTTGTACGGCAGTGGCTGAACCAAGGAGACGGAATACAGGGCTTTCGATTCAGCGCTCACTGCTCTTGTGACAGCAAAGATAACAAACTCCACGTGG	transforming growth factor, beta 1
Tgfbr1	NM_009370.2	Alk-5,ALK5,AU017191,expressed sequence AU017191,MGD-MRK-15070,MGI:2140434,TbetaRI,TbetaR-I	TCAGAAGTAGTGGCCAGCTGTGTCTCTAGTAGGACAGTAAAGGCATGAAGCTCAGCCTGTAATCCTGCTACTACAGTAGTACTCCAGAAGTGCCTTGAGG	transforming growth factor, beta receptor I
Tgm1	NM_001161714.1	2310004J08Rik,K polypeptide,MGD-MRK-15072,MGI:1916760,protein-glutamine-gamma-glutamyltransferase,RIKEN cDNA 2310004J08 gene,TGase1,TGase 1,TG K	TGTTCTGTGGAGTCCGTCAAGAATGGCTTAGTCTACATGAAGTATGACACACCTTTCATTTTTGCTGAGGTAAATAGCGATAAGGTATACTGGCAGCGGC	transglutaminase 1, K polypeptide
Tgm2	NM_009373.3	G[a]h,MGD-MRK-15073,protein-glutamine gamma-glutamyltransferase,TG2,TGase2,TG C,tissue transglutaminase,tTG,tTGas	CACCCTTCGTGTTTGCCGAGGTCAACGCTGATGTGGTGGACTGGATCCGGCAGGAAGATGGGTCTGTGCTCAAATCCATCAACCGTTCCTTGGTCGTGGG	transglutaminase 2, C polypeptide
Tie1	NM_011587.2	D430008P04Rik,MGD-MRK-16703,MGI:2443090,RIKEN cDNA D430008P04 gene,TIE,tie-1	GGGCTCAAGATGAACGCAGCCATCAAGATGCTAAAAGAGTATGCGTCTGAAAATGACCATCGAGACTTTGCAGGTGAACTAGAAGTTCTGTGCAAACTAG	tyrosine kinase with immunoglobulin-like and EGF-like domains 1
Timeless	NM_011589.1	C77407,expressed sequence C77407,MGI:2143916,tim	ATGACTGAAAGCCAGATGTGTTTGACCGATGTGAGTTGGAGGCACAAAAGCTACTTTTGCCTGCGTTGGAAGCAATCTTCTCTACATTGACAGCCCAGGA	timeless circadian clock 1
Timp1	NM_011593.2	Clgi,MGC:7143,MGD-MRK-15110,MGD-MRK-2015,TIMP-1	AAGCCTCTGTGGATATGCCCACAAGTCCCAGAACCGCAGTGAAGAGTTTCTCATCACGGGCCGCCTAAGGAACGGAAATTTGCACATCAGTGCCTGCAGC	tissue inhibitor of metalloproteinase 1
Tle3	NM_009389.2	2610103N05Rik,ESG,Grg3a,Grg3b,MGD-MRK-26071,MGI:1917582,mKIAA1547,RIKEN cDNA 2610103N05 gene	CCCTAACCAGTGCTGGCAGATGCTTCAATTAGATTTCTCTGGAGGCTTCTGCTTCCGTTTCTCCCACAGACATCCTCATAAGTCTCTGTCTCTTCCTCCC	transducin-like enhancer of split 3
Tlr2	NM_011905.2	Ly105	GCAGGCGGTCACTGGCAGGAGATGTGTCCGCAATCATAGTTTCTGATGGTGAAGGTTGGACGGCAGTCTCTGCGACCTAGAAGTGGAAAAGATGTCGTTC	toll-like receptor 2
Tlr4	NM_021297.2	lipopolysaccharide response,Lps,MGD-MRK-11879,MGD-MRK-26042,Rasl2-8,RAS-like, family 2, locus 8	AACGGCAACTTGGACCTGAGGAGAACAAAACTCTGGGGCCTAAACCCAGTCTGTTTGCAATTAATAAATGCTACAGCTCACCTGGGGCTCTGCTATGGAC	toll-like receptor 4
Tlr7	NM_133211.3		TCTGCAGGAGCTCTGTCCTTGAGTGGCCTGCAAATCCACAGGCTCACCCATACTTCTGGCAGTGCCTGAAAAATGCCCTGACCACAGACAATCATGTGGC	toll-like receptor 7
Tm4sf1	NM_008536.3	12A8 target antigen,L6,L6 antigen,M3s1,membrane component, surface marker 1,MGD-MRK-27041	GCTGTCTTCTGCATCGTAGCTAATGCTTTGCTCTACTTTCCTAATGGGGAGACAAAGTATGCTACGGAGGACCACCTCAGCCGTTTCGTGTGGTATTTTG	transmembrane 4 superfamily member 1
Tmc7	NM_172476.4	1700030H01Rik,C630024K23Rik,MGI:1916750,RIKEN cDNA 1700030H01 gene,RIKEN cDNA C630024K23 gene	TTTGCCAAGATCATCCACTACGAGGATTACTCGCCAGGCTTTGAGATCCGCCTGACGATTCTTAGGTGTGTCTTTATGCGGCTGGCCACCATCTGTGTGC	transmembrane channel-like gene family 7
Tmcc3	NM_172051.2	AW488095,C630016B22Rik,C88213,expressed sequence AW488095,expressed sequence C88213,MGI:2143840,MGI:2143949,RIKEN cDNA C630016B22 gene,Tmcc1,transmembrane and coiled coil domains 1	GGGGCCTCCAAATCTTGGATTCCTTCTAAAGAGCTTAGATGCTCATTGCTTCCCATTAGATGTCAGATCACCTTCTTTGCCTGGGCATGTGCAGCTCTAT	transmembrane and coiled coil domains 3
Tmem100	NM_026433.2	1810057C19Rik,AV011897,expressed sequence AV011897,MGI:2144451,RIKEN cDNA 1810057C19 gene	GACAAATAATGAGAGCCCTGGCAAGTGGTGTTATAAAAACGTTCCACCAAAAGCCTACATTGGCTTGGCATTCCCACGTACCTAAGAAGTTCTGTTATAT	transmembrane protein 100
Tmem119	NM_146162.2	AW208946,BC025600,cDNA sequence BC025600,expressed sequence AW208946,MGI:2141169,obif	TGGCTACTCTAAGGGTTCCTGCTGGGCTGGCTTTGCTACGCTTTCCTCAAGCTGCTTTCTTATTACCAGGATGCCTCACAGCTACAAAGTCCAATCTCAC	transmembrane protein 119
Tmem144	NM_027495.4	1110057I03Rik,5730537D05Rik,MGI:1916079,RIKEN cDNA 1110057I03 gene,RIKEN cDNA 5730537D05 gene	GTTGGCTCCACCAACGTGAGAACGCGAAGAGAGACCGTGTTTCAGTTCAGCGTGTGTGAAAACTCTTTTCGATGAGCTATTAACGAAGGCTGGACCTCGC	transmembrane protein 144
Tmem173	NM_028261.1	2610307O08Rik,ERIS,MPYS,RIKEN cDNA 2610307O08 gene,Sting	GCAGACTTCCAACCCTCCAGCTTCTGGTCACGTGTGTTCAATGGGAGCTTAAGTAGATGGCGAGAGGGAGAAGGAACATTTGTTCTGTTAGCTGTATACA	transmembrane protein 173
Tmem204	NM_001001183.1	BC054438,cDNA sequence BC054438	AGCTTCGTGCTGGTCATCGGACTGGTGACCTTCTACAGAATTGGCCCTTACACCAACTTATCTTGGTCTTGCTACCTGAACATTGGTGCCTGCCTTCTGG	transmembrane protein 204
Tmem206	NM_025864.3	2310028N02Rik,AI118576,expressed sequence AI118576,MGI:2138161,RIKEN cDNA 2310028N02 gene	AGTTCCGTCAAGAGACCAGCGTGGTTAACTATATTGACCAGAGACCCGCAGCCGAGAGGAGTGCTCAGTTGTTCTTTGTGGTCTTCGAATGGAAAGATCC	transmembrane protein 206
Tmem37	NM_019432.2	AI173373,AW540203,expressed sequence AI173373,expressed sequence AW540203,MGI:2138167,MGI:2138596,Pr1,voltage-dependent calcium channel gamma subunit-like protein	TCCTGGTTGCCTTTATCCTCTCCTCTGGGGGCCTCCTCACCTTCATCATCCTGCTCAAGAATCAGATCAACCTCCTGGGCTTCACCCTGATGTTCTGGTG	transmembrane protein 37
Tmem64	NM_181401.3	9630015D15Rik,AI790744,AV300874,expressed sequence AI790744,expressed sequence AV300874,MGI:2140537,RIKEN cDNA 9630015D15 gene	CGCGCTCAAGTGGAATTGAATGCAGCTATTGTAGCTTGTGAGATGGAACTGAAAACCTCTCTGGTTAAAGGCAATCAATCGGATCCCAGTGGCTCTTCCT	transmembrane protein 64
Tmem88b	NM_001033394.3	A230069A22Rik,RIKEN cDNA A230069A22 gene	AGGTCTTGACCTTGTACAGGACAAAAGATCAGTTGGGTCCATGGTCAAACTATTGCCCGGATCAGGTTTGAGATAGGATCTGGGATCAGTGATTCAGTGT	transmembrane protein 88B
Tnf	NM_013693.2	DIF,MGD-MRK-15151,MGD-MRK-28090,Tnfa,TNFalpha,TNF alpha,TNF-alpha,Tnfsf1a,tumor necrosis factor-alpha, alpha	TGGATCTCAAAGACAACCAACTAGTGGTGCCAGCCGATGGGTTGTACCTTGTCTACTCCCAGGTTCTCTTCAAGGGACAAGGCTGCCCCGACTACGTGCT	tumor necrosis factor
Tnfrsf10b	NM_020275.3	DR5,KILLER,Killer/Dr5,Ly98,TRAILR2,TRAIL-R2,Trail Receptor,TRICK2A,TRICK2B,TRICKB	CTGGTTCACATAAGATCCCATATAATGTGCAGGATGGCTAAACTTGCTGAGAGCTGACTCTGTGGTCTCCTGTCCCAGATTCTAGCGATATTCATTACTA	tumor necrosis factor receptor superfamily, member 10b
Tnfrsf11b	NM_008764.3	MGD-MRK-39586,OCIF,Opg,OPG,osteoclastogenesis inhibitory factor,osteoprotegerin,TR1	CCGGAGTGTCCCAAAGCCCCACCACTAGCTCCCAAGGTTCCTAAAAAGGAACAAGGTTTGTCCAGACAGAGACTAATAGATCAAAGGCAGGGCATACTTC	tumor necrosis factor receptor superfamily, member 11b (osteoprotegerin)
Tnfrsf12a	NM_001161746.1	AI255180,C87282,expressed sequence AI255180,expressed sequence C87282,Fn14,MGI:2146391,MGI:2147148,TweakR,TWEAK-R	AGCCTCAATCTGGGTCACAAAGCGACCCATACTAAGGAACTGCAGCATTTGCACAAGGGAATCTCTTGTTCCCCACAAGTCCTGGCAGTCTGGCTGACTT	tumor necrosis factor receptor superfamily, member 12a
Tnfrsf13c	NM_028075.2	2010006P15Rik,Baffr,BAFF-R,B-cell maturation defect 1,Bcmd1,Bcmd-1,Lvis22,MGD-MRK-23965,MGI:103101,RIKEN cDNA 2010006P15 gene	AATGCACTGCGGGTGGCTCATTACTGAGCATAACTTTTGCTTCAGGGGACCTGATGCCTCTGGACTTCATGGGCATCTGTATTCACGTGCACATCCTACA	tumor necrosis factor receptor superfamily, member 13c
Tnfrsf17	NM_011608.1	BCM,BCMA,Tnfrsf13,Tnfrsf13a	CCTCATGGCGCAACAGTGTTTCCACAGTGAATATTTTGACAGTCTGCTGCATGCTTGCAAACCGTGTCACTTGCGATGTTCCAACCCTCCTGCAACCTGT	tumor necrosis factor receptor superfamily, member 17
Tnfrsf1a	NM_011609.2	CD120a,MGD-MRK-15155,MGD-MRK-15156,MGI:98781,p55,p55-R,TNF-alphaR1,TNF-alpha-R1,TNFalpha-R1,TNFAR,Tnfr1,TNF-R1,Tnfr-2,TNF-R55,TNFR60,TNF receptor alpha chain,TNFRI,TNF-R-I,TNFRp55,tumor necrosis factor receptor 1,tumor necrosis factor receptor 2	CTCCTTGCCAAGCTGACAAGGACACGGTGTGTGGCTGTAAGGAGAACCAGTTCCAACGCTACCTGAGTGAGACACACTTCCAGTGCGTGGACTGCAGCCC	tumor necrosis factor receptor superfamily, member 1a
Tnfrsf1b	NM_011610.3	CD120b,MGD-MRK-15154,MGD-MRK-15157,MGI:98782,p75,p75 TNFR,TNF-alphaR2,TNFalpha-R2,TNFBR,Tnfr-1,Tnfr2,TNF-R2,TNF-R75,TNFR80,TNFRII,TNF-R-II,tumor necrosis factor receptor 1,tumor necrosis factor receptor 2	GTGTGTGTCCATGTTTGCATGTATGTGTGTGCCAGTGTGTGGAGGCCAGAGGTTGGCTTTGGGTGTGTTTGATCACTCTCAGTTACTGAGGCAGGGCTCT	tumor necrosis factor receptor superfamily, member 1b
Tnfrsf25	NM_033042.3	APO-3,DDR3,DR3,LARD,Tnfrsf12,TR3,TRAMP,tumor necrosis factor receptor superfamily, member 12,Wsl,WSL-1,WSL-LR	TTGGGTCCAGGTGCTTCTAGGAGTCGCGTTCCTTTTTGGGGCTATCCTGATCTGTGCATATTGTCGATGGCAGCCTTGTAAGGCCGTGGTCACTGCAGAC	tumor necrosis factor receptor superfamily, member 25
Tnfrsf4	NM_011659.2	ACT35,CD134,MGD-MRK-13094,MGD-MRK-25943,Ox40,Ox-40 T-cell antigen,tax-transcriptionally activated glycoprotein 1,Txgp1	ATGGTGAGCCGCTGTGATCATACCAGGGATACTCTATGTCATCCGTGTGAGACTGGCTTCTACAATGAAGCTGTCAATTATGATACCTGCAAGCAGTGTA	tumor necrosis factor receptor superfamily, member 4
Tnfsf10	NM_009425.2	A330042I21Rik,AI448571,APO-2L,expressed sequence AI448571,MGD-MRK-35883,MGI:2139709,RIKEN cDNA A330042I21 gene,TNF-related apoptosis inducing ligand,Trail	GTTCACCATGCTTGCTTTGTCCAGATTGCGACTGTCACCCAGTCCTCTGGCTCTTCCATCTGTCTGTCCACTCCACCTACCAAGATGTTGAACACTTGTT	tumor necrosis factor (ligand) superfamily, member 10
Tnfsf12	NM_011614.3	APO3L,DR3L,TNF-related weak inducer of apoptosis,Tweak	TCAAAGGCAGCCAGAGCTTGTTCACATGTTTTCCATTCCACAGACGTATCCTTGCTCTTCTTTAACATCCCATCCCACCACAACTATCCACCTCACTAGC	tumor necrosis factor (ligand) superfamily, member 12
Tnfsf13b	NM_033622.1	BAFF,BLyS,D8Ertd387e,DNA segment, Chr 8, ERATO Doi 387, expressed,MGI:1196237,TALL-1,zTNF4	TCTGCAAAGACCCTGCCACCACCGTGCCTCTGTTTTTGCTCCGAGAAAGGAGAAGATATGAAAGTGGGATATGATCCCATCACTCCGCAGAAGGAGGAGG	tumor necrosis factor (ligand) superfamily, member 13b
Tnfsf4	NM_009452.2	Ath1,Ath-1,atherosclerosis 1,CD134L,gp34,MGD-MRK-1447,MGD-MRK-1450,MGD-MRK-18700,MGD-MRK-25942,MGI:88098,Ox40l,OX40L,Ox40 ligand,tax-transcriptionally activated glycoprotein 1 ligand,TXGP1,Txgp1l	CCAGATGTGAGGATGGGCAACTATTCATCAGCTCATACAAGAATGAGTATCAAACTATGGAGGTGCAGAACAATTCGGTTGTCATCAAGTGCGATGGGCT	tumor necrosis factor (ligand) superfamily, member 4
Tnfsf8	NM_009403.2	CD153,CD30 antigen ligand,Cd30l,Cd30L,CD30LG,MGD-MRK-1847	ATCCAGGATGCAGGGGAAAATCCTTCTTGGAACAGAGCTGGGTACAGAACCGAATCAGATGAGGAGAGATAAGGTGTGATGTGGGACAGACTATATAAAG	tumor necrosis factor (ligand) superfamily, member 8
Top2a	NM_011623.2	DNA Topoisomerase II alpha,MGD-MRK-15166,MGD-MRK-15169,Top-2,topoisomerase (DNA) II	TACTACAAAGGTTTGGGCACCAGCACATCAAAGGAAGCTAAGGAATATTTTGCAGATATGAAACGACATCGTATTCAGTTCAAATACTCTGGCCCTGAAG	topoisomerase (DNA) II alpha
Topbp1	NM_176979.5	1110031N14Rik,2810429C13Rik,AI256758,D430026L04Rik,expressed sequence AI256758,MGI:1915957,MGI:2143001,MGI:2442540,mKIAA0259,RIKEN cDNA 1110031N14 gene,RIKEN cDNA 2810429C13 gene,RIKEN cDNA D430026L04 gene	GCATTCTGAGCTTCAGGTTGAGATAAAAATGCCGGATGACTCTCCCTCTCGAAAGCCTGTGTACCATTCAGAAATTGCTGAGCAGGCCTCGTGTGTTACT	topoisomerase (DNA) II binding protein 1
Tpd52	NM_001025262.1	AI043038,expressed sequence AI043038,mD52,MGD-MRK-36325,MGI:2139619	GAGGATAAGGTTTCTGCAAACCAGAATTGAAAAGCCACAGTGTCGGTTGTCACAAAATGACATGCTGCCATTCCTGGTTGCTGCTCGGATGCAATGGAAA	tumor protein D52
Tpsb2	NM_010781.3	AV011504,expressed sequence AV011504,mast cell protease 6,Mcp6,Mcp-6,Mcpt6,MGD-MRK-12148,MGD-MRK-12156,MGI:2147011,MMCP-6	TGATAATGACGAGCCTCTCCCACCTCCTTATCCTCTGAAGCAAGTGAAGGTTCCCATTGTGGAAAACAGCCTGTGTGACCGGAAGTACCACACTGGCCTC	tryptase beta 2
Tradd	NM_001033161.2	9130005N23Rik,AA930854,expressed sequence AA930854,MGD-MRK-38244,MGI:1918859,MGI:2142447,RIKEN cDNA 9130005N23 gene	AGGTAGCTTCTGCAGGTTCGAAGTTCCCGGTTTCCTCTCCGACCGAGGAGAAACCACTGCCGGCCGCCTGCCAGACTTTTCTGTTCCACGGGCAGCTCGT	TNFRSF1A-associated via death domain
Traf1	NM_009421.3	4732496E14Rik,MGD-MRK-18657,MGI:2443877,RIKEN cDNA 4732496E14 gene	TCTCTGCTGCACAGCCTGTCTCTCTGAGAACCTGAGAGATGATGAGGATCGGATCTGTCCTAAATGCAGAGCAGACAACCTCCATCCTGTGAGCCCAGGA	TNF receptor-associated factor 1
Traf2	NM_009422.2	AI325259,expressed sequence AI325259,MGD-MRK-18656,MGI:2138907	GGCCTTTTAATCAGAAGGTAACATTGATGTTGCTGGACCATAACAACCGGGAGCATGTGATCGACGCATTCAGGCCCGATGTAACCTCGTCCTCCTTCCA	TNF receptor-associated factor 2
Traf3	NM_011632.3	AI528849,CAP-1,CD40bp,CRAF1,expressed sequence AI528849,LAP1,MGD-MRK-36169,MGD-MRK-37077,MGI:2144858	CGTGCAGTCACTGCAAGAGCCAAGTGCCCATGATCAAACTGCAGAAACATGAAGACACAGATTGTCCCTGTGTGGTGGTATCCTGCCCTCACAAGTGCAG	TNF receptor-associated factor 3
Traf6	NM_009424.2	2310003F17Rik,AI851288,C630032O20Rik,expressed sequence AI851288,MGD-MRK-37109,MGI:1919554,MGI:2139081,RIKEN cDNA 2310003F17 gene,RIKEN cDNA C630032O20 gene	GTGCTGTGTCCATGGCATATGAAGAGAAAGAGATCCATGATCAAAGCTGTCCTCTGGCAAATATCATCTGTGAATACTGTGGTACAATCCTCATCAGAGA	TNF receptor-associated factor 6
Trat1	NM_198297.3	C030046M14Rik,RIKEN cDNA C030046M14 gene,T-cell receptor interacting molecule,Tcrim,Trim	GCATTCATGATGATCCCGCTAGACTGTTTGGGTTGATCCGTGCCAAGAGAGAGCCTGTAATCTAACTGGACCATCATCCATCTCAATGATAACACCCTAT	T cell receptor associated transmembrane adaptor 1
Trem1	NM_021406.5		GTGGCTCCTGTGCTTTCTCTAGGACACACTGGCATTTGCTTGTTTCCACCTCTTTGGGTGGGAAAAGGATGGTAGATCCATTCCTTCTACTTCAGCAGTG	triggering receptor expressed on myeloid cells 1
Trem2	NM_031254.2	MGI:1932924,MGI:1932925,Trem2a,Trem2b,Trem2c,triggering receptor expressed on myeloid cells 2a,triggering receptor expressed on myeloid cells 2b,triggering receptor expressed on myeloid cells 2c	GAATCAAGAGACCTCCTTCCCACCCACCTCCATTCTTCTCCTCCTGGCCTGCGTTCTCCTGAGCAAGTTTCTTGCAGCCAGCATCCTCTGGGCTGTGGCC	triggering receptor expressed on myeloid cells 2
Trem3	NM_021407.3	BB134760,expressed sequence BB134760,MGI:2147107	CCTTCCTGCTACAAGCTGTGAGCACACCTTCCCTTATCTATTAACAACATACCAGATGTTCTGTATTGGGGACAATCTGGGCCTTCCTACATTCTCCTTG	triggering receptor expressed on myeloid cells 3
Trim47	NM_001205081.1	2210023F24Rik,RIKEN cDNA 2210023F24 gene	CACACTCCTAGCCACCTCACTTCTTGAGGCCTTCTAGACCTTCCACTTTGCAGGACTTGTTTTGAGAACAGATCTTTAGCTGGGACAACTCCAGTCTGCC	tripartite motif-containing 47
Trp53	NM_011640.1	MGD-MRK-15247,MGI:3584375,MGI:3584378,MGI:3584379,p44,p53	CCCTCTCTGAGTAGTGGTTCCTGGCCCAAGTTGGGGAATAGGTTGATAGTTGTCAGGTCTCTGCTGGCCCAGCGAAATTCTATCCAGCCAGTTGTTGGAC	transformation related protein 53
Trp53bp2	NM_173378.2	53BP2,AI746547,ASPP2,expressed sequence AI746547,expressed sequence X98550,MGI:2138737,X98550	AGAGCCATGAAAACGAAAGGATTCCTCGACCACTCAGCCCAACAAAATTACTGCCTTTCTTGTCTAACCCTTATCGAAACCAGAGCGATGCTGACTTAGA	transformation related protein 53 binding protein 2
Trp73	NM_011642.3	deltaNp73,p73,TAp73	CAAAGTATTCCAACATCTTCTGTTCCTGCTAACCATGCACAGCCCAGCCTCTGTGTCATCAGCGCTTACGTACAGGTCGATTCCACTGTGTCTTGAAAGT	transformation related protein 73
Trpa1	NM_177781.4	ANKTM1	CACCCTGTGTGTAGGGAGTACTTACTCATGAAATGGTGTGCCTATGGATTCAGAGCCCATATGATGAACCTAGGATCTTATTGTCTTGGTCTCATACCCA	transient receptor potential cation channel, subfamily A, member 1
Trpm4	NM_175130.4	1110030C19Rik,AW047689,expressed sequence AW047689,LTRPC4,MGI:2142190,RIKEN cDNA 1110030C19 gene,TRPM4B	AGGAGTTGCTGACGGTCTATTCATCAGAAGACGGCTCCGAGGAGTTTGAGACTATCGTTTTGAGGGCTCTTGTGAAAGCCTGTGGGAGCTCTGAGGCCTC	transient receptor potential cation channel, subfamily M, member 4
Tspan18	NM_183180.2	2610042G18Rik,BB226562,expressed sequence BB226562,MGI:3035432,RIKEN cDNA 2610042G18 gene	GTTATACAGTGATCCTCAACACCTTCGAAACCTATGTCTACCTGGCCGGAGCCTTTGCCATTGGAGTACTGGCTATTGAGCTCTTCCTCATGGTCTTTGC	tetraspanin 18
Ttr	NM_013697.4	AA408768,AI787086,D17860,expressed sequence AA408768,expressed sequence AI787086,expressed sequence D17860,MGD-MRK-15296,MGI:2147169,MGI:2147263,MGI:2147418,prealbumin	ACACTAAGCATGGTCTGTAGCTATTAAAAGCACACAATCTGAAGGGCTGTAGATGCACAGTAGTGTTTTCCCAGAGCATGTTCAAAAGCCCTGGGTTCAA	transthyretin
Tubb3	NM_023279.2	3200002H15Rik,betaIII-tubulin,MGD-MRK-36390,MGI:1914177,RIKEN cDNA 3200002H15 gene,Tuj1	CATCAGCGTATACTACAATGAGGCCTCCTCTCACAAGTATGTGCCCAGGGCCATTCTGGTGGACTTGGAACCTGGAACCATGGACAGTGTTCGGTCTGGC	tubulin, beta 3 class III
Tubb4a	NM_009451.3	AI325297,expressed sequence AI325297,MGD-MRK-15302,MGD-MRK-36425,MGI:2146828,MGI:98870,Tubb,Tubb4,tubulin, beta,tubulin, beta 4	CCCCTCAACACATGTACACACACACACACACTCCACCTTCTTAGATCTTGAAAATCCTTTCCTTTATGCCCTGTCCCTTCCCCAGCACTCCTGAACCATT	tubulin, beta 4A class IVA
Txnrd1	NM_015762.2	TR,TR1,TR alpha,TrxR1	CATTGGCCACTTTTGCAAGTTTCCTGCAGTGTGCTTAGCAAGGGAGGTGGCGACTTGGCTAATCTACTTGAACTGCATCGCATGGCTCTTGGGTAGCTTA	thioredoxin reductase 1
Tyrobp	NM_011662.2	DAP12,KARAP,killer cell activating receptor associated protein	CCCAGAGTGACACTTTCCCAAGATGCGACTGTTCTTCCGTGAGCCCTGGTGTACTGGCTGGGATTGTTCTGGGTGACTTGGTGTTGACTCTGCTGATTGC	TYRO protein tyrosine kinase binding protein
Ugt8a	NM_011674.4	AI850488,AW455908,Cgt,expressed sequence AI850488,expressed sequence AW455908,mCerGT,MGD-MRK-36113,MGD-MRK-39521,MGI:2139820,MGI:2139983,UDP-galactose ceramide galactosyltransferase,UDP glucuronosyltransferase 8,Ugt8	TGCTGTTGGAATAGCAAGGGCTGCTAAAATCATCATTGTGCCGCCAATTATGTTTGAAAGCCATTTGTACATTTTCAAGACACTAGCATCGGCCTTGCAC	UDP galactosyltransferase 8A
Ulk1	NM_009469.3	AU041434,expressed sequence AU041434,MGI:2141081,mKIAA0722,Unc51.1	GGAACCTGCCTCCTGTTCCTGGCTTTCGTCCTCCAAGACGCTGTATAGATGCAGACCACATCTTTGTGTATAAAAAGCCCAGTGTTCACCTCCTCCTGTG	unc-51 like kinase 1
Ung	NM_001040691.1	MGD-MRK-38397,UNG1	GCTGGAAGCAGCAGCTGTGCGGGGAGTTCGGGAAGCCGTACTTCGTCAAGCTAATGGGATTTGTTGCTGAAGAAAGGAACCACCACAAGGTCTATCCGCC	uracil DNA glycosylase
Uty	NM_009484.2	histocompatibility Y antigen D<b>-restricted,Hydb,MGD-MRK-11034,MGI:96299	TCAGACTTTGAGAGAAGCTCTTGTTGCAGCAGGGAAAGAGGTTTTGTGGCATGGGAGGATAAATGATGAACCAGCTCCTTACTGTAGCATCTGTGAGGTG	ubiquitously transcribed tetratricopeptide repeat gene, Y chromosome
Vamp7	NM_011515.4	Sybl1,synaptobrevin like 1,VAMP-7	CCAGACAACTTACGGTTCAAGAGCACAAACTGCACTTCCTTATGCTATGAATAGCGAGTTTTCAAGTGTTTTGGCTGCACAACTGAAGCATCACTCTGAG	vesicle-associated membrane protein 7
Vav1	NM_011691.4	MGD-MRK-15381	GGGCATGATTTTCAGATGTTCTCCTTTGAGGAGACCACTTCCTGCAAGGCCTGCCAGATGTTACTCAGAGGCACATTCTACCAGGGATATCGCTGTTACA	vav 1 oncogene
Vegfa	NM_001025250.3	MGD-MRK-24046,vascular endothelial growth factor,Vegf,VEGF120,VEGF164,VEGF188,VEGF-A,VPF	TCTCTCTCTCCCAGATCGGTGACAGTCACTAGCTTGTCCTGAGAAGATATTTAATTTTGCTAACACTCAGCTCTGCCCTCCCTTGTCCCCACCACACATT	vascular endothelial growth factor A
Vim	NM_011701.4	MGD-MRK-15395	CAGCGCTCCTACGATTCACAGCCACCGCGCCCTCATTCCCTTGTTGCAGTTTTTCCAGCCGCAGCAAGCCAGCCCACCTTCGAAGCCATGTCTACCAGGT	vimentin
Vps4a	NM_126165.1	4930589C15Rik,AI325971,AW553189,expressed sequence AI325971,expressed sequence AW553189,MGC:11698,MGI:1925470,MGI:2142511,MGI:2145042,RIKEN cDNA 4930589C15 gene	AGGTTTGAAAAGCGAATTTATATCCCATTGCCAGAGGAAGCGGCCCGTGCCCAAATGTTTCGGTTACATCTGGGAAGCACACCTCACAACCTCACAGATG	vacuolar protein sorting 4A
Vps4b	NM_009190.2	8030489C12Rik,MGI:2442405,RIKEN cDNA 8030489C12 gene,Skd1,suppressor of K+ transport defect 1	AGGTGCCATTGTTATAGAGCGACCAAATGTGAAGTGGAGTGATGTTGCTGGTCTCGAAGGAGCCAAAGAAGCTCTTAAAGAGGCTGTGATTCTGCCTATT	vacuolar protein sorting 4B
Was	NM_009515.2	expressed sequence U42471,MGD-MRK-32098,MGI:2144716,U42471,Wasp,Wiskott-Aldrich syndrome protein	GATGACTAAAGTCATCTTCCTTCCAGCAAGCCAGTTCCTCTCCACACTCACTCTGCCATCTAGATTCTGCTCCGCTGGCAGCTTCCCAATTCACCTGTTG	Wiskott-Aldrich syndrome
Wdr5	NM_080848.2	2410008O07Rik,AA408785,AA960360,Big-3,Bmp2-induced gene,expressed sequence AA408785,expressed sequence AA960360,MGI:1922060,MGI:2138759,MGI:2138815,RIKEN cDNA 2410008O07 gene	GGAGTTCATAGGTCAACACTGACCTCTCAGTGGTTGAAATGTCTCCTTGTCTCACTGGTATCACTCAGTAAGCTACACACACTGTAATAAAAGGTGGGTA	WD repeat domain 5
Xcl1	NM_008510.1	AI661682,ATAC,expressed sequence AI661682,Lptn,LTN,lymphotactin,MGD-MRK-26027,MGI:2138317,SCM-1,SCM-1a,Scyc1,small inducible cytokine subfamily C, member 1 (lymphotactin)	AGAGAGTAGCTGTGTGAACTTACAAACCCAGCGGCTGCCAGTTCAAAAAATCAAGACCTATATCATCTGGGAGGGGGCCATGAGAGCTGTAATTTTTGTC	chemokine (C motif) ligand 1
Xiap	NM_009688.2	1110015C02Rik,Aipa,Api3,apoptosis inhibitor 3,apoptosis inhibitory protein A,baculoviral IAP repeat-containing 4,Birc4,IAP3,ILP-1,MGD-MRK-36144,MGI:1922024,RIKEN cDNA 1110015C02 gene	AGTCAAACTTCATTGCAGAAAGACATTAGTACTGAAGAGCAGCTAAGGCGCCTACAAGAGGAGAAGCTTTGCAAAATCTGTATGGATAGAAATATTGCTA	X-linked inhibitor of apoptosis
Xrcc6	NM_010247.2	G22p1,Ku70,Ku p70,MGD-MRK-9914,thyroid autoantigen	CAAGGTTGAAGCCATAAAGAAAAGACTGGGTTCCCTGGCAGATGAGTTTAAAGAACTTGTCTATCCTCCAGGTTATAATCCCGAGGGAAAAGTTGCCAAG	X-ray repair complementing defective repair in Chinese hamster cells 6
Zbp1	NM_021394.2	2010010H03Rik,Dai,MGI:1917117,mZaDLM,RIKEN cDNA 2010010H03 gene	CGCCAAGGCTCTGGGAATGACGACAGCCAAAGAAGTGAACCCACTCCTGTATTCCATGAGAAATAAGCACCTTCTGAGCTATGACGGACAGACGTGGAAG	Z-DNA binding protein 1
Zfp367	NM_175494.4	8030486J21Rik,RIKEN cDNA 8030486J21 gene,ZFF29a,ZFF29b	CTCACACTGACTCTTCACTGTACAAAAGTACTGCCCAGCATACTTACAAAGTAGATCCTTGGGCATAAGCTAAGCACCTTATTTGCTTATCATAGGCTGC	zinc finger protein 367
Internal Reference Genes
Aars	NM_146217.4	AI316495,C76919,expressed sequence AI316495,expressed sequence C76919,MGC:37368,MGI:1890634,MGI:2142499,MGI:2142843,sti,sticky	GTCTACCACCACACTTTCTTTGAGATGCTGGGCTCCTGGTCTTTTGGGGACTATTTCAAGGAATTGGCATGTAAGATGGCCCTGGAACTTCTTACCCAGG	alanyl-tRNA synthetase
Asb10	NM_080444.4	Asb-10,BB137407,expressed sequence BB137407,MGI:2141266	TCTGCCTGGATGTGACTCCCTCACACAGAATCAGGGTAGGTTAGGCCTTGTGCAAGCTGCCTCACTGCTCCCTTCAGTACTCAGTAACAGGTCCCAGGCC	ankyrin repeat and SOCS box-containing 10
Ccdc127	NM_024201.3	0610011N22Rik,5430420E17Rik,AI256405,AW050060,expressed sequence AI256405,expressed sequence AW050060,MGI:1918606,MGI:2145196,MGI:2145408,RIKEN cDNA 0610011N22 gene,RIKEN cDNA 5430420E17 gene	TTGGCAGCATTTCGTTGGATTTGGTCTAGGGAATCCCAAAAAGAGATAGAAAAAGCCAGAAAAGCATATCATCAGAGAACAGCTGCTTTCCAACAGGATC	coiled-coil domain containing 127
Cnot10	NM_153585.5	2600001P13Rik,RIKEN cDNA 2600001P13 gene	GCTTTTTGCTCGTAGACTTGTATATATTAACCCACCAGGCTGAGAAAGCTCTGCATCTTCTTGCCGTCCTAGAAAAAATGATTTCACAGGGTAGCGGTGG	CCR4-NOT transcription complex, subunit 10
Csnk2a2	NM_009974.3	1110035J23Rik,C77789,CK2,expressed sequence C77789,MGD-MRK-2205,MGI:1915939,MGI:2142847,RIKEN cDNA 1110035J23 gene	CCATTCTTCCACGGGCAGGACAACTATGACCAGCTTGTTCGAATTGCCAAGGTTCTGGGGACAGATGAACTATATGGTTATCTGAAGAAGTACCACATAG	casein kinase 2, alpha prime polypeptide
Fam104a	NM_138598.5	D11Wsu99e,DNA segment, Chr 11, Wayne State University 99, expressed,MGD-MRK-34043	TTAGTATGTAGATGTCTGTCTATGGGATGCTCTCCCTTGGAACAGAACAGCCGTCCACTCGGAAGACCAGGGACGTTAAGCACATTTCCTAGTTGTGGTC	family with sequence similarity 104, member A
Gusb	NM_010368.1	adipose storage deficiency,AI747421,asd,beta-glucuronidase regulator,beta-glucuronidase structural,beta-glucuronidase systemic regulator,beta-glucuronidase temporal,expressed sequence AI747421,g,Gur,Gus,Gus-r,Gus-s,Gus-t,Gus-u,Gut,MGD-MRK-10333,MGD-MRK-10334,MGD-MRK-10335,MGD-MRK-10336,MGD-MRK-10337,MGD-MRK-1413,MGD-MRK-19421,MGD-MRK-19422,MGD-MRK-9912,MGI:2140959,MGI:95873,MGI:95874,MGI:95875,MG…	AATACGTGGTCGGAGAGCTCATCTGGAATTTCGCCGACTTCATGACGAACCAGTCACCGCTGAGAGTAATCGGAAACAAGAAGGGGATCTTCACTCGCCA	glucuronidase, beta
Lars	NM_134137.2	2310045K21Rik,3110009L02Rik,AW536573,expressed sequence AW536573,MGI:1920310,MGI:2147367,mKIAA1352,RIKEN cDNA 2310045K21 gene,RIKEN cDNA 3110009L02 gene	TTAAGCGGCCTGAAAGGGAAAAATATCTTCCTAGTAGCTGCTACACTCAGACCTGAGACTATGTTTGGGCAGACAAATTGTTGGGTTCGGCCTGATATGA	leucyl-tRNA synthetase
Mto1	NM_026658.2	2310039H01Rik,5730419A02Rik,MGI:1917779,RIKEN cDNA 2310039H01 gene,RIKEN cDNA 5730419A02 gene	TCCAAATCGTCTGCATCAGGTTTGGTTGGAGCCTGAAGGAATGGATTCCGACCTCATCTACCCGCAAGGGTTATCTGTTACACTGCCAGCTGAGTTACAG	mitochondrial tRNA translation optimization 1
Supt7l	NM_028150.1	2610524B01Rik,6030455L14Rik,MGI:1924975,RIKEN cDNA 2610524B01 gene,RIKEN cDNA 6030455L14 gene	TGATCTACAGTTGCCAGAGACGGAAGCACACACCTTTAGGAGATCGTTTACATTAAGCTGGAGAGCCCTTCTCTGCTTGCTCTAAAATGCTGAGGTACTG	suppressor of Ty 7-like
Tada2b	NM_001170454.1	AA474455,expressed sequence AA474455,gene model 145, (NCBI),Gm145,LOC231151,MGI:2684991	GGTGTTTCCAGCACCAGAATCCCAGCTTGGTGAGGTTTGAAGTTTCAGTGTGTCTTCTACAAAATGACAGCCACATCTACATTAGCTTGAGAAGCAGAGG	transcriptional adaptor 2B
Tbp	NM_013684.3	general transcription factor IID,Gtf2d,MGD-MRK-18659,MGD-MRK-24009	GTGGCGGGTATCTGCTGGCGGTTTGGCTAGGTTTCTGCGGTCGCGTCATTTTCTCCGCAGTGCCCAGCATCACTATTTCATGGTGTGTGAAGATAACCCA	TATA box binding protein
Xpnpep1	NM_133216.3	D230045I08Rik,MGI:2444044,RIKEN cDNA D230045I08 gene	GGGCGTTTGGGATCCGCATTGAGAATGTTGTTCTGGTGGTCCCAGCAAAAACCAAGTATAATTTCAACAACCGAGGAAGCCTGACCTTTGAACCTCTAAC	X-prolyl aminopeptidase (aminopeptidase P) 1, soluble
© 2017 NanoString Technologies, all rights reserved					LBL-10497-02

## Sheet: Annotations
nCounter® Mouse Neuroinflammation Panel - Annotations
Gene	Cell Type	Adaptive Immune Response	Angiogenesis	Apoptosis	Astrocyte Function	Autophagy	Carbohydrate Metabolism	Cell Cycle	Cellular Stress	Cytokine Signaling	DNA Damage	Epigenetic Regulation	Growth Factor Signaling	Inflammatory Signaling	Innate Immune Response	Insulin Signaling	Lipid Metabolism	Matrix Remodeling	Microglia Function	NF-kB	Neurons and Neurotransmission	Notch	Oligodendrocyte Function	Wnt	Human Gene
Bcas1	Oligodendrocytes	-	-	-	-	-	-	-	-	-	-	-	-	-	-	-	-	-	-	-	-	-	+	-	BCAS1
Cnp		-	-	-	-	-	-	-	-	-	-	-	-	-	-	-	-	-	-	-	-	-	+	-	CNP
Enpp6		-	-	-	-	-	-	-	-	-	-	-	-	-	-	-	-	-	-	-	-	-	+	-	ENPP6
Erbb3	Oligodendrocytes	+	+	-	-	-	-	-	-	+	-	-	+	-	-	+	-	-	-	-	-	-	+	-	ERBB3
Fa2h	Oligodendrocytes	-	-	-	-	-	-	-	-	-	-	-	-	-	-	-	+	-	-	-	-	-	+	-	FA2H
Gal3st1	Oligodendrocytes	-	-	-	-	-	-	-	-	-	-	-	-	-	-	-	+	-	-	-	-	-	+	-	GAL3ST1
Gjb1	Oligodendrocytes	-	-	-	-	-	-	-	-	-	-	-	-	-	-	-	-	-	-	-	+	-	+	-	GJB1
Gpr62		-	-	-	-	-	-	-	-	-	-	-	-	-	-	-	-	-	-	-	-	-	+	-	GPR62
Gsn	Oligodendrocytes	-	-	+	-	-	-	-	-	-	-	-	-	-	-	-	-	-	+	-	-	-	+	-	GSN
Lingo1		-	-	-	-	-	-	-	-	-	-	-	+	-	-	-	-	-	-	-	-	-	+	-	LINGO1
Mag		-	-	-	-	-	-	-	-	-	-	-	+	-	-	-	-	+	-	-	-	-	+	-	MAG
Mal		-	-	-	-	-	-	-	-	-	-	-	-	-	-	-	-	-	-	-	-	-	+	-	MAL
Mobp		-	-	-	-	-	-	-	-	-	-	-	-	-	-	-	-	-	-	-	-	-	+	-	MOBP
Mog		-	-	-	-	-	-	-	-	-	-	-	-	-	-	-	-	-	-	-	-	-	+	-	MOG
Myrf	Oligodendrocytes	-	-	-	-	-	-	-	-	-	-	-	-	-	-	-	-	-	-	-	-	-	+	-	MYRF
Ninj2	Oligodendrocytes	-	-	-	-	-	-	-	-	-	-	-	-	-	-	-	-	-	-	-	-	-	+	-	NINJ2
Opalin		-	-	-	-	-	-	-	-	-	-	-	-	-	-	-	-	-	-	-	-	-	+	-	OPALIN
Pla2g4a		-	-	-	-	+	-	-	+	-	-	-	+	-	-	-	+	-	-	-	-	-	+	-	PLA2G4A
Plekhm1		-	-	-	-	-	-	-	-	-	-	-	-	-	-	-	-	-	-	-	-	-	+	-	PLEKHM1
Pllp	Oligodendrocytes	-	-	-	-	-	-	-	-	-	-	-	-	-	-	-	-	-	-	-	-	-	+	-	PLLP
Plp1		-	-	-	-	-	-	-	-	-	-	-	-	-	-	-	-	-	-	-	-	-	+	-	PLP1
Plxnb3	Oligodendrocytes	-	-	-	-	-	-	-	-	-	-	-	-	-	-	-	-	-	-	-	-	-	+	-	PLXNB3
Prkcq	Oligodendrocytes	+	-	+	-	+	-	-	-	-	-	-	-	-	-	-	-	-	-	+	-	-	+	-	PRKCQ
S1pr4		-	-	-	-	-	-	-	-	-	-	-	-	-	-	-	-	-	-	-	+	-	+	-	S1PR4
S1pr5		-	-	-	-	-	-	-	-	-	-	-	-	-	-	-	-	-	-	-	+	-	+	-	S1PR5
Sox10	Oligodendrocytes	-	-	-	-	-	-	-	-	-	-	-	-	-	-	-	-	-	-	-	-	-	+	-	SOX10
Ugt8a	Oligodendrocytes	-	-	-	-	-	-	-	-	-	-	-	-	-	-	-	+	-	-	-	-	-	+	-	UGT8
Abcc3		-	-	-	-	-	-	-	-	-	-	-	-	-	-	-	-	-	+	-	-	-	-	-	ABCC3
Abcc8		-	-	-	-	-	-	-	-	-	-	-	-	+	-	-	-	-	-	-	+	-	-	-	ABCC8
Abl1		-	-	+	-	-	-	+	+	-	+	-	+	-	-	-	-	-	-	-	-	-	-	-	ABL1
Adamts16		-	-	-	-	-	-	-	-	-	-	-	-	-	-	-	-	+	+	-	-	-	-	-	ADAMTS16
Ago4		+	-	-	-	-	-	-	+	-	-	+	+	-	-	-	-	-	-	-	-	+	-	+	AGO4
Agt		-	-	-	+	-	-	-	-	-	-	-	-	-	-	-	-	-	-	-	-	-	-	-	AGT
AI464131	Astrocytes	-	-	-	-	-	-	-	-	-	-	-	-	-	-	-	-	-	-	-	-	-	-	-	MYORG
Ak1		-	-	-	-	-	-	-	-	-	-	-	-	-	-	-	-	-	+	-	-	-	-	-	AK1
Akt1		+	+	+	-	+	+	-	+	+	-	-	+	-	+	+	-	-	-	-	+	-	-	+	AKT1
Akt2		+	+	+	-	+	+	-	-	+	-	-	+	-	+	+	-	-	-	-	+	-	-	+	AKT2
Aldh1l1	Astrocytes	-	-	-	+	-	-	-	-	-	-	-	-	-	-	-	-	-	-	-	-	-	-	-	ALDH1L1
Ambra1		-	-	-	-	+	-	-	+	-	-	-	-	-	-	-	-	-	-	-	-	-	-	-	AMBRA1
Amigo2		-	-	-	+	-	-	-	-	-	-	-	-	-	-	-	-	-	-	-	-	-	-	-	AMIGO2
Anapc15		-	-	-	-	-	-	+	+	-	-	-	-	-	-	-	-	-	-	-	-	-	-	-	ANAPC15
Anxa1		-	-	-	-	+	-	-	-	-	-	-	-	-	-	-	-	-	-	-	-	-	-	-	ANXA1
Apc		-	-	+	+	-	-	-	-	-	-	-	-	-	-	-	-	-	-	-	-	-	-	+	APC
Apex1		-	-	-	-	-	-	+	-	-	+	-	-	-	-	-	-	-	-	-	-	-	-	-	APEX1
Apoe		-	-	-	+	-	-	-	+	-	-	-	-	-	-	-	+	-	+	-	+	-	-	-	APOE
Arc		-	-	-	-	-	-	-	-	-	-	-	-	-	-	-	-	-	-	-	+	-	-	-	ARC
Arhgap24		-	-	-	-	-	-	-	-	-	-	-	-	-	-	-	-	-	+	-	-	-	-	-	ARHGAP24
Arid1a		-	-	-	-	-	-	-	-	-	-	+	-	-	-	-	-	-	-	-	-	-	-	-	ARID1A
Asb2		+	-	-	-	-	-	-	-	-	-	-	-	-	-	-	-	-	+	-	-	-	-	-	ASB2
Ash2l		-	-	-	-	-	-	-	-	-	-	+	-	-	-	-	-	-	-	-	-	-	-	+	ASH2L
Asph		-	-	-	-	-	-	-	-	-	-	-	-	-	-	-	-	-	+	-	-	-	-	-	ASPH
Atf3		-	-	-	-	-	-	-	-	-	-	-	-	-	-	-	-	-	+	-	-	-	-	-	ATF3
Atg14		-	-	-	-	+	-	-	+	-	-	-	-	-	-	-	-	-	-	-	-	-	-	-	ATG14
Atg3		-	-	-	-	+	-	-	+	-	-	-	-	-	-	-	-	-	-	-	-	-	-	-	ATG3
Atg5		-	-	-	-	+	-	-	+	-	-	-	-	-	+	-	-	-	-	-	-	-	-	-	ATG5
Atg7		+	-	-	-	+	-	-	+	-	-	-	-	-	-	-	-	-	-	-	-	-	-	-	ATG7
Atg9a		-	-	-	-	+	-	-	+	-	-	-	-	-	-	-	-	-	-	-	-	-	-	-	ATG9A
Atm		-	-	+	-	-	-	+	+	-	+	-	-	-	-	-	-	-	-	+	-	-	-	-	ATM
Atp6v0e		-	-	-	-	-	-	-	-	-	-	-	+	-	-	+	-	-	+	-	-	-	-	-	ATP6V0E1
Atp6v1a		-	-	-	-	-	-	-	-	-	-	-	+	-	-	+	-	-	+	-	-	-	-	-	ATP6V1A
Atr		-	-	+	-	-	-	+	+	-	+	-	-	-	-	-	-	-	-	-	-	-	-	-	ATR
Axl		-	+	-	-	+	-	-	-	-	-	-	-	-	-	-	-	-	+	-	-	-	-	-	AXL
B3gnt5		-	-	-	+	-	-	-	-	-	-	-	-	-	-	-	-	-	-	-	-	-	-	-	B3GNT5
Bad		+	-	+	-	+	-	-	+	-	-	-	+	-	-	-	-	-	-	-	-	-	-	-	BAD
Bag3		-	-	+	-	-	-	-	+	-	-	-	-	-	-	-	-	-	-	-	-	-	-	-	BAG3
Bag4		-	-	+	-	-	-	-	+	-	-	-	-	-	+	-	-	-	-	-	-	-	-	-	BAG4
Bak1		-	-	+	-	-	-	-	-	-	-	-	-	-	-	-	-	-	-	-	-	-	-	-	BAK1
Bard1		-	-	-	-	-	-	+	-	-	+	-	-	-	-	-	-	-	-	-	-	-	-	-	BARD1
Bax		-	-	+	-	-	-	-	-	-	+	-	-	-	-	-	-	-	-	-	-	-	-	-	BAX
Bbc3		-	-	+	-	-	-	-	-	-	+	-	-	-	-	-	-	-	-	-	-	-	-	-	BBC3
Bcl10		+	-	+	-	-	-	-	-	-	-	-	-	-	-	-	-	-	-	+	-	-	-	-	BCL10
Bcl2		-	-	+	-	+	-	-	+	+	+	-	+	-	+	-	-	-	+	+	-	-	-	-	BCL2
Bcl2a1a		-	-	+	-	-	-	-	-	-	-	-	-	-	-	-	-	-	-	+	-	-	-	-	BCL2A1
Bcl2l1		-	-	+	-	+	-	-	-	+	-	-	+	-	+	-	-	-	-	+	-	-	-	-	BCL2L1
Bcl2l11		-	-	+	-	-	-	-	-	-	-	-	+	-	-	-	-	-	-	-	-	-	-	-	BCL2L11
Bcl2l2		-	-	+	-	-	-	-	-	-	-	-	-	-	-	-	-	-	-	-	-	-	-	-	BCL2L2
Bdnf		-	-	-	-	-	-	-	-	-	-	-	+	-	-	-	-	-	-	-	+	-	-	-	BDNF
Becn1		-	-	-	-	+	-	-	+	-	-	-	-	-	-	-	-	-	-	-	-	-	-	-	BECN1
Bid		-	-	+	-	-	-	-	-	-	+	-	-	-	+	-	-	-	-	-	-	-	-	-	BID
Bik		-	-	+	-	-	-	-	-	-	-	-	-	-	-	-	-	-	-	-	-	-	-	-	BIK
Bin1		-	-	-	-	-	-	-	-	-	-	-	-	+	-	-	-	-	-	-	-	-	-	-	BIN1
Birc2		-	-	+	-	-	-	-	-	+	-	-	-	-	+	-	-	-	-	+	-	-	-	-	BIRC2
Birc3		-	-	+	-	-	-	-	-	+	-	-	-	+	+	-	-	-	-	+	-	-	-	-	BIRC3
Birc5		-	-	+	-	-	-	+	-	-	-	-	-	-	-	-	-	-	-	-	-	-	-	-	BIRC5
Blk	B-cells	+	-	-	-	-	-	-	-	-	-	-	-	-	-	-	-	-	-	-	-	-	-	-	BLK
Blm		-	-	-	-	-	-	+	-	-	+	-	-	-	-	-	-	-	-	-	-	-	-	-	BLM
Blnk		+	-	-	-	-	-	-	-	-	-	-	-	-	-	-	-	-	+	+	-	-	-	-	BLNK
Bmi1		-	-	-	-	-	-	-	+	-	-	+	-	-	-	-	-	-	-	-	-	-	-	-	BMI1
Bnip3		-	-	+	-	+	-	-	+	-	-	-	-	-	-	-	-	-	+	-	-	-	-	-	BNIP3
Bnip3l		-	-	+	-	+	-	-	-	-	-	-	-	-	-	-	-	-	-	-	-	-	-	-	BNIP3L
Bok		-	-	+	-	-	-	-	-	-	-	-	-	-	-	-	-	-	-	-	-	-	-	-	BOK
Bola2		-	-	-	-	-	-	-	-	-	-	-	-	-	-	-	-	-	+	-	-	-	-	-	BOLA2
Braf		+	+	+	-	-	-	-	-	+	-	-	+	-	+	+	-	-	-	-	+	-	-	-	BRAF
Brca1		-	-	-	-	-	-	+	-	-	+	+	+	-	-	-	-	-	-	-	-	-	-	-	BRCA1
Brd2		-	-	-	-	-	-	-	-	-	-	+	-	-	-	-	-	-	-	-	-	-	-	-	BRD2
Brd3		-	-	-	-	-	-	-	-	-	-	+	-	-	-	-	-	-	-	-	-	-	-	-	BRD3
Brd4		-	-	-	-	-	-	-	-	-	-	+	-	-	-	-	-	-	-	-	-	-	-	-	BRD4
Btk		+	-	-	-	-	-	-	-	-	-	-	-	+	+	-	-	-	-	+	-	-	-	-	BTK
C1qa		-	-	-	-	-	-	-	-	-	-	-	-	-	+	-	-	-	-	-	-	-	-	-	C1QA
C1qb		-	-	-	-	-	-	-	-	-	-	-	-	-	+	-	-	-	-	-	-	-	-	-	C1QB
C1qc		-	-	-	-	-	-	-	-	-	-	-	-	-	+	-	-	-	-	-	-	-	-	-	C1QC
C3		+	-	-	-	+	-	-	-	-	-	-	-	+	+	-	-	-	+	-	-	-	-	-	C3
C3ar1		-	-	-	-	-	-	-	-	-	-	-	-	-	-	-	-	-	+	-	+	-	-	-	C3AR1
C4a		-	-	-	+	-	-	-	-	-	-	-	-	-	-	-	-	-	-	-	-	-	-	-	C4A
C5ar1		-	-	-	-	-	-	-	-	-	-	-	-	+	-	-	-	-	-	-	+	-	-	-	C5AR1
C6		-	-	-	-	-	-	-	-	-	-	-	-	-	+	-	-	-	-	-	-	-	-	-	C6
Cables1		-	-	-	-	-	-	+	-	-	-	-	-	-	-	-	-	-	-	-	-	-	-	-	CABLES1
Calcoco2		-	-	-	-	+	-	-	-	-	-	-	-	-	-	-	-	-	-	-	-	-	-	-	CALCOCO2
Calr		+	-	-	-	+	-	-	-	-	-	-	-	-	-	-	-	-	-	-	+	-	-	-	CALR
Camk4		-	-	-	-	-	-	-	-	-	-	-	+	-	-	-	-	-	-	-	+	-	-	-	CAMK4
Casp1		-	-	+	-	-	-	-	-	+	-	-	-	-	+	-	-	-	-	-	-	-	-	-	CASP1
Casp2		-	-	+	-	-	-	-	-	-	-	-	+	-	+	-	-	-	-	-	-	-	-	-	CASP2
Casp3		-	-	+	-	-	-	-	+	-	+	-	+	-	+	-	-	+	-	-	-	-	-	-	CASP3
Casp4		-	-	+	-	-	-	-	-	-	-	-	-	-	+	-	-	-	-	-	-	-	-	-	CASP4
Casp6		-	-	+	-	-	-	-	-	-	-	-	-	-	-	-	-	-	-	-	-	-	-	-	CASP6
Casp7		-	-	+	-	-	-	-	-	-	-	-	-	-	+	-	-	-	-	-	-	-	-	-	CASP7
Casp8		-	-	+	-	-	-	-	-	-	+	-	-	-	+	-	-	-	+	-	-	-	-	-	CASP8
Casp9		+	-	+	-	-	-	-	-	-	+	-	+	-	+	-	-	-	-	-	-	-	-	-	CASP9
Cass4		-	-	-	-	-	-	-	-	-	-	-	-	-	-	-	-	-	+	-	-	-	-	-	CASS4
Ccl2	Dendritic cells	-	-	-	+	-	-	-	-	+	-	-	-	+	+	-	-	-	-	-	-	-	-	-	CCL2
Ccl3		-	-	-	-	-	-	-	-	+	-	-	-	-	-	-	-	-	+	-	-	-	-	-	CCL3
Ccl4		-	-	-	-	-	-	-	-	+	-	-	-	-	+	-	-	-	+	+	-	-	-	-	CCL4
Ccl5		-	-	-	-	-	-	-	+	+	-	-	-	+	+	-	-	-	+	-	-	-	-	-	CCL5
Ccl7		-	-	-	-	-	-	-	-	+	-	-	-	+	-	-	-	-	-	-	-	-	-	-	CCL7
Ccng2		-	-	-	-	-	-	+	-	-	+	-	-	-	-	-	-	-	-	-	-	-	-	-	CCNG2
Ccni		-	-	-	-	-	-	+	-	-	-	-	-	-	-	-	-	-	-	-	-	-	-	-	CCNI
Ccr2		-	-	-	-	-	-	-	-	+	-	-	-	+	-	-	-	-	+	-	-	-	-	-	CCR2
Ccr5		-	-	-	-	-	-	-	-	+	-	-	-	-	-	-	-	-	+	-	-	-	-	-	CCR5
Cd109		-	-	-	+	-	-	-	-	-	-	-	-	-	-	-	-	-	-	-	-	-	-	-	CD109
Cd14		-	-	+	+	+	-	-	-	-	-	-	+	-	+	-	-	-	-	+	-	-	-	-	CD14
Cd163	Macrophages	-	-	-	-	-	-	-	-	-	-	-	-	-	-	-	-	-	-	-	+	-	-	-	CD163
Cd19	B-cells	+	-	-	-	-	-	-	-	-	-	-	+	-	-	-	-	-	-	-	-	-	-	-	CD19
Cd209e	Dendritic cells	-	-	-	-	-	-	-	-	-	-	-	-	-	-	-	-	-	-	-	-	-	-	-	CD209
Cd244	Exhausted CD8	-	-	-	-	-	-	-	-	-	-	-	-	+	+	-	-	-	-	-	-	-	-	-	CD244
Cd24a		+	-	-	-	-	-	-	-	-	-	-	-	-	-	-	-	-	-	-	-	-	-	-	CD24
Cd300lf		+	-	-	-	-	-	-	-	-	-	-	-	+	-	-	-	-	-	-	-	-	-	-	CD300LF
Cd33		+	-	-	-	-	-	-	-	-	-	-	-	-	-	-	-	-	+	-	-	-	-	-	CD33
Cd36		+	-	-	-	+	-	-	-	-	-	-	-	-	+	-	-	+	-	-	+	-	-	-	CD36
Cd3d	T-cells	+	-	-	-	-	-	-	-	-	-	-	-	-	-	-	-	-	-	-	-	-	-	-	CD3D
Cd3e	T-cells	+	-	-	-	-	-	-	-	-	-	-	-	-	-	-	-	-	-	-	-	-	-	-	CD3E
Cd3g	T-cells	+	-	-	-	-	-	-	-	-	-	-	-	-	-	-	-	-	-	-	-	-	-	-	CD3G
Cd40		+	-	+	-	-	-	-	-	+	-	-	-	+	-	-	-	+	-	+	-	-	-	-	CD40
Cd44		-	-	-	+	+	-	-	-	-	-	-	-	+	-	-	-	+	+	-	-	-	-	-	CD44
Cd47		-	-	-	-	+	-	-	-	-	-	-	-	-	-	-	-	+	-	-	-	-	-	-	CD47
Cd6	T-cells	-	-	-	-	-	-	-	-	-	-	-	-	-	-	-	-	+	-	-	-	-	-	-	CD6
Cd68	Macrophages	-	-	-	-	-	-	-	-	-	-	-	-	-	-	-	-	-	+	-	-	-	-	-	CD68
Cd69		+	-	-	-	-	-	-	-	-	-	-	-	-	-	-	-	-	-	-	-	-	-	-	CD69
Cd70		-	-	+	-	-	-	-	-	+	-	-	-	-	-	-	-	-	-	+	-	-	-	-	CD70
Cd72		+	-	-	-	-	-	-	-	-	-	-	-	+	-	-	-	-	-	-	-	-	-	-	CD72
Cd74		+	-	-	-	-	-	-	-	-	-	-	-	+	-	-	-	-	-	-	-	-	-	-	CD74
Cd83		-	-	-	-	-	-	-	-	-	-	-	-	-	-	-	-	-	+	-	-	-	-	-	CD83
Cd84	Macrophages	-	-	-	-	-	-	-	-	-	-	-	-	-	-	-	-	-	-	-	-	-	-	-	CD84
Cd86		+	-	-	-	-	-	-	-	-	-	-	+	-	-	-	-	+	+	-	-	-	-	-	CD86
Cd8a	CD8 T cells	+	-	-	-	-	-	-	-	-	-	-	-	-	-	-	-	+	-	-	-	-	-	-	CD8A
Cd8b1	CD8 T cells	+	-	-	-	-	-	-	-	-	-	-	-	-	-	-	-	+	-	-	-	-	-	-	CD8B
Cdc25a		-	-	-	-	-	-	+	-	-	+	-	-	-	-	-	-	-	-	-	-	-	-	-	CDC25A
Cdc7		-	-	-	-	-	-	+	-	-	-	-	-	-	-	-	-	-	-	-	-	-	-	-	CDC7
Cdk20		-	-	-	-	-	-	+	-	-	-	-	-	-	-	-	-	-	-	-	-	-	-	-	CDK20
Cdkn1a		+	-	-	-	-	-	+	+	+	+	-	+	-	-	-	-	-	-	-	-	-	-	-	CDKN1A
Cdkn1c		-	-	-	-	-	-	+	-	-	+	-	-	-	-	-	-	-	-	-	-	-	-	-	CDKN1C
Ceacam3	Neutrophils	-	-	-	-	+	-	-	-	-	-	-	-	-	-	-	-	-	-	-	-	-	-	-	CEACAM3
Cflar		-	-	+	-	+	-	-	-	-	-	-	-	-	+	-	-	-	-	+	-	-	-	-	CFLAR
Ch25h		-	-	-	-	-	-	-	-	-	-	-	-	+	-	-	-	-	-	-	-	-	-	-	CH25H
Chek1		-	-	-	-	-	-	+	-	-	+	-	+	-	-	-	-	-	-	-	-	-	-	-	CHEK1
Chek2		-	-	-	-	-	-	+	-	-	+	-	-	-	-	-	-	-	-	-	-	-	-	-	CHEK2
Chn2		-	-	-	-	-	-	-	-	-	-	-	-	-	-	-	-	-	+	-	-	-	-	-	CHN2
Chst8		-	-	-	-	-	-	-	-	-	-	-	-	-	-	-	-	-	+	-	-	-	-	-	CHST8
Chuk		+	-	+	-	-	-	-	-	+	-	-	+	+	+	-	-	-	-	+	-	-	-	-	CHUK
Cidea		-	-	+	-	-	-	-	-	-	-	-	-	-	-	-	-	-	-	-	-	-	-	-	CIDEA
Cideb		-	-	+	-	-	-	-	-	-	-	-	-	-	-	-	-	-	-	-	-	-	-	-	CIDEB
Cks1b		-	-	-	-	-	-	+	-	-	-	-	-	-	-	-	-	-	-	-	-	-	-	-	CKS1B
Clcf1		-	-	-	+	-	-	-	-	+	-	-	-	-	-	-	-	-	-	-	-	-	-	-	CLCF1
Cldn5	Endothelial cells	-	-	-	-	-	-	-	-	-	-	-	-	-	-	-	-	+	-	-	-	-	-	-	CLDN5
Clec7a		-	-	-	-	+	-	-	-	-	-	-	-	-	-	-	-	-	-	-	-	-	-	-	CLEC7A
Clic4		-	-	-	-	+	-	-	-	-	-	-	-	-	-	-	-	-	+	-	-	-	-	-	CLIC4
Cln3		-	-	-	-	+	-	-	-	-	-	-	-	-	-	-	-	-	-	-	-	-	-	-	CLN3
Clstn1		-	-	-	-	-	-	-	-	-	-	-	-	-	-	-	-	-	+	-	-	-	-	-	CLSTN1
Cnn2		-	-	-	-	+	-	-	-	-	-	-	-	-	-	-	-	-	-	-	-	-	-	-	CNN2
Cntnap2		-	-	-	-	-	-	-	-	-	-	-	-	-	-	-	-	+	-	-	+	-	-	-	CNTNAP2
Coa5		-	-	-	-	-	-	-	-	-	-	-	-	-	-	-	-	-	+	-	-	-	-	-	COA5
Col6a3		-	-	-	-	-	-	-	-	-	-	-	+	-	-	-	-	+	+	-	-	-	-	-	COL6A3
Cotl1		-	-	-	-	-	-	-	-	-	-	-	-	-	-	-	-	-	+	-	-	-	-	-	COTL1
Cox5b		-	-	-	-	-	-	-	-	-	-	-	-	-	-	-	-	-	+	-	-	-	-	-	COX5B
Cp		-	-	-	+	-	-	-	-	-	-	-	-	-	-	-	-	-	-	-	-	-	-	-	CP
Cpa3	Mast cells	-	-	-	-	-	-	-	-	-	-	-	-	-	-	-	-	-	-	-	-	-	-	-	CPA3
Creb1		+	-	-	-	-	+	-	-	-	+	-	+	-	+	-	-	-	-	-	+	+	-	-	CREB1
Crebbp		-	-	-	-	-	-	+	+	+	-	+	-	+	+	-	+	-	-	-	-	+	-	+	CREBBP
Crem		-	-	-	-	-	-	-	-	-	-	-	-	-	-	-	-	-	-	-	+	-	-	-	CREM
Crip1		-	-	-	-	-	-	-	-	-	-	-	-	-	-	-	-	-	+	-	-	-	-	-	CRIP1
Cryba4		-	-	-	-	-	-	-	-	-	-	-	-	-	-	-	-	-	+	-	-	-	-	-	CRYBA4
Csf1		-	-	-	+	+	-	-	-	+	-	-	+	-	+	-	-	-	+	-	-	-	-	-	CSF1
Csf1r		-	-	-	-	-	-	-	-	+	-	-	+	-	-	-	-	-	+	-	-	-	-	-	CSF1R
Csf2rb		+	+	+	-	-	-	-	-	+	-	-	+	-	-	+	-	-	-	-	-	-	-	-	CSF2RB
Csf3r	Neutrophils	-	-	-	-	-	-	-	-	+	-	-	+	-	-	-	-	-	-	-	-	-	-	-	CSF3R
Csk		+	+	-	-	+	-	-	-	-	-	-	+	-	-	+	-	-	-	-	-	-	-	-	CSK
Cst7		-	-	-	-	-	-	-	-	-	-	-	-	-	-	-	-	-	+	-	-	-	-	-	CST7
Ctse		+	-	-	-	-	-	-	-	-	-	-	-	-	-	-	-	-	+	-	-	-	-	-	CTSE
Ctsf		+	-	-	-	-	-	-	-	-	-	-	-	-	-	-	-	-	-	-	-	-	-	-	CTSF
Ctss		+	-	-	-	-	-	-	-	-	-	-	-	-	+	-	-	+	+	-	-	-	-	-	CTSS
Ctsw	Cytotoxic cells	-	-	-	-	-	-	-	-	-	-	-	-	-	-	-	-	-	-	-	-	-	-	-	CTSW
Cx3cl1		-	-	-	-	-	-	-	-	+	-	-	-	+	+	-	-	-	-	-	-	-	-	-	CX3CL1
Cx3cr1		-	-	-	-	-	-	-	-	+	-	-	-	-	-	-	-	-	+	-	-	-	-	-	CX3CR1
Cxcl10		-	-	-	+	-	-	-	-	+	-	-	-	+	+	-	-	-	+	-	-	-	-	-	CXCL10
Cxcl9		-	-	-	+	-	-	-	-	+	-	-	-	-	-	-	-	-	-	-	-	-	-	-	CXCL9
Cycs		-	-	+	-	-	-	-	+	-	+	-	-	-	-	-	-	-	-	-	-	-	-	-	CYCS
Cyp27a1		-	-	-	-	-	-	-	-	-	-	-	-	+	-	-	-	-	-	-	-	-	-	-	CYP27A1
Cyp7b1		-	-	-	-	-	-	-	-	-	-	-	-	+	-	-	-	-	-	-	-	-	-	-	CYP7B1
Cytip		-	-	-	-	-	-	-	-	-	-	-	-	-	-	-	-	-	+	-	-	-	-	-	CYTIP
Dab2		-	-	-	-	-	-	-	-	-	-	-	-	+	-	-	-	-	-	-	+	-	-	-	DAB2
Dapk1		-	-	+	-	+	-	-	-	-	-	-	-	-	-	-	-	-	-	-	-	-	-	-	DAPK1
Ddb2		-	-	-	-	-	-	-	-	-	+	-	-	-	-	-	-	-	-	-	-	-	-	-	DDB2
Ddx58		-	-	-	-	-	-	-	-	-	-	-	-	+	+	-	-	-	-	+	-	-	-	-	DDX58
Dicer1		-	-	-	-	-	-	-	-	-	-	+	-	-	-	-	-	-	-	-	-	-	-	-	DICER1
Dlg1		-	-	-	-	-	-	-	-	-	-	-	-	-	-	-	-	-	-	-	+	-	-	-	DLG1
Dlg4		+	+	-	-	-	-	-	-	+	-	-	+	-	-	+	-	-	-	-	+	-	-	-	DLG4
Dlx1	Neurons	-	-	-	-	-	-	-	-	-	-	-	-	-	-	-	-	-	-	-	+	-	-	-	DLX1
Dlx2	Neurons	-	-	-	-	-	-	-	-	-	-	-	-	-	-	-	-	-	-	-	+	-	-	-	DLX2
Dna2		-	-	-	-	-	-	+	-	-	+	-	-	-	-	-	-	-	-	-	-	-	-	-	DNA2
Dnmt1		-	-	-	-	-	-	-	-	-	-	+	-	-	-	-	-	-	-	-	-	-	-	-	DNMT1
Dnmt3a		-	-	-	-	-	-	-	-	-	-	+	-	-	-	-	-	-	-	-	-	-	-	-	DNMT3A
Dnmt3b		-	-	-	-	-	-	-	-	-	-	+	-	-	-	-	-	-	-	-	-	-	-	-	DNMT3B
Dock1		-	+	-	-	+	-	-	-	-	-	-	-	-	-	-	-	-	-	-	-	-	-	-	DOCK1
Dock2		-	-	-	-	+	-	-	-	-	-	-	-	-	-	-	-	-	-	-	-	-	-	-	DOCK2
Dot1l		-	-	-	-	-	-	-	-	-	-	+	-	-	-	-	-	-	-	-	-	-	-	-	DOT1L
Dst		-	-	-	-	-	-	-	-	-	-	-	-	-	-	-	-	+	+	-	-	-	-	-	DST
Duoxa1		-	-	-	-	-	-	-	-	-	-	-	-	-	-	-	-	-	+	-	-	-	-	-	DUOXA1
Dusp7		+	+	-	-	-	-	-	-	+	-	-	+	-	+	+	-	-	+	-	-	-	-	-	DUSP7
E2f1		-	-	+	-	-	-	+	+	-	-	-	-	-	-	-	-	-	-	-	-	+	-	-	E2F1
Eed		-	-	-	-	-	-	-	+	-	-	+	-	-	-	-	-	-	-	-	-	-	-	-	EED
Eef2k		-	-	-	-	-	-	-	-	-	-	-	+	-	-	+	-	-	+	-	-	-	-	-	EEF2K
Egfr	Astrocytes	+	+	-	+	-	-	-	-	+	-	-	+	-	-	+	-	-	-	-	-	-	-	-	EGFR
Egr1		-	-	-	-	-	-	-	-	-	-	-	-	+	-	-	-	-	-	-	+	-	-	-	EGR1
Ehmt2		-	-	-	-	-	-	-	+	-	-	+	-	-	-	-	-	-	-	-	-	-	-	-	EHMT2
Eif1		-	-	-	-	-	-	-	-	-	-	+	-	-	-	-	-	-	-	-	-	-	-	-	EIF1
Emcn	Endothelial cells	-	-	-	-	-	-	-	-	-	-	-	-	-	-	-	-	-	-	-	-	-	-	-	EMCN
Emp1		-	-	-	+	-	-	-	-	-	-	-	-	-	-	-	-	-	-	-	-	-	-	-	EMP1
Entpd2	Astrocytes	-	-	-	+	-	-	-	-	-	-	-	-	-	-	-	-	-	-	-	-	-	-	-	ENTPD2
Eomes	Exhausted CD8	-	-	-	-	-	-	-	-	-	-	-	-	-	-	-	-	-	-	-	-	-	-	-	EOMES
Ep300		-	-	-	-	-	-	+	+	+	+	+	-	+	+	-	+	-	-	-	-	+	-	+	EP300
Epcam		-	-	-	-	-	-	-	-	-	-	-	-	-	-	-	-	+	-	-	-	-	-	-	EPCAM
Epg5		-	-	-	-	+	-	-	-	-	-	-	-	-	-	-	-	-	-	-	-	-	-	-	EPG5
Epsti1		-	-	-	-	-	-	-	-	-	-	-	-	-	-	-	-	-	+	-	-	-	-	-	EPSTI1
Ercc2		-	-	-	-	-	-	-	-	-	+	-	-	+	-	-	-	-	-	-	-	-	-	-	ERCC2
Esam	Endothelial cells	-	-	-	-	-	-	-	-	-	-	-	-	-	-	-	-	+	-	-	-	-	-	-	ESAM
Ets2		-	-	-	-	-	-	-	+	-	-	-	+	-	-	-	-	-	+	-	-	-	-	-	ETS2
Exo1		-	-	-	-	-	-	-	-	-	+	-	-	-	-	-	-	-	-	-	-	-	-	-	EXO1
Ezh1		-	-	-	-	-	-	-	-	-	-	+	-	-	-	-	-	-	-	-	-	-	-	-	EZH1
Ezh2		-	-	-	-	-	-	-	+	-	-	+	-	-	-	-	-	-	-	-	-	-	-	-	EZH2
F3		-	-	-	-	-	-	-	-	-	-	-	-	-	-	-	-	-	+	-	-	-	-	-	F3
Fabp5		-	-	-	-	-	-	-	-	-	-	-	-	-	-	-	-	-	+	-	-	-	-	-	FABP5
Fadd		-	-	+	-	-	-	-	-	-	-	-	-	-	+	-	-	-	-	-	-	-	-	-	FADD
Fancc		-	-	-	-	-	-	-	-	-	+	-	-	-	-	-	-	-	-	-	-	-	-	-	FANCC
Fancd2		-	-	-	-	-	-	-	-	-	+	-	-	-	-	-	-	-	-	-	-	-	-	-	FANCD2
Fancg		-	-	-	-	-	-	-	-	-	+	-	-	-	-	-	-	-	-	-	-	-	-	-	FANCG
Fas		-	-	+	-	-	-	-	+	+	+	-	+	-	+	-	-	-	-	-	-	-	-	-	FAS
Fasl		-	-	+	-	-	-	-	-	+	-	-	+	-	+	-	-	-	-	+	-	-	-	-	FASLG
Fbln5		-	-	-	+	-	-	-	-	-	-	-	-	-	-	-	-	+	-	-	-	-	-	-	FBLN5
Fcer1g		+	-	-	-	+	-	-	-	-	-	-	-	+	+	-	-	-	-	-	-	-	-	-	FCER1G
Fcgr1		+	-	-	-	+	-	-	-	-	-	-	-	+	-	-	-	-	-	-	-	-	-	-	FCGR1A
Fcgr2b		+	-	-	-	+	-	-	-	-	-	-	-	-	-	-	-	-	-	-	-	-	-	-	FCGR2B
Fcgr3		+	-	-	-	+	-	-	-	-	-	-	-	+	+	-	-	-	-	-	-	-	-	-	FCGR3A
Fcrla		+	-	-	-	-	-	-	-	-	-	-	-	-	-	-	-	-	-	-	-	-	-	-	FCRLA
Fcrlb	B-cells	+	-	-	-	-	-	-	-	-	-	-	-	-	-	-	-	-	-	-	-	-	-	-	FCRLB
Fcrls		-	-	-	-	-	-	-	-	-	-	-	-	-	-	-	-	-	+	-	-	-	-	-
Fdxr		-	-	-	-	-	-	-	-	-	+	-	-	-	-	-	-	-	-	-	-	-	-	-	FDXR
Fen1		-	-	-	-	-	-	+	-	-	+	-	-	-	-	-	-	-	-	-	-	-	-	-	FEN1
Fgd2		-	-	-	-	-	-	-	-	-	-	-	+	-	-	-	-	-	+	-	-	-	-	-	FGD2
Fgf13		-	-	-	-	-	-	-	-	-	-	-	+	-	-	-	-	-	+	-	-	-	-	-	FGF13
Fgl2		-	-	-	-	-	-	-	-	-	-	-	-	+	-	-	-	-	-	-	-	-	-	-	FGL2
Fkbp5		-	-	-	+	-	-	-	-	-	-	-	-	-	-	-	-	-	-	-	-	-	-	-	FKBP5
Flt1	Endothelial cells	-	+	-	-	-	-	-	-	+	-	-	+	-	-	-	-	-	+	-	-	-	-	-	FLT1
Fos		+	-	-	-	-	-	-	+	-	-	-	+	-	+	-	-	-	-	-	+	-	-	-	FOS
Foxp3	Treg	-	-	-	-	-	-	-	-	-	-	-	-	-	-	-	-	-	-	-	-	-	-	-	FOXP3
Fpr1	Neutrophils	-	-	-	-	-	-	-	-	-	-	-	-	-	-	-	-	-	-	-	+	-	-	-	FPR1
Fscn1		-	-	-	-	-	-	-	-	-	-	-	-	-	-	-	-	-	+	-	-	-	-	-	FSCN1
Fyn		+	+	-	-	+	-	-	-	+	-	-	+	-	+	+	-	-	+	-	-	-	-	-	FYN
Gadd45a		-	-	-	-	-	-	+	-	-	+	-	+	-	-	-	-	-	-	-	-	-	-	-	GADD45A
Gadd45g		-	-	-	-	-	-	+	-	-	+	-	+	-	-	-	-	-	-	-	-	-	-	-	GADD45G
Gba		-	-	-	-	-	-	-	-	-	-	-	-	-	-	-	+	-	+	-	-	-	-	-	GBA
Gbp2		-	-	-	+	-	-	-	-	-	-	-	-	+	-	-	-	-	-	-	-	-	-	-	GBP2
Gclc		-	-	-	-	-	-	-	-	-	-	-	-	+	-	-	-	-	-	-	-	-	-	-	GCLC
Gdpd2	Astrocytes	-	-	-	+	-	-	-	-	-	-	-	-	-	-	-	+	-	-	-	-	-	-	-	GDPD2
Gja1		-	-	-	+	-	-	-	-	-	-	-	-	-	-	-	-	-	-	-	+	-	-	-	GJA1
Gna15		-	-	-	-	-	-	-	-	-	-	-	-	-	-	-	-	-	+	-	-	-	-	-	GNA15
Gpr183		-	-	-	-	-	-	-	-	-	-	-	-	+	-	-	-	-	-	-	-	-	-	-	GPR183
Gpr34		-	-	-	-	-	-	-	-	-	-	-	-	-	-	-	-	-	+	-	-	-	-	-	GPR34
Gpr84	Microglia	-	-	-	-	-	-	-	-	-	-	-	-	+	-	-	-	-	+	-	-	-	-	-	GPR84
Grap		-	-	-	-	-	-	-	-	-	-	-	+	-	-	-	-	-	+	-	-	-	-	-	GRAP
Gria1		-	-	-	-	-	-	-	-	-	-	-	-	-	-	-	-	-	-	-	+	-	-	-	GRIA1
Gria2		-	-	-	-	-	-	-	-	-	-	-	-	-	-	-	-	-	-	-	+	-	-	-	GRIA2
Gria4		-	-	-	-	-	-	-	-	-	-	-	-	-	-	-	-	-	-	-	+	-	-	-	GRIA4
Grin2a		+	+	-	-	-	-	-	-	+	-	-	+	-	-	+	-	-	-	-	+	-	-	-	GRIN2A
Grin2b		+	+	-	-	-	-	-	-	+	-	-	+	-	-	+	-	-	-	-	+	-	-	-	GRIN2B
Grm2	Neurons	-	-	-	-	-	-	-	-	-	-	-	-	-	-	-	-	-	-	-	+	-	-	-	GRM2
Grm3		-	-	-	+	-	-	-	-	-	-	-	-	-	-	-	-	-	-	-	+	-	-	-	GRM3
Grn		-	-	-	-	-	-	-	-	-	-	-	-	-	-	-	-	-	+	-	-	-	-	-	GRN
Gstm1		-	-	-	-	-	-	-	+	-	-	-	-	+	-	-	-	-	-	-	-	-	-	-	GSTM1
Gzma	Cytotoxic cells	-	-	-	-	-	-	-	-	-	-	-	-	-	-	-	-	-	-	-	+	-	-	-	GZMA
Gzmb	Cytotoxic cells	-	-	+	-	-	-	-	-	-	-	-	-	-	+	-	-	-	-	-	-	+	-	-	GZMB
H2afx		-	-	-	-	-	-	+	+	-	+	+	-	-	-	-	-	-	-	-	-	-	-	+	H2AFX
H2-T23		+	-	-	+	-	-	-	-	-	-	-	-	+	+	-	-	+	-	-	-	-	-	-	HLA-E
Hat1		-	-	-	-	-	-	-	-	-	-	+	-	-	-	-	-	-	-	-	-	-	-	-	HAT1
Hcar2		-	-	-	-	-	-	-	-	-	-	-	-	-	-	-	-	-	+	-	-	-	-	-	HCAR2
Hdac1		-	-	-	-	-	-	+	-	-	-	+	+	-	-	-	-	-	-	-	-	+	-	+	HDAC1
Hdac2		-	-	-	-	-	-	+	+	-	-	+	+	-	-	-	-	-	-	-	-	+	-	-	HDAC2
Hdac4		-	-	-	-	-	-	-	-	-	-	+	-	-	-	-	-	-	-	-	-	+	-	-	HDAC4
Hdac6		-	-	-	-	-	-	-	+	-	-	+	-	-	-	-	-	-	-	-	-	+	-	-	HDAC6
Hdc	Mast cells	-	-	-	-	-	-	-	-	-	-	-	-	-	-	-	-	-	-	-	-	-	-	-	HDC
Hells		-	-	+	-	-	-	-	-	-	-	-	-	-	-	-	-	-	-	-	-	-	-	-	HELLS
Hif1a		-	-	-	-	+	-	-	+	-	-	-	-	-	-	-	-	-	+	-	-	+	-	-	HIF1A
Hilpda		-	-	-	-	-	-	-	-	-	-	-	-	-	-	-	-	-	+	-	-	-	-	-	HILPDA
Hira		-	-	-	-	-	-	-	+	-	-	+	-	-	-	-	-	-	-	-	-	-	-	-	HIRA
Hist1h1d		-	-	+	-	-	-	-	+	-	-	-	-	-	-	-	-	-	+	-	-	-	-	-	HIST1H1D
Hmgb1		-	-	+	-	+	-	-	-	-	-	-	-	+	+	-	-	-	-	-	-	-	-	-	HMGB1
Hmox1		-	-	-	-	-	-	-	+	-	-	-	-	-	-	-	-	-	-	-	-	-	-	-	HMOX1
Homer1		-	-	-	-	-	-	-	-	-	-	-	-	-	-	-	-	-	-	-	+	-	-	-	HOMER1
Hpgds		-	-	-	-	-	-	-	-	-	-	-	-	-	-	-	+	-	-	-	-	-	-	-	HPGDS
Hprt		-	-	+	-	-	-	-	-	-	-	-	-	-	-	-	-	-	-	-	-	-	-	-	HPRT1
Hps4		-	-	-	-	-	-	-	-	-	-	-	-	-	-	-	-	-	+	-	-	-	-	-	HPS4
Hrk		-	-	+	-	-	-	-	-	-	-	-	-	-	-	-	-	-	-	-	-	-	-	-	HRK
Hsd11b1	Dendritic cells	-	-	-	-	-	-	-	-	-	-	-	-	-	-	-	-	-	-	-	-	-	-	-	HSD11B1
Hspb1		-	+	-	+	-	-	-	+	-	-	-	+	-	-	-	-	-	-	-	-	-	-	-	HSPB1
Hus1		-	-	-	-	-	-	+	-	-	+	-	-	-	-	-	-	-	-	-	-	-	-	-	HUS1
Icam2	Endothelial cells	+	-	-	-	-	-	-	-	-	-	-	-	-	+	-	-	+	-	-	-	-	-	-	ICAM2
Ifi30		+	-	-	-	-	-	-	-	-	-	-	-	+	-	-	-	-	-	-	-	-	-	-	IFI30
Ifih1		-	-	-	-	-	-	-	-	-	-	-	-	+	+	-	-	-	-	-	-	-	-	-	IFIH1
Ifitm2		+	-	-	-	-	-	-	-	-	-	-	-	+	-	-	-	-	-	-	-	-	-	-	IFITM2
Ifitm3		+	-	-	-	-	-	-	-	-	-	-	-	+	-	-	-	-	-	-	-	-	-	-	IFITM3
Ifnar1		-	-	-	-	-	-	-	-	+	-	-	+	+	+	-	-	-	-	-	-	-	-	-	IFNAR1
Ifnar2		-	-	-	-	-	-	-	-	+	-	-	+	+	+	-	-	-	-	-	-	-	-	-	IFNAR2
Igf1		-	-	-	-	-	+	-	-	-	+	-	+	-	-	+	-	-	+	-	-	-	-	-	IGF1
Igf1r		-	-	+	-	+	+	-	-	-	-	-	+	-	-	+	-	-	-	-	-	-	-	-	IGF1R
Igf2r		-	-	-	-	-	-	-	-	-	-	-	-	-	-	-	-	-	+	-	+	-	-	-	IGF2R
Igsf10		-	-	-	-	-	-	-	-	-	-	-	-	-	-	-	-	-	+	-	-	-	-	-	IGSF10
Igsf6		-	-	-	-	-	-	-	-	-	-	-	-	-	-	-	-	-	+	-	-	-	-	-	IGSF6
Ikbkb		+	-	+	-	-	-	-	-	+	-	-	+	+	+	-	-	-	-	+	-	-	-	-	IKBKB
Ikbke		-	-	+	-	-	-	-	-	-	-	-	-	+	+	-	-	-	-	-	-	-	-	-	IKBKE
Ikbkg		+	-	+	-	-	-	-	-	+	-	-	+	+	+	-	-	-	-	+	-	-	-	-	IKBKG
Il10rb		-	-	-	-	-	-	-	-	+	-	-	-	-	-	-	-	-	+	-	-	-	-	-	IL10RB
Il15ra		-	-	-	-	-	-	-	-	+	-	-	-	+	-	-	-	-	-	-	-	-	-	-	IL15RA
Il1a		-	-	+	-	-	-	-	+	+	-	-	+	-	-	-	-	-	-	-	-	-	-	-	IL1A
Il1b		-	-	+	-	-	-	-	+	+	-	-	+	+	+	-	-	-	+	+	-	-	-	-	IL1B
Il1r1		-	-	+	-	-	-	-	+	+	-	-	+	-	-	-	-	-	+	+	-	-	-	-	IL1R1
Il1r2		-	-	-	-	-	-	-	-	+	-	-	+	+	-	-	-	-	-	-	-	-	-	-	IL1R2
Il1rap		-	-	+	-	-	-	-	-	+	-	-	-	-	-	-	-	-	-	-	-	-	-	-	IL1RAP
Il1rl2		-	-	-	-	-	-	-	-	-	-	-	-	-	-	-	-	-	+	-	-	-	-	-	IL1RL2
Il1rn		-	-	-	-	-	-	-	-	+	-	-	-	-	-	-	-	-	+	-	-	-	-	-	IL1RN
Il21r	NK CD56dim cells	-	-	-	-	-	-	-	-	+	-	-	-	-	-	-	-	-	-	-	-	-	-	-	IL21R
Il2rg		+	+	-	-	-	-	-	-	+	-	-	+	+	-	+	-	-	-	-	-	-	-	-	IL2RG
Il3		+	+	+	-	-	-	-	-	+	-	-	+	-	-	+	-	-	-	-	-	-	-	-	IL3
Il3ra		+	+	+	-	-	-	-	-	+	-	-	+	-	-	+	-	-	-	-	-	-	-	-	IL3RA
Il6ra		-	-	-	-	-	-	-	-	+	-	-	+	-	-	-	-	-	+	-	-	-	-	-	IL6R
Inpp5d		+	-	-	-	-	-	-	-	+	-	-	-	-	-	-	-	-	-	-	-	-	-	-	INPP5D
Iqsec1		-	-	-	-	+	-	-	-	-	-	-	-	-	-	-	-	-	-	-	-	-	-	-	IQSEC1
Irak1		-	-	+	-	-	-	-	-	+	-	-	+	-	+	-	-	-	-	+	-	-	-	-	IRAK1
Irak2		-	-	+	-	-	-	-	-	+	-	-	-	-	+	-	-	-	-	-	-	-	-	-	IRAK2
Irak3		-	-	+	-	-	-	-	-	+	-	-	-	-	+	-	-	-	-	-	-	-	-	-	IRAK3
Irak4		-	-	+	-	-	-	-	-	+	-	-	-	-	+	-	-	-	-	+	-	-	-	-	IRAK4
Irf1		-	-	+	-	-	-	-	-	-	-	-	-	+	+	-	-	-	-	-	-	-	-	-	IRF1
Irf2		-	-	+	-	-	-	-	-	-	-	-	-	+	+	-	-	-	-	-	-	-	-	-	IRF2
Irf3		-	-	+	-	-	-	-	-	+	-	-	-	+	+	-	-	-	-	-	-	-	-	-	IRF3
Irf4		-	-	-	-	-	-	-	-	-	-	-	-	+	-	-	-	-	-	-	-	-	-	-	IRF4
Irf6		-	-	+	-	-	-	-	-	-	-	-	-	+	-	-	-	-	-	-	-	-	-	-	IRF6
Irf7		-	-	+	-	-	-	-	-	-	-	-	-	+	+	-	-	-	-	-	-	-	-	-	IRF7
Irf8	Microglia	-	-	-	-	-	-	-	-	-	-	-	-	+	-	-	-	-	+	-	-	-	-	-	IRF8
Islr2	Neurons	-	-	-	-	-	-	-	-	-	-	-	-	-	-	-	-	-	-	-	+	-	-	-	ISLR2
Itga6		-	-	-	-	-	-	-	-	-	-	-	+	-	-	-	-	+	+	-	-	-	-	-	ITGA6
Itga7	Astrocytes	-	-	-	+	-	-	-	-	-	-	-	+	-	-	-	-	+	-	-	-	-	-	-	ITGA7
Itgam		-	-	-	-	+	-	-	-	-	-	-	-	-	+	-	-	+	-	-	-	-	-	-	ITGAM
Itgav		+	+	-	-	+	-	-	-	-	-	-	+	-	-	-	-	+	-	-	-	-	-	-	ITGAV
Itgax		-	-	-	-	-	-	-	-	-	-	-	-	-	-	-	-	+	+	-	-	-	-	-	ITGAX
Itgb5		+	-	-	-	-	-	-	-	-	-	-	+	-	-	-	-	+	-	-	-	-	-	-	ITGB5
Jag1		-	-	-	-	-	-	-	-	-	-	-	-	-	+	-	-	-	+	-	-	+	-	-	JAG1
Jam2		-	-	-	-	-	-	-	-	-	-	-	-	-	-	-	-	+	+	-	-	-	-	-	JAM2
Jarid2		-	-	-	-	-	-	-	-	-	-	+	-	-	-	-	-	-	-	-	-	-	-	-	JARID2
Jun		+	-	+	-	-	-	-	+	-	-	-	+	-	+	-	-	-	-	-	-	+	-	+	JUN
Kat2a		-	-	-	-	-	-	-	-	-	-	+	-	-	-	-	-	-	-	-	-	+	-	-	KAT2A
Kat2b		-	-	-	-	-	-	-	-	-	-	+	-	-	-	-	-	-	-	-	-	+	-	-	KAT2B
Kcnd1		-	-	-	-	-	-	-	-	-	-	-	-	-	-	-	-	-	+	-	+	-	-	-	KCND1
Kcnj10		-	-	-	+	-	-	-	-	-	-	-	-	-	-	-	-	-	-	-	+	-	-	-	KCNJ10
Kcnk13		-	-	-	-	-	-	-	-	-	-	-	-	-	-	-	-	-	+	-	+	-	-	-	KCNK13
Kdm1a		-	-	-	-	-	-	-	-	-	-	+	-	-	-	-	-	-	-	-	-	-	-	-	KDM1A
Kdm1b		-	-	-	-	-	-	-	-	-	-	+	-	-	-	-	-	-	-	-	-	-	-	-	KDM1B
Kdm2a		-	-	-	-	-	-	-	-	-	-	+	-	-	-	-	-	-	-	-	-	-	-	-	KDM2A
Kdm2b		-	-	-	-	-	-	-	-	-	-	+	-	-	-	-	-	-	-	-	-	-	-	-	KDM2B
Kdm3a		-	-	-	-	-	-	-	-	-	-	+	-	-	-	-	-	-	-	-	-	-	-	-	KDM3A
Kdm3b		-	-	-	-	-	-	-	-	-	-	+	-	-	-	-	-	-	-	-	-	-	-	-	KDM3B
Kdm4a		-	-	-	-	-	-	-	-	-	+	+	-	-	-	-	-	-	-	-	-	-	-	-	KDM4A
Kdm4b		-	-	-	-	-	-	-	-	-	+	+	-	-	-	-	-	-	-	-	-	-	-	-	KDM4B
Kdm4c		-	-	-	-	-	-	-	-	-	-	+	-	-	-	-	-	-	-	-	-	-	-	-	KDM4C
Kdm4d		-	-	-	-	-	-	-	-	-	-	+	-	-	-	-	-	-	-	-	-	-	-	-	KDM4D
Kdm5a		-	-	-	-	-	-	-	-	-	-	+	-	-	-	-	-	-	-	-	-	-	-	-	KDM5A
Kdm5b		-	-	-	-	-	-	-	-	-	-	+	-	-	-	-	-	-	-	-	-	-	-	-	KDM5B
Kdm5c		-	-	-	-	-	-	-	-	-	-	+	-	-	-	-	-	-	-	-	-	-	-	-	KDM5C
Kdm5d		-	-	-	-	-	-	-	-	-	-	+	-	-	-	-	-	-	-	-	-	-	-	-	KDM5D
Kdm6a		-	-	-	-	-	-	-	-	-	-	+	-	-	-	-	-	-	-	-	-	-	-	-	KDM6A
Kif2c		+	-	-	-	-	-	+	-	-	-	-	-	-	-	-	-	-	-	-	-	-	-	-	KIF2C
Kir3dl1	NK CD56dim cells	+	-	-	-	-	-	-	-	-	-	-	-	-	+	-	-	-	-	-	-	-	-	-	KIR3DL1
Kir3dl2	NK CD56dim cells	+	-	-	-	-	-	-	-	-	-	-	-	-	+	-	-	-	-	-	-	-	-	-	KIR3DL2
Kit		+	+	-	-	-	-	-	-	+	-	-	+	-	-	+	-	-	-	-	-	-	-	-	KIT
Klrb1	Cytotoxic cells	+	-	-	-	-	-	-	-	-	-	-	-	-	-	-	-	-	-	-	-	-	-	-	KLRB1
Klrd1	Cytotoxic cells	+	-	-	-	-	-	-	-	-	-	-	-	-	+	-	-	-	-	-	-	-	-	-	KLRD1
Klrk1	Cytotoxic cells	+	-	-	-	-	-	-	-	-	-	-	-	-	+	-	-	-	-	-	-	-	-	-	KLRK1
Kmt2a		-	-	-	-	-	-	-	-	-	-	+	-	-	-	-	-	-	-	-	-	-	-	-	KMT2A
Kmt2c		-	-	-	-	-	-	-	-	-	-	+	-	-	-	-	-	-	-	-	-	-	-	-	KMT2C
Lacc1		-	-	-	-	-	-	-	-	-	-	-	-	-	-	-	-	-	+	-	-	-	-	-	LACC1
Lag3	Exhausted CD8	-	-	-	-	-	-	-	-	-	-	-	-	-	-	-	-	-	-	-	-	-	-	-	LAG3
Lair1		+	-	-	-	-	-	-	-	-	-	-	-	-	-	-	-	-	+	-	-	-	-	-	LAIR1
Lamp1		-	-	-	-	+	-	-	-	-	-	-	-	-	-	-	-	-	+	-	-	-	-	-	LAMP1
Lamp2		-	-	-	-	+	-	-	-	-	-	-	-	-	-	-	-	-	-	-	-	-	-	-	LAMP2
Lcn2		-	-	-	+	-	-	-	-	-	-	-	-	+	-	-	-	-	-	-	-	-	-	-	LCN2
Ldha		-	-	-	-	-	-	-	-	-	-	-	-	-	-	-	-	-	+	-	-	-	-	-	LDHA
Ldlrad3		-	-	-	-	-	-	-	-	-	-	-	-	-	-	-	-	-	+	-	-	-	-	-	LDLRAD3
Lfng		-	-	-	-	-	-	-	-	-	-	-	-	-	-	-	-	-	+	-	-	+	-	-	LFNG
Lgmn		+	-	-	-	-	-	-	-	-	-	-	-	-	+	-	-	-	-	-	-	-	-	-	LGMN
Lig1		-	-	-	-	-	-	+	-	-	+	-	-	-	-	-	-	-	-	-	-	-	-	-	LIG1
Lilrb4a		+	-	-	-	-	-	-	-	-	-	-	-	+	-	-	-	-	-	-	-	-	-	-	LILRB4
Lmna		-	-	+	-	-	-	+	-	-	-	-	-	-	-	-	-	-	+	-	-	-	-	-	LMNA
Lmnb1		-	-	+	-	-	-	+	+	-	-	-	-	-	-	-	-	-	+	-	-	-	-	-	LMNB1
Lrg1		-	-	-	-	-	-	-	-	-	-	-	-	+	-	-	-	-	-	-	-	-	-	-	LRG1
Lrrc25	Microglia	-	-	-	-	-	-	-	-	-	-	-	-	-	-	-	-	-	-	-	-	-	-	-	LRRC25
Lrrc3		-	-	-	-	-	-	-	-	-	-	-	-	-	-	-	-	-	+	-	-	-	-	-	LRRC3
Lsr	Endothelial cells	-	-	-	-	-	-	-	-	-	-	-	-	-	-	-	+	-	-	-	-	-	-	-	LSR
Lst1		-	-	-	-	-	-	-	-	-	-	-	-	-	-	-	-	-	+	-	-	-	-	-	LST1
Lta		-	-	+	-	-	-	-	-	+	-	-	-	+	+	-	-	-	-	+	-	-	-	-	LTA
Ltb		-	-	-	-	-	-	-	-	+	-	-	-	+	-	-	-	-	-	+	-	-	-	-	LTB
Ltbr		-	-	+	-	-	-	-	-	+	-	-	-	+	-	-	-	-	-	+	-	-	-	-	LTBR
Ltc4s		-	-	-	-	-	-	-	-	-	-	-	-	-	-	-	-	-	+	-	-	-	-	-	LTC4S
Ly6a		-	-	-	-	-	-	-	-	-	-	-	-	-	+	-	-	-	-	-	-	-	-	-
Ly6g		-	-	-	-	-	-	-	-	-	-	-	-	-	+	-	-	-	-	-	-	-	-	-
Ly9		-	-	-	-	-	-	-	-	-	-	-	-	-	+	-	-	-	-	-	-	-	-	-
Lyn		+	-	-	-	+	-	-	-	+	-	-	+	-	-	-	-	-	-	+	-	-	-	-	LYN
Mafb		-	-	-	-	-	-	-	-	-	-	-	-	-	-	+	-	-	-	-	-	-	-	-	MAFB
Maff		-	-	-	-	-	-	-	-	-	-	-	-	-	-	-	-	-	+	-	-	-	-	-	MAFF
Man2b1		-	-	-	-	-	-	-	-	-	-	-	-	-	-	-	-	-	+	-	-	-	-	-	MAN2B1
Map1lc3a		-	-	-	-	+	-	-	+	-	-	-	-	-	-	-	-	-	-	-	-	-	-	-	MAP1LC3A
Map2k1		+	+	-	-	+	-	-	-	+	-	-	+	-	+	+	-	-	+	-	-	-	-	-	MAP2K1
Map2k4		+	-	+	-	-	-	-	+	-	-	-	+	-	+	-	-	-	-	-	-	-	-	-	MAP2K4
Map3k1		+	-	+	-	-	-	-	-	-	-	-	+	-	+	-	-	-	-	-	-	-	-	-	MAP3K1
Map3k14		+	-	+	-	-	-	-	-	+	-	-	+	+	+	-	-	-	-	+	-	-	-	-	MAP3K14
Mapk10		+	-	+	-	+	-	-	+	-	-	-	+	-	+	-	-	-	-	-	-	-	-	+	MAPK10
Mapk12		-	+	-	-	-	-	-	-	-	+	-	+	-	+	-	-	-	-	-	-	-	-	-	MAPK12
Mapk14		-	+	-	-	+	-	-	+	-	-	-	+	-	+	-	-	-	-	-	-	-	-	-	MAPK14
Mapt		-	-	+	-	-	-	-	+	-	-	-	+	-	-	-	-	-	-	-	+	-	-	-	MAPT
Marco		-	-	-	-	+	-	-	-	-	-	-	-	+	-	-	-	-	+	-	+	-	-	-	MARCO
Mavs		-	-	-	-	-	-	-	-	-	-	-	-	+	+	-	-	-	-	-	-	-	-	-	MAVS
Mb21d1		-	-	-	-	-	-	-	-	-	-	-	-	+	+	-	-	-	-	-	-	-	-	-	MB21D1
Mbd2		-	-	-	-	-	-	-	-	-	-	+	-	-	-	-	-	-	-	-	-	-	-	-	MBD2
Mbd3		-	-	-	-	-	-	-	-	-	-	+	-	-	-	-	-	-	-	-	-	-	-	-	MBD3
Mcm2		-	-	-	-	-	-	+	-	-	-	-	-	+	-	-	-	-	-	-	-	-	-	-	MCM2
Mcm5		-	-	-	-	-	-	+	-	-	-	-	-	+	-	-	-	-	-	-	-	-	-	-	MCM5
Mcm6		-	-	-	-	-	-	+	-	-	-	-	-	-	-	-	-	-	-	-	-	-	-	-	MCM6
Mdc1		-	-	-	-	-	-	+	-	-	+	-	-	-	-	-	-	-	-	-	-	-	-	-	MDC1
Mdm2		+	-	+	-	-	-	+	+	-	+	-	+	-	-	-	-	-	-	-	+	-	-	-	MDM2
Mef2c		-	-	-	-	-	-	-	-	-	-	-	+	-	+	-	-	-	+	-	-	-	-	-	MEF2C
Mertk		-	-	-	-	+	-	-	-	-	-	-	-	-	-	-	-	-	+	-	-	-	-	-	MERTK
Mfge8		-	-	-	-	+	-	-	-	-	-	-	-	-	-	-	-	-	-	-	-	-	-	-	MFGE8
Mgmt		-	-	-	-	-	-	-	+	-	+	-	-	-	-	-	-	-	-	-	-	-	-	-	MGMT
Mmp12		-	-	-	-	-	-	-	-	-	-	-	-	-	-	-	-	+	+	-	-	-	-	-	MMP12
Mmp14		-	-	-	-	-	-	-	+	-	-	-	-	-	+	-	-	+	+	-	-	-	-	-	MMP14
Mpeg1		-	-	-	-	-	-	-	-	-	-	-	-	+	-	-	-	-	-	-	-	-	-	-	MPEG1
Mpg		-	-	-	-	-	-	-	-	-	+	-	-	-	-	-	-	-	-	-	-	-	-	-	MPG
Mr1		-	-	-	-	-	-	-	-	-	-	-	-	-	-	-	-	-	+	-	-	-	-	-	MR1
Mre11a		-	-	-	-	-	-	-	-	-	+	-	-	-	-	-	-	-	-	-	-	-	-	-	MRE11
Ms4a1	B-cells	-	-	-	-	-	-	-	-	-	-	-	-	-	-	-	-	-	-	-	-	-	-	-	MS4A1
Ms4a2	Mast cells	+	-	-	-	-	-	-	-	-	-	-	-	-	-	-	-	-	-	-	-	-	-	-	MS4A2
Ms4a4a	Macrophages	-	-	-	-	-	-	-	-	-	-	-	-	-	-	-	-	-	-	-	-	-	-	-	MS4A4A
Msh2		-	-	-	-	-	-	-	-	-	+	-	-	-	-	-	-	-	-	-	-	-	-	-	MSH2
Msn		-	-	-	-	+	-	-	-	-	-	-	-	-	-	-	-	-	-	-	-	-	-	-	MSN
Msr1		-	-	-	-	-	-	-	-	-	-	-	-	+	-	-	-	-	-	-	+	-	-	-	MSR1
Mvp		-	-	-	-	-	-	-	-	-	-	-	-	-	-	-	-	-	+	-	-	-	-	-	MVP
Myc		-	-	+	-	-	-	+	-	+	-	-	+	-	-	-	-	-	-	-	-	+	-	+	MYC
Myct1	Endothelial cells	-	-	-	-	-	-	-	-	-	-	-	-	-	-	-	-	-	-	-	-	-	-	-	MYCT1
Myd88		-	-	+	-	-	-	-	-	+	-	-	+	+	+	-	-	-	-	+	-	-	-	-	MYD88
Nbn		-	-	-	-	-	-	+	+	-	+	-	-	-	-	-	-	-	-	-	-	-	-	-	NBN
Ncaph		-	-	-	-	-	-	+	-	-	-	-	-	-	-	-	-	-	+	-	-	-	-	-	NCAPH
Ncf1	Microglia	+	+	-	-	-	-	-	+	-	-	-	-	-	-	-	-	-	-	-	-	-	-	-	NCF1
Ncor1		-	-	-	-	-	-	-	-	-	-	+	+	-	-	-	-	-	-	-	-	+	-	-	NCOR1
Ncor2		-	-	-	-	-	-	-	-	-	-	+	-	-	-	-	-	-	-	-	-	+	-	-	NCOR2
Ncr1	NK cells	+	-	-	-	-	-	-	-	-	-	-	-	-	+	-	-	-	-	-	-	-	-	-	NCR1
Nefl		+	+	-	-	-	-	-	-	+	-	-	+	-	-	+	-	-	-	-	+	-	-	-	NEFL
Nfe2l2		-	-	-	-	-	-	-	+	-	-	-	-	-	-	-	-	-	-	-	-	-	-	-	NFE2L2
Nfkb1		+	-	+	-	-	-	-	+	+	-	-	+	+	+	-	-	-	-	+	-	-	-	-	NFKB1
Nfkb2		-	-	+	-	-	-	-	-	+	-	-	+	+	+	-	-	-	-	+	-	-	-	-	NFKB2
Nfkbia		+	-	+	-	-	-	-	-	-	-	-	+	+	+	-	-	-	-	+	-	-	-	-	NFKBIA
Nfkbie		+	-	+	-	-	-	-	-	-	-	-	-	-	-	-	-	-	-	-	-	-	-	-	NFKBIE
Ngf		-	-	+	-	-	-	-	-	-	-	-	+	-	-	-	-	-	-	-	-	-	-	-	NGF
Ngfr		-	-	+	-	-	-	-	+	+	-	-	+	-	-	-	-	-	-	-	-	-	-	-	NGFR
Nkg7	Cytotoxic cells	-	-	-	-	-	-	-	-	-	-	-	-	-	-	-	-	-	-	-	-	-	-	-	NKG7
Nlgn1		-	-	-	-	-	-	-	-	-	-	-	-	-	-	-	-	+	-	-	+	-	-	-	NLGN1
Nlgn2		-	-	-	-	-	-	-	-	-	-	-	-	-	-	-	-	+	-	-	+	-	-	-	NLGN2
Nlrp3		-	-	-	-	-	-	-	-	-	-	-	-	-	+	-	-	-	+	-	-	-	-	-	NLRP3
Nod1		-	-	-	-	+	-	-	-	+	-	-	-	-	+	-	-	-	-	-	-	-	-	-	NOD1
Nostrin	Endothelial cells	-	-	-	-	-	-	-	-	-	-	-	-	-	-	-	-	-	-	-	-	-	-	-	NOSTRIN
Npl		-	-	-	-	-	-	-	-	-	-	-	-	-	-	-	-	-	+	-	-	-	-	-	NPL
Npnt		-	-	-	-	-	-	-	-	-	-	-	-	-	-	-	-	-	+	-	-	-	-	-	NPNT
Nptx1		-	-	-	-	-	-	-	-	-	-	-	-	-	-	-	-	-	-	-	+	-	-	-	NPTX1
Nqo1		-	-	-	-	-	-	-	+	-	-	-	-	-	-	-	-	-	-	-	-	-	-	-	NQO1
Nrgn		-	-	-	-	-	-	-	-	-	-	-	-	-	-	-	-	-	-	-	+	-	-	-	NRGN
Nrm		-	-	-	-	-	-	-	-	-	-	-	-	-	-	-	-	-	+	-	-	-	-	-	NRM
Nrp2		-	+	-	-	-	-	-	-	-	-	-	-	-	-	-	-	-	+	-	-	-	-	-	NRP2
Nthl1		-	-	-	-	-	-	-	-	-	+	-	-	-	-	-	-	-	-	-	-	-	-	-	NTHL1
Nwd1	Astrocytes	-	-	-	+	-	-	-	-	-	-	-	-	-	-	-	-	-	-	-	-	-	-	-	NWD1
Oas1g		-	-	-	-	-	-	-	-	-	-	-	-	+	-	-	-	-	+	-	-	-	-	-	OAS1
Ogg1		-	-	-	-	-	-	-	-	-	+	-	-	-	-	-	-	-	-	-	-	-	-	-	OGG1
Olfml3		-	-	-	-	-	-	-	-	-	-	-	-	-	-	-	-	+	-	-	-	-	-	-	OLFML3
Optn		-	-	-	-	+	-	+	-	-	-	-	-	-	-	-	-	-	+	-	-	-	-	-	OPTN
Osgin1		-	-	-	-	-	-	-	+	-	-	-	-	-	-	-	-	-	-	-	-	-	-	-	OSGIN1
Osmr		-	-	-	+	-	-	-	-	+	-	-	+	-	-	-	-	-	-	-	-	-	-	-	OSMR
P2rx7		-	-	-	-	-	-	-	-	-	-	-	-	-	+	-	-	-	+	-	+	-	-	-	P2RX7
P2ry12		-	-	-	-	-	-	-	-	-	-	-	-	-	-	-	-	-	+	-	-	-	-	-	P2RY12
Pacsin1		-	-	-	-	-	-	-	-	-	-	-	-	-	-	-	-	-	+	-	-	-	-	-	PACSIN1
Padi2		-	-	-	+	-	-	-	-	-	-	+	-	-	-	-	-	-	-	-	-	-	-	-	PADI2
Pak1		+	+	-	-	-	-	-	-	-	-	-	+	-	+	-	-	-	+	-	-	-	-	-	PAK1
Parp1		-	-	+	-	-	-	-	+	-	+	-	-	-	-	-	-	-	-	+	-	-	-	-	PARP1
Parp2		-	-	-	-	-	-	-	-	-	+	-	-	-	-	-	-	-	-	-	-	-	-	-	PARP2
Pcna		-	-	-	-	-	-	+	-	-	+	-	-	-	-	-	-	-	-	-	-	-	-	-	PCNA
Pdpn		-	-	-	-	-	-	-	-	-	-	-	-	-	-	-	-	+	-	-	-	-	-	-	PDPN
Pecam1		-	-	-	-	-	-	-	-	-	-	-	-	-	-	-	-	+	-	-	-	-	-	-	PECAM1
Pex14		-	-	-	-	+	-	-	-	-	-	-	-	-	-	-	-	-	-	-	-	-	-	-	PEX14
Pik3ca		+	+	+	-	+	+	-	-	+	-	-	+	-	+	+	+	-	-	-	-	-	-	-	PIK3CA
Pik3cb		+	+	+	-	+	+	-	-	+	-	-	+	-	+	+	+	-	-	-	-	-	-	-	PIK3CB
Pik3cd		+	-	+	-	+	-	-	-	+	-	-	+	-	+	-	-	-	-	-	-	-	-	-	PIK3CD
Pik3cg		+	-	+	-	-	-	-	-	-	-	-	+	-	+	-	-	-	-	-	-	-	-	-	PIK3CG
Pik3r1		+	+	+	-	+	+	-	-	+	-	-	+	-	+	+	+	-	-	-	-	-	-	-	PIK3R1
Pik3r2		+	+	+	-	+	-	-	-	+	-	-	+	-	+	+	-	-	-	-	-	-	-	-	PIK3R2
Pik3r5		+	-	+	-	-	-	-	-	-	-	-	+	-	+	-	-	-	-	-	-	-	-	-	PIK3R5
Pilra		-	-	-	-	-	-	-	-	-	-	-	-	-	+	-	-	-	-	-	-	-	-	-	PILRA
Pilrb1		-	-	-	-	-	-	-	-	-	-	-	-	-	+	-	-	-	-	-	-	-	-	-	PILRB
Pink1		-	-	-	-	+	-	-	+	-	-	-	-	-	-	-	-	-	-	-	-	-	-	-	PINK1
Pla2g5		-	-	-	-	+	-	-	-	-	-	-	+	-	-	-	-	-	-	-	-	-	-	-	PLA2G5
Plcg2		+	-	-	-	-	-	-	-	-	-	-	+	-	+	-	-	-	-	+	-	-	-	-	PLCG2
Pld1		-	-	-	-	+	-	-	-	-	-	-	+	-	-	-	-	-	-	-	-	-	-	-	PLD1
Pld2		-	-	-	-	+	-	-	-	-	-	-	+	-	-	-	-	-	-	-	-	-	-	-	PLD2
Plekhb1	Oligodendrocytes	-	-	-	-	-	-	-	-	-	-	-	-	-	-	-	-	-	-	-	+	-	-	-	PLEKHB1
Plxdc2		-	+	-	-	-	-	-	-	-	-	-	-	-	-	-	-	-	-	-	-	-	-	-	PLXDC2
Pmp22		-	-	-	-	-	-	-	-	-	-	-	-	-	-	-	-	-	+	-	-	-	-	-	PMP22
Pms2		-	-	-	-	-	-	-	-	-	+	-	-	-	-	-	-	-	-	-	-	-	-	-	PMS2
Pnoc	B-cells	-	-	-	-	-	-	-	-	-	-	-	-	-	-	-	-	-	-	-	-	-	-	-	PNOC
Pole		-	-	-	-	-	-	+	-	-	+	-	-	-	-	-	-	-	-	-	-	-	-	-	POLE
Ppfia4		-	-	-	-	-	-	-	-	-	-	-	-	-	-	-	-	-	+	-	+	-	-	-	PPFIA4
Ppp3ca		+	-	+	-	-	-	-	-	-	-	-	+	-	+	-	-	-	-	-	-	-	-	+	PPP3CA
Ppp3cb		+	-	+	-	-	-	-	-	-	-	-	+	-	+	-	-	-	-	-	-	-	-	+	PPP3CB
Ppp3r1		+	-	+	-	-	-	-	-	-	-	-	+	-	+	-	-	-	-	-	-	-	-	+	PPP3R1
Ppp3r2		+	-	+	-	-	-	-	-	-	-	-	+	-	+	-	-	-	-	-	-	-	-	+	PPP3R2
Prdx1		-	-	-	-	-	-	-	+	-	-	-	-	-	-	-	-	-	-	-	-	-	-	-	PRDX1
Prf1	Cytotoxic cells	-	-	+	-	-	-	-	-	-	-	-	-	-	+	-	-	-	-	-	-	-	-	-	PRF1
Prkaca		+	+	+	-	+	-	+	-	+	-	-	+	-	-	-	+	-	-	-	+	-	-	+	PRKACA
Prkacb		+	+	+	-	+	-	-	-	-	-	-	+	-	-	-	+	-	-	-	+	-	-	+	PRKACB
Prkar1a		-	-	+	-	-	-	-	-	-	-	-	+	-	-	-	-	-	-	-	-	-	-	-	PRKAR1A
Prkar2a		-	-	+	-	-	-	-	-	-	-	-	+	-	-	-	-	-	-	-	-	-	-	-	PRKAR2A
Prkar2b		-	-	+	-	-	-	+	-	-	-	-	+	-	-	-	-	-	-	-	-	-	-	-	PRKAR2B
Prkce		-	-	-	-	+	-	-	-	-	-	-	+	-	-	-	-	-	-	-	-	-	-	-	PRKCE
Prkdc		-	-	-	-	-	-	+	-	-	+	-	-	-	+	-	-	-	-	-	-	-	-	-	PRKDC
Pros1		-	-	-	-	+	-	-	-	-	-	-	-	-	-	-	-	-	-	-	-	-	-	-	PROS1
Psen2		-	-	-	-	-	-	-	-	-	-	-	+	-	-	-	-	-	+	-	-	+	-	-	PSEN2
Psmb8		+	+	+	+	-	-	+	-	+	-	-	+	+	-	+	-	-	+	+	-	-	-	+	PSMB8
Pten		+	-	-	-	+	-	-	-	-	+	-	+	-	-	-	+	-	-	-	-	-	-	-	PTEN
Ptger3		-	-	-	-	-	-	-	-	-	-	-	-	-	-	-	-	-	+	-	+	-	-	-	PTGER3
Ptger4	Exhausted CD8	-	-	-	-	-	-	-	-	-	-	-	-	-	-	-	-	-	+	-	+	-	-	-	PTGER4
Ptgs2		-	-	-	+	-	-	-	+	-	-	-	-	-	+	-	+	-	+	+	-	-	-	-	PTGS2
Ptms		-	-	-	-	-	-	-	-	-	-	-	-	-	-	-	-	-	+	-	-	-	-	-	PTMS
Ptpn6		+	-	-	-	-	-	-	-	+	-	-	+	+	+	-	-	-	-	-	-	-	-	-	PTPN6
Ptprc	CD45+ cells	+	-	-	-	-	-	-	-	-	-	-	-	-	-	-	-	+	-	-	-	-	-	-	PTPRC
Pttg1		-	-	-	-	-	-	+	-	-	+	-	-	-	-	-	-	-	-	-	-	-	-	-	PTTG1
Ptx3		-	-	-	+	-	-	-	-	-	-	-	-	-	-	-	-	-	-	-	-	-	-	-	PTX3
Pycard		-	-	+	-	-	-	-	-	-	-	-	-	-	+	-	-	-	-	-	-	-	-	-	PYCARD
Rab6b		-	-	-	-	-	-	-	-	-	-	-	-	-	-	-	-	-	+	-	-	-	-	-	RAB6B
Rab7		+	-	-	-	+	-	-	-	-	-	-	-	-	-	-	-	-	-	-	-	-	-	-	RAB7A
Rac1		+	+	-	-	+	-	-	-	-	-	-	+	-	+	-	-	-	-	-	+	-	-	+	RAC1
Rac2		+	-	-	-	+	-	-	-	-	-	-	+	-	+	-	-	-	-	-	-	-	-	+	RAC2
Rad1		-	-	-	-	-	-	+	-	-	+	-	-	-	-	-	-	-	-	-	-	-	-	-	RAD1
Rad17		-	-	-	-	-	-	+	-	-	+	-	-	-	-	-	-	-	-	-	-	-	-	-	RAD17
Rad50		-	-	-	-	-	-	+	+	-	+	-	-	-	-	-	-	-	-	-	-	-	-	-	RAD50
Rad51		-	-	-	-	-	-	+	-	-	+	-	-	-	-	-	-	-	-	-	-	-	-	-	RAD51
Rad51b		-	-	-	-	-	-	-	-	-	+	-	-	-	-	-	-	-	-	-	-	-	-	-	RAD51B
Rad51c		-	-	-	-	-	-	+	-	-	+	-	-	-	-	-	-	-	-	-	-	-	-	-	RAD51C
Rad9a		-	-	-	-	-	-	+	-	-	+	-	-	-	-	-	-	-	-	-	-	-	-	-	RAD9A
Rag1		-	-	-	-	-	-	-	-	-	-	-	+	-	-	-	-	-	-	-	-	-	-	-	RAG1
Rala		-	-	-	-	+	-	-	-	-	-	-	+	-	-	-	-	-	-	-	+	-	-	-	RALA
Ralb		-	-	-	-	+	-	-	-	-	-	-	+	-	-	-	-	-	-	-	-	-	-	-	RALB
Rapgef3		+	-	-	-	+	-	-	-	-	-	-	-	-	-	-	-	-	-	-	-	-	-	-	RAPGEF3
Rb1cc1		-	-	-	-	+	-	-	+	-	-	-	-	-	-	-	-	-	-	-	-	-	-	-	RB1CC1
Rbfox3		-	-	-	-	-	-	-	-	-	-	-	-	-	-	-	-	-	-	-	+	-	-	-	RBFOX3
Rela		+	-	+	-	-	-	-	+	+	-	-	+	+	+	-	-	-	-	+	-	-	-	-	RELA
Relb		-	-	-	-	-	-	-	-	+	-	-	+	+	-	-	-	-	-	+	-	-	-	-	RELB
Reln		-	-	-	-	-	-	-	-	-	-	-	+	-	-	-	-	+	-	-	+	-	-	-	RELN
Rgl1		-	-	-	-	-	-	-	-	-	-	-	+	-	-	-	-	-	+	-	-	-	-	-	RGL1
Rhoa		-	+	-	-	+	-	-	-	-	-	-	+	-	-	-	-	-	-	-	-	-	-	+	RHOA
Ripk1		-	-	+	-	-	-	-	-	-	-	-	-	-	+	-	-	-	-	+	-	-	-	-	RIPK1
Ripk2		+	-	+	-	-	-	-	-	+	-	-	+	-	+	-	-	-	-	-	-	-	-	-	RIPK2
Rnf8		-	-	-	-	-	-	+	-	-	+	-	-	-	-	-	-	-	-	-	-	-	-	-	RNF8
Rpa1		-	-	-	-	-	-	+	+	-	+	-	-	-	-	-	-	-	-	-	-	-	-	-	RPA1
Rpl28		-	-	-	-	-	-	-	-	-	-	-	-	-	-	-	-	-	+	-	-	-	-	-	RPL28
Rpl29		-	-	-	-	-	-	-	-	-	-	-	-	-	-	-	-	-	+	-	-	-	-	-	RPL29
Rpl36al		-	-	-	-	-	-	-	-	-	-	-	-	-	-	-	-	-	+	-	-	-	-	-	RPL36AL
Rpl9		-	-	-	-	-	-	-	-	-	-	-	-	-	-	-	-	-	+	-	-	-	-	-	RPL9
Rps10		-	-	-	-	-	-	-	-	-	-	-	-	-	-	-	-	-	+	-	-	-	-	-	RPS10
Rps2		-	-	-	-	-	-	-	-	-	-	-	-	-	-	-	-	-	+	-	-	-	-	-	RPS2
Rps21		-	-	-	-	-	-	-	-	-	-	-	-	-	-	-	-	-	+	-	-	-	-	-	RPS21
Rps3		-	-	-	-	-	-	-	-	-	-	-	-	-	-	-	-	-	+	-	-	-	-	-	RPS3
Rps9		-	-	-	-	-	-	-	-	-	-	-	-	-	-	-	-	-	+	-	-	-	-	-	RPS9
Rrm2		-	-	-	-	-	-	+	-	-	+	-	-	-	-	-	-	-	+	-	-	-	-	-	RRM2
Rsad2		-	-	-	-	-	-	-	-	-	-	-	-	+	-	-	-	-	+	-	-	-	-	-	RSAD2
Rtn4rl1		-	-	-	-	-	-	-	-	-	-	-	-	-	-	-	-	-	+	-	-	-	-	-	RTN4RL1
S100a10		-	-	-	+	-	-	-	-	-	-	-	-	-	-	-	-	-	-	-	-	-	-	-	S100A10
S100b		-	-	-	+	-	-	-	-	-	-	-	+	+	+	-	-	-	-	-	-	-	-	-	S100B
S1pr3		-	-	-	+	-	-	-	-	-	-	-	-	-	-	-	-	-	-	-	+	-	-	-	S1PR3
Sall1		-	-	-	-	-	-	-	-	-	-	+	-	-	-	-	-	-	-	-	-	-	-	-	SALL1
Sell		+	-	-	-	-	-	-	-	-	-	-	-	-	-	-	-	+	-	-	-	-	-	-	SELL
Serpina3n		-	-	-	+	-	-	-	-	-	-	-	-	-	-	-	-	-	-	-	-	-	-	-	SERPINA3
Serpine1		-	-	-	-	+	-	-	-	-	+	-	-	-	-	-	-	+	-	-	-	-	-	-	SERPINE1
Serpinf1		-	-	-	-	-	-	-	-	-	-	-	-	-	-	-	-	-	+	-	-	-	-	+	SERPINF1
Serping1		-	-	-	+	-	-	-	-	-	-	-	-	-	-	-	-	-	-	-	-	-	-	-	SERPING1
Sesn1		-	-	-	-	-	-	-	-	-	+	-	-	-	-	-	-	-	-	-	-	-	-	-	SESN1
Sesn2		-	-	-	-	-	-	-	-	-	+	-	-	-	-	-	-	-	-	-	-	-	-	-	SESN2
Setd1a		-	-	-	-	-	-	-	-	-	-	+	-	-	-	-	-	-	-	-	-	-	-	-	SETD1A
Setd1b		-	-	-	-	-	-	-	-	-	-	+	-	-	-	-	-	-	-	-	-	-	-	-	SETD1B
Setd2		-	-	-	-	-	-	-	-	-	-	+	-	-	-	-	-	-	-	-	-	-	-	-	SETD2
Setd7		-	-	-	-	-	-	-	-	-	-	+	-	-	-	-	-	-	-	-	-	-	-	-	SETD7
Setdb1		-	-	-	-	-	-	-	-	-	-	+	-	-	-	-	-	-	-	-	-	-	-	-	SETDB1
Sftpd		+	-	-	-	+	-	-	-	-	-	-	-	-	+	-	-	-	-	-	-	-	-	-	SFTPD
Sh2d1a	T-cells	+	-	-	-	-	-	-	-	-	-	-	-	-	+	-	-	-	-	-	-	-	-	-	SH2D1A
Shank3		-	-	-	-	-	-	-	-	-	-	-	-	-	-	-	-	-	-	-	+	-	-	-	SHANK3
Siglec1		+	-	-	-	+	-	-	-	-	-	-	-	-	-	-	-	+	-	-	-	-	-	-	SIGLEC1
Siglecf		+	-	-	-	-	-	-	-	-	-	-	-	-	-	-	-	-	-	-	-	-	-	-	SIGLEC8
Sin3a		-	-	-	-	-	-	-	-	-	-	+	-	-	-	-	-	-	-	-	-	-	-	-	SIN3A
Sirt1		-	-	-	-	-	+	-	+	-	-	+	-	-	-	-	-	-	-	-	-	-	-	-	SIRT1
Slamf8		-	-	-	-	-	-	-	-	-	-	-	-	-	-	-	-	-	+	-	-	-	-	-	SLAMF8
Slamf9		-	-	-	-	-	-	-	-	-	-	-	-	-	-	-	-	-	+	-	-	-	-	-	SLAMF9
Slc10a6		-	-	-	+	-	-	-	-	-	-	-	-	-	-	-	-	-	-	-	-	-	-	-	SLC10A6
Slc17a6	Neurons	-	-	-	-	-	-	-	-	-	-	-	-	-	-	-	-	-	-	-	+	-	-	-	SLC17A6
Slc17a7		-	-	-	-	-	-	-	-	-	-	-	-	-	-	-	-	-	-	-	+	-	-	-	SLC17A7
Slc1a3		-	-	-	+	-	-	-	-	-	-	-	-	-	-	-	-	-	-	-	+	-	-	-	SLC1A3
Slc2a1		-	-	-	-	-	-	-	-	-	-	-	-	-	-	-	-	-	+	-	-	-	-	-	SLC2A1
Slc2a5		-	-	-	-	-	-	-	-	-	-	-	-	-	-	-	-	-	+	-	-	-	-	-	SLC2A5
Slc44a1		-	-	-	-	-	-	-	-	-	-	-	-	-	-	-	-	-	+	-	-	-	-	-	SLC44A1
Slc6a1		-	-	-	+	-	-	-	-	-	-	-	-	-	-	-	-	-	-	-	+	-	-	-	SLC6A1
Slco2b1		-	-	-	-	-	+	-	-	-	-	-	-	-	-	-	-	-	-	-	-	-	-	-	SLCO2B1
Slfn8		-	-	-	+	-	-	-	-	-	-	-	-	-	-	-	-	-	-	-	-	-	-	-	SLFN11
Smarca4		-	-	-	-	-	-	-	-	-	-	+	-	-	-	-	-	-	-	-	-	-	-	+	SMARCA4
Smarca5		-	-	-	-	-	-	+	-	-	+	+	-	-	-	-	-	-	-	-	-	-	-	-	SMARCA5
Smarcd1		-	-	-	-	-	-	-	-	-	-	+	-	-	-	-	-	-	-	-	-	-	-	-	SMARCD1
Smc1a		-	-	-	-	-	-	+	-	-	+	-	-	-	-	-	-	-	-	-	-	-	-	-	SMC1A
Snca		-	-	-	-	-	-	-	+	-	-	-	-	-	-	-	-	-	+	-	-	-	-	-	SNCA
Socs3		+	-	-	+	-	-	-	-	+	-	-	-	+	+	-	-	-	-	-	-	-	-	-	SOCS3
Sod2		-	-	-	-	-	-	-	+	-	-	-	-	-	-	-	-	-	+	-	-	-	-	-	SOD2
Sox4		-	-	-	-	-	-	-	-	-	-	-	-	-	-	-	-	-	+	-	-	-	-	+	SOX4
Sox9	Astrocytes	-	-	-	+	-	-	-	-	-	-	-	-	-	-	-	-	-	-	-	-	-	-	+	SOX9
Sphk1		-	+	-	+	-	-	-	-	-	-	-	-	-	-	-	-	-	-	-	-	-	-	-	SPHK1
Spib	B-cells	-	-	-	-	-	-	-	-	-	-	-	-	-	-	-	-	-	-	-	-	-	-	-	SPIB
Spint1		-	-	-	-	-	-	-	-	-	-	-	-	-	-	-	-	-	+	-	-	-	-	-	SPINT1
Spp1		-	-	-	-	-	-	-	-	-	-	-	+	-	-	-	-	+	+	-	-	-	-	-	SPP1
Sqstm1		-	-	-	-	+	-	-	-	+	-	-	+	-	-	-	-	-	-	-	-	-	-	-	SQSTM1
Srgn		-	-	-	+	-	-	-	-	-	-	-	-	+	-	-	-	-	-	-	-	-	-	-	SRGN
Srxn1		-	-	-	-	-	-	-	+	-	-	-	-	-	-	-	-	-	-	-	-	-	-	-	SRXN1
St3gal6		-	-	-	-	-	-	-	-	-	-	-	-	-	-	-	-	-	+	-	-	+	-	-	ST3GAL6
St8sia6		-	-	-	-	-	-	-	-	-	-	-	-	-	-	-	-	-	+	-	-	-	-	-	ST8SIA6
Stat1		-	-	-	-	-	-	-	-	+	-	-	+	+	-	-	-	-	+	-	-	-	-	-	STAT1
Steap4		-	-	-	+	-	-	-	-	-	-	-	-	-	-	-	-	-	-	-	-	-	-	-	STEAP4
Stmn1		-	-	-	-	-	-	-	-	-	-	-	+	-	-	-	-	-	+	-	-	-	-	-	STMN1
Stx18		-	-	-	-	+	-	-	-	-	-	-	-	-	-	-	-	-	-	-	-	-	-	-	STX18
Sumo1		-	-	-	-	-	-	+	-	+	+	-	-	+	-	-	-	-	-	-	-	-	-	-	SUMO1
Suv39h1		-	-	-	-	-	-	-	-	-	-	+	-	-	-	-	-	-	-	-	-	-	-	-	SUV39H1
Suv39h2		-	-	-	-	-	-	-	-	-	-	+	-	-	-	-	-	-	-	-	-	-	-	-	SUV39H2
Suz12		-	-	-	-	-	-	-	+	-	-	+	-	-	-	-	-	-	-	-	-	-	-	-	SUZ12
Syk		+	-	-	-	+	-	-	-	+	-	-	+	-	+	-	-	-	-	+	-	-	-	-	SYK
Syn2		-	-	-	-	-	-	-	-	-	-	-	-	-	-	-	-	-	-	-	+	-	-	-	SYN2
Syp		-	-	-	-	-	-	-	-	-	-	-	-	-	-	-	-	-	-	-	+	-	-	-	SYP
Tarbp2		-	-	-	-	-	-	-	-	-	-	+	-	-	-	-	-	-	-	-	-	-	-	-	TARBP2
Tbc1d4		-	-	-	-	-	-	-	-	-	-	-	-	-	-	-	-	-	+	-	+	-	-	-	TBC1D4
Tbr1	Neurons	-	-	-	-	-	-	-	-	-	-	-	-	-	-	-	-	-	-	-	+	-	-	-	TBR1
Tbx21	Th1 cells	-	-	-	-	-	-	-	-	-	-	-	-	-	-	-	-	-	-	-	-	-	-	-	TBX21
Tcirg1		-	-	-	-	+	-	-	-	-	-	-	+	-	-	+	-	-	-	-	-	-	-	-	TCIRG1
Tcl1	B-cells	-	-	-	-	-	-	-	-	-	-	-	+	-	-	-	-	-	-	-	-	-	-	-	TCL1A
Tet1		-	-	-	-	-	-	-	-	-	-	+	-	-	-	-	-	-	-	-	-	-	-	-	TET1
Tfg		-	-	+	-	-	-	-	-	-	-	-	-	-	-	-	-	-	-	-	+	-	-	-	TFG
Tgfa		-	-	-	+	-	-	-	-	-	-	-	-	-	-	-	-	-	+	-	+	-	-	-	TGFA
Tgfb1		-	-	-	-	-	-	+	-	+	-	-	+	-	-	-	-	+	+	-	-	-	-	-	TGFB1
Tgfbr1		-	-	-	-	-	-	-	-	+	-	-	+	-	-	-	-	-	-	-	-	-	-	-	TGFBR1
Tgm1		-	-	-	+	-	-	-	-	-	-	-	-	-	-	-	-	-	-	-	-	-	-	-	TGM1
Tgm2		-	-	-	-	+	-	-	-	-	-	-	-	-	-	-	-	-	+	-	-	-	-	-	TGM2
Tie1	Endothelial cells	-	-	-	-	-	-	-	-	-	-	-	-	-	-	-	-	-	-	-	-	-	-	-	TIE1
Timeless		-	-	-	-	-	-	+	-	-	+	-	-	-	-	-	-	-	-	-	-	-	-	-	TIMELESS
Timp1		-	-	-	+	-	-	-	-	-	-	-	-	-	-	-	-	+	-	-	-	-	-	-	TIMP1
Tle3		-	-	-	-	-	-	-	-	-	-	-	-	-	-	-	-	-	+	-	-	+	-	+	TLE3
Tlr2	Microglia	-	-	-	-	-	-	-	-	-	-	-	+	-	+	-	-	-	+	-	-	-	-	-	TLR2
Tlr4		-	-	+	-	-	-	-	-	-	-	-	+	+	+	-	-	-	-	+	-	-	-	-	TLR4
Tlr7		-	-	-	-	-	-	-	-	-	-	-	-	-	+	-	-	-	+	-	-	-	-	-	TLR7
Tm4sf1		-	-	-	+	-	-	-	-	-	-	-	-	-	-	-	-	-	-	-	-	-	-	-	TM4SF1
Tmc7		-	-	-	-	-	-	-	-	-	-	-	-	-	-	-	-	-	+	-	-	-	-	-	TMC7
Tmcc3		-	-	-	-	-	-	-	-	-	-	-	-	-	-	-	-	-	+	-	-	-	-	-	TMCC3
Tmem100		-	-	-	-	-	-	-	-	-	-	-	-	-	-	-	-	-	+	-	-	-	-	-	TMEM100
Tmem119		-	-	-	-	-	-	-	-	-	-	-	-	-	-	-	-	-	+	-	-	-	-	-	TMEM119
Tmem144		-	-	-	-	-	-	-	-	-	-	-	-	-	-	-	-	-	+	-	-	-	-	-	TMEM144
Tmem173		-	-	-	-	-	-	-	-	-	-	-	-	+	+	-	-	-	+	-	-	-	-	-	TMEM173
Tmem204		-	-	-	-	-	-	-	-	-	-	-	-	-	-	-	-	-	+	-	-	-	-	-	TMEM204
Tmem206		-	-	-	-	-	-	-	-	-	-	-	-	-	-	-	-	-	+	-	-	-	-	-	TMEM206
Tmem37		-	-	-	-	-	-	-	-	-	-	-	-	-	-	-	-	-	+	-	-	-	-	-	TMEM37
Tmem64		-	-	-	-	-	-	-	-	-	-	-	-	-	-	-	-	-	+	-	-	-	-	-	TMEM64
Tmem88b	Oligodendrocytes	-	-	-	-	-	-	-	-	-	-	-	-	-	-	-	-	-	-	-	-	-	-	-	TMEM88B
Tnf	Microglia	-	-	+	-	-	-	-	+	+	-	-	+	+	+	-	-	-	+	+	-	-	-	-	TNF
Tnfrsf10b		-	-	+	-	-	-	-	-	+	+	-	-	-	+	-	-	-	-	-	-	-	-	-	TNFRSF10B
Tnfrsf11b		-	-	+	-	-	-	-	-	+	-	-	-	-	-	-	-	-	-	+	-	-	-	-	TNFRSF11B
Tnfrsf12a		-	-	-	-	-	-	-	-	+	-	-	-	+	-	-	-	-	-	+	-	-	-	-	TNFRSF12A
Tnfrsf13c		-	-	-	-	-	-	-	-	+	-	-	-	+	-	-	-	-	-	+	-	-	-	-	TNFRSF13C
Tnfrsf17	B-cells	-	-	-	-	-	-	-	-	+	-	-	-	-	-	-	-	-	-	+	-	-	-	-	TNFRSF17
Tnfrsf1a		-	-	+	-	-	-	-	-	+	-	-	+	-	+	-	-	-	-	+	-	-	-	-	TNFRSF1A
Tnfrsf1b		-	-	+	-	-	-	-	-	+	-	-	-	-	+	-	-	-	-	+	-	-	-	-	TNFRSF1B
Tnfrsf25		-	-	+	-	-	-	-	-	+	-	-	-	-	-	-	-	-	-	+	-	-	-	-	TNFRSF25
Tnfrsf4		-	-	-	-	-	-	-	-	+	-	-	-	+	-	-	-	-	-	+	-	-	-	-	TNFRSF4
Tnfsf10		-	-	+	-	-	-	-	-	+	-	-	-	-	+	-	-	-	-	-	-	-	-	-	TNFSF10
Tnfsf12		-	-	-	-	-	-	-	-	+	-	-	-	+	-	-	-	-	-	+	-	-	-	-	TNFSF12
Tnfsf13b		-	-	-	-	-	-	-	-	+	-	-	-	+	-	-	-	-	-	+	-	-	-	-	TNFSF13B
Tnfsf4		-	-	-	-	-	-	-	-	+	-	-	-	+	-	-	-	-	-	+	-	-	-	-	TNFSF4
Tnfsf8		-	-	+	-	-	-	-	-	+	-	-	-	-	-	-	-	-	-	-	-	-	-	-	TNFSF8
Top2a		-	-	+	-	-	-	+	-	-	-	-	-	-	-	-	-	-	-	-	-	-	-	-	TOP2A
Topbp1		-	-	-	-	-	-	-	-	-	+	-	-	-	-	-	-	-	-	-	-	-	-	-	TOPBP1
Tpd52		-	-	-	-	-	-	-	-	-	-	-	-	-	-	-	-	-	+	-	+	-	-	-	TPD52
Tpsb2	Mast cells	-	-	-	-	-	-	-	-	-	-	-	-	-	-	-	-	-	-	-	-	-	-	-	TPSB2
Tradd		-	-	+	-	-	-	-	-	-	-	-	-	-	+	-	-	-	-	+	-	-	-	-	TRADD
Traf1		-	-	+	-	-	-	-	-	-	-	-	-	-	+	-	-	-	-	+	-	-	-	-	TRAF1
Traf2		-	-	+	-	-	-	-	-	+	-	-	+	+	+	-	-	-	-	+	-	-	-	-	TRAF2
Traf3		-	-	+	-	-	-	-	-	+	-	-	-	+	+	-	-	-	-	+	-	-	-	-	TRAF3
Traf6		+	-	+	-	+	-	-	-	+	-	-	+	-	+	-	-	-	-	+	-	-	-	-	TRAF6
Trat1	T-cells	+	-	-	-	-	-	-	-	-	-	-	+	-	-	-	-	-	-	-	-	-	-	-	TRAT1
Trem1		+	-	-	-	-	-	-	-	-	-	-	-	-	-	-	-	-	+	-	-	-	-	-	TREM1
Trem2		+	-	-	-	-	-	-	-	-	-	-	-	+	-	-	-	-	+	-	-	-	-	-	TREM2
Trem3		+	-	-	-	-	-	-	-	-	-	-	-	+	-	-	-	-	+	-	-	-	-	-
Trim47		-	-	-	-	-	-	-	-	-	-	-	-	-	-	-	-	-	+	-	-	-	-	-	TRIM47
Trp53		-	-	+	-	-	-	+	+	-	+	-	+	-	-	-	-	-	-	-	-	+	-	+	TP53
Trp53bp2		-	-	+	-	-	-	-	-	-	-	-	-	-	-	-	-	-	-	-	-	-	-	-	TP53BP2
Trp73		-	-	-	-	-	-	-	-	-	+	-	-	-	-	-	-	-	-	-	-	-	-	-	TP73
Trpa1		-	-	-	-	-	-	-	-	-	-	-	-	+	-	-	-	-	-	-	-	-	-	-	TRPA1
Trpm4		-	-	-	-	-	-	-	-	-	-	-	-	+	-	-	-	-	-	-	-	-	-	-	TRPM4
Tspan18		-	-	-	-	-	-	-	-	-	-	-	-	-	-	-	-	-	+	-	-	-	-	-	TSPAN18
Ttr		-	-	-	-	-	-	-	-	-	-	-	-	-	-	-	-	+	-	-	-	-	-	-	TTR
Tubb3		+	-	+	-	-	-	+	-	-	-	-	-	-	-	-	-	-	-	-	+	-	-	-	TUBB3
Tubb4a		+	-	+	-	-	-	+	-	-	-	-	-	-	-	-	-	-	-	-	+	-	-	-	TUBB4A
Txnrd1		-	-	-	-	-	-	-	+	-	-	-	-	-	-	-	-	-	-	-	-	-	-	-	TXNRD1
Tyrobp		+	-	-	-	-	-	-	-	-	-	-	-	-	+	-	-	-	-	-	-	-	-	-	TYROBP
Ulk1		-	-	-	-	+	-	-	+	-	-	-	-	-	-	-	-	-	-	-	-	-	-	-	ULK1
Ung		-	-	-	-	-	-	-	-	-	+	-	-	-	-	-	-	-	-	-	-	-	-	-	UNG
Uty		-	-	-	-	-	-	-	-	-	-	+	-	-	-	-	-	-	-	-	-	-	-	-	UTY
Vamp7		-	-	-	-	+	-	-	-	-	-	-	-	-	-	-	-	-	-	-	+	-	-	-	VAMP7
Vav1		+	+	-	-	+	-	-	-	+	-	-	+	-	+	-	-	-	-	-	-	-	-	-	VAV1
Vegfa		-	+	-	-	-	-	-	+	+	-	-	+	-	-	-	-	-	+	-	-	-	-	-	VEGFA
Vim		-	-	+	+	-	-	-	-	-	-	-	-	-	-	-	-	-	-	-	-	-	-	-	VIM
Vps4a		-	-	-	-	+	-	-	-	-	-	-	-	-	-	-	-	-	-	-	+	-	-	-	VPS4A
Vps4b		-	-	-	-	+	-	-	-	-	-	-	-	-	-	-	-	-	-	-	+	-	-	-	VPS4B
Was		+	-	-	-	+	-	-	-	-	-	-	-	-	-	-	-	-	-	-	-	-	-	-	WAS
Wdr5		-	-	-	-	-	-	-	-	-	-	+	-	-	-	-	-	-	-	-	-	-	-	-	WDR5
Xcl1	NK cells	-	-	-	-	-	-	-	-	+	-	-	-	-	-	-	-	-	-	-	-	-	-	-	XCL1
Xiap		-	-	+	-	-	-	-	-	-	-	-	-	-	+	-	-	-	-	+	-	-	-	+	XIAP
Xrcc6		-	-	-	-	-	-	-	-	-	+	-	-	-	+	-	-	-	-	-	-	-	-	-	XRCC6
Zbp1		-	-	-	-	-	-	-	-	-	-	-	-	-	+	-	-	-	+	-	-	-	-	-	ZBP1
Zfp367		-	-	-	-	-	-	-	-	-	-	-	-	-	-	-	-	-	+	-	-	-	-	-	ZNF367
© 2017 NanoString Technologies, all rights reserved																									LBL-10497-02

## Sheet: Themes
nCounter® Mouse Neuroinflammation Panel - Themes
Gene	Immunity and Inflammation	Neurobiology and Neuropathology	Metabolism and Stress
Abcc3	+	-	-
Abcc8	+	+	-
Abl1	-	+	+
Adamts16	+	+	-
Ago4	+	+	+
Agt	-	+	-
AI464131	-	-	-
Ak1	+	-	-
Akt1	+	+	+
Akt2	+	+	+
Aldh1l1	-	+	-
Ambra1	-	-	+
Amigo2	-	+	-
Anapc15	-	+	+
Anxa1	-	-	+
Apc	-	+	-
Apex1	-	+	-
Apoe	+	+	+
Arc	-	+	-
Arhgap24	+	-	-
Arid1a	-	+	-
Asb2	+	-	-
Ash2l	-	+	-
Asph	+	-	-
Atf3	+	-	-
Atg14	-	-	+
Atg3	-	-	+
Atg5	+	-	+
Atg7	+	-	+
Atg9a	-	-	+
Atm	+	+	+
Atp6v0e	+	+	-
Atp6v1a	+	+	-
Atr	-	+	+
Axl	+	+	+
B3gnt5	-	+	-
Bad	+	+	+
Bag3	-	+	+
Bag4	+	+	+
Bak1	-	+	-
Bard1	-	+	-
Bax	-	+	-
Bbc3	-	+	-
Bcas1	-	+	-
Bcl10	+	+	-
Bcl2	+	+	+
Bcl2a1a	+	+	-
Bcl2l1	+	+	+
Bcl2l11	-	+	-
Bcl2l2	-	+	-
Bdnf	-	+	-
Becn1	-	-	+
Bid	+	+	-
Bik	-	+	-
Bin1	+	-	-
Birc2	+	+	-
Birc3	+	+	-
Birc5	-	+	-
Blk	+	-	-
Blm	-	+	-
Blnk	+	-	-
Bmi1	-	+	+
Bnip3	+	+	+
Bnip3l	-	+	+
Bok	-	+	-
Bola2	+	-	-
Braf	+	+	-
Brca1	-	+	-
Brd2	-	+	-
Brd3	-	+	-
Brd4	-	+	-
Btk	+	-	-
C1qa	+	-	-
C1qb	+	-	-
C1qc	+	-	-
C3	+	-	+
C3ar1	+	+	-
C4a	-	+	-
C5ar1	+	+	-
C6	+	-	-
Cables1	-	+	-
Calcoco2	-	-	+
Calr	+	+	+
Camk4	-	+	-
Casp1	+	+	-
Casp2	+	+	-
Casp3	+	+	+
Casp4	+	+	-
Casp6	-	+	-
Casp7	+	+	-
Casp8	+	+	-
Casp9	+	+	-
Cass4	+	-	-
Ccl2	+	+	-
Ccl3	+	-	-
Ccl4	+	-	-
Ccl5	+	-	+
Ccl7	+	-	-
Ccng2	-	+	-
Ccni	-	+	-
Ccr2	+	-	-
Ccr5	+	-	-
Cd109	-	+	-
Cd14	+	+	+
Cd163	-	+	-
Cd19	+	+	-
Cd209e	-	-	-
Cd244	+	-	-
Cd24a	+	-	-
Cd300lf	+	-	-
Cd33	+	-	-
Cd36	+	+	+
Cd3d	+	-	-
Cd3e	+	-	-
Cd3g	+	-	-
Cd40	+	+	-
Cd44	+	+	+
Cd47	-	+	+
Cd6	-	+	-
Cd68	+	-	-
Cd69	+	-	-
Cd70	+	+	-
Cd72	+	-	-
Cd74	+	-	-
Cd83	+	-	-
Cd84	-	-	-
Cd86	+	+	-
Cd8a	+	+	-
Cd8b1	+	+	-
Cdc25a	-	+	-
Cdc7	-	+	-
Cdk20	-	+	-
Cdkn1a	+	+	+
Cdkn1c	-	+	-
Ceacam3	-	-	+
Cflar	+	+	+
Ch25h	+	-	-
Chek1	-	+	-
Chek2	-	+	-
Chn2	+	-	-
Chst8	+	-	-
Chuk	+	+	-
Cidea	-	+	-
Cideb	-	+	-
Cks1b	-	+	-
Clcf1	+	+	-
Cldn5	-	+	-
Clec7a	-	-	+
Clic4	+	-	+
Cln3	-	-	+
Clstn1	+	-	-
Cnn2	-	-	+
Cnp	-	+	-
Cntnap2	-	+	-
Coa5	+	-	-
Col6a3	+	+	-
Cotl1	+	-	-
Cox5b	+	-	-
Cp	-	+	-
Cpa3	-	-	-
Creb1	+	+	+
Crebbp	+	+	+
Crem	-	+	-
Crip1	+	-	-
Cryba4	+	-	-
Csf1	+	+	+
Csf1r	+	+	-
Csf2rb	+	+	-
Csf3r	+	+	-
Csk	+	+	+
Cst7	+	-	-
Ctse	+	-	-
Ctsf	+	-	-
Ctss	+	+	-
Ctsw	-	-	-
Cx3cl1	+	-	-
Cx3cr1	+	-	-
Cxcl10	+	+	-
Cxcl9	+	+	-
Cycs	-	+	+
Cyp27a1	+	-	-
Cyp7b1	+	-	-
Cytip	+	-	-
Dab2	+	+	-
Dapk1	-	+	+
Ddb2	-	+	-
Ddx58	+	-	-
Dicer1	-	+	-
Dlg1	-	+	-
Dlg4	+	+	-
Dlx1	-	+	-
Dlx2	-	+	-
Dna2	-	+	-
Dnmt1	-	+	-
Dnmt3a	-	+	-
Dnmt3b	-	+	-
Dock1	-	+	+
Dock2	-	-	+
Dot1l	-	+	-
Dst	+	+	-
Duoxa1	+	-	-
Dusp7	+	+	-
E2f1	-	+	+
Eed	-	+	+
Eef2k	+	+	-
Egfr	+	+	-
Egr1	+	+	-
Ehmt2	-	+	+
Eif1	-	+	-
Emcn	-	-	-
Emp1	-	+	-
Enpp6	-	+	-
Entpd2	-	+	-
Eomes	-	-	-
Ep300	+	+	+
Epcam	-	+	-
Epg5	-	-	+
Epsti1	+	-	-
Erbb3	+	+	-
Ercc2	+	+	-
Esam	-	+	-
Ets2	+	+	+
Exo1	-	+	-
Ezh1	-	+	-
Ezh2	-	+	+
F3	+	-	-
Fa2h	-	+	+
Fabp5	+	-	-
Fadd	+	+	-
Fancc	-	+	-
Fancd2	-	+	-
Fancg	-	+	-
Fas	+	+	+
Fasl	+	+	-
Fbln5	-	+	-
Fcer1g	+	-	+
Fcgr1	+	-	+
Fcgr2b	+	-	+
Fcgr3	+	-	+
Fcrla	+	-	-
Fcrlb	+	-	-
Fcrls	+	-	-
Fdxr	-	+	-
Fen1	-	+	-
Fgd2	+	+	-
Fgf13	+	+	-
Fgl2	+	-	-
Fkbp5	-	+	-
Flt1	+	+	-
Fos	+	+	+
Foxp3	-	-	-
Fpr1	-	+	-
Fscn1	+	-	-
Fyn	+	+	+
Gadd45a	-	+	-
Gadd45g	-	+	-
Gal3st1	-	+	+
Gba	+	-	+
Gbp2	+	+	-
Gclc	+	-	-
Gdpd2	-	+	+
Gja1	-	+	-
Gjb1	-	+	-
Gna15	+	-	-
Gpr183	+	-	-
Gpr34	+	-	-
Gpr62	-	+	-
Gpr84	+	-	-
Grap	+	+	-
Gria1	-	+	-
Gria2	-	+	-
Gria4	-	+	-
Grin2a	+	+	-
Grin2b	+	+	-
Grm2	-	+	-
Grm3	-	+	-
Grn	+	-	-
Gsn	+	+	-
Gstm1	+	-	+
Gzma	-	+	-
Gzmb	+	+	-
H2afx	-	+	+
H2-T23	+	+	-
Hat1	-	+	-
Hcar2	+	-	-
Hdac1	-	+	-
Hdac2	-	+	+
Hdac4	-	+	-
Hdac6	-	+	+
Hdc	-	-	-
Hells	-	+	-
Hif1a	+	+	+
Hilpda	+	-	-
Hira	-	+	+
Hist1h1d	+	+	+
Hmgb1	+	+	+
Hmox1	-	-	+
Homer1	-	+	-
Hpgds	-	-	+
Hprt	-	+	-
Hps4	+	-	-
Hrk	-	+	-
Hsd11b1	-	-	-
Hspb1	-	+	+
Hus1	-	+	-
Icam2	+	+	-
Ifi30	+	-	-
Ifih1	+	-	-
Ifitm2	+	-	-
Ifitm3	+	-	-
Ifnar1	+	+	-
Ifnar2	+	+	-
Igf1	+	+	+
Igf1r	-	+	+
Igf2r	+	+	-
Igsf10	+	-	-
Igsf6	+	-	-
Ikbkb	+	+	-
Ikbke	+	+	-
Ikbkg	+	+	-
Il10rb	+	-	-
Il15ra	+	-	-
Il1a	+	+	+
Il1b	+	+	+
Il1r1	+	+	+
Il1r2	+	+	-
Il1rap	+	+	-
Il1rl2	+	-	-
Il1rn	+	-	-
Il21r	+	-	-
Il2rg	+	+	-
Il3	+	+	-
Il3ra	+	+	-
Il6ra	+	+	-
Inpp5d	+	-	-
Iqsec1	-	-	+
Irak1	+	+	-
Irak2	+	+	-
Irak3	+	+	-
Irak4	+	+	-
Irf1	+	+	-
Irf2	+	+	-
Irf3	+	+	-
Irf4	+	-	-
Irf6	+	+	-
Irf7	+	+	-
Irf8	+	-	-
Islr2	-	+	-
Itga6	+	+	-
Itga7	-	+	-
Itgam	+	+	+
Itgav	+	+	+
Itgax	+	+	-
Itgb5	+	+	-
Jag1	+	+	-
Jam2	+	+	-
Jarid2	-	+	-
Jun	+	+	+
Kat2a	-	+	-
Kat2b	-	+	-
Kcnd1	+	+	-
Kcnj10	-	+	-
Kcnk13	+	+	-
Kdm1a	-	+	-
Kdm1b	-	+	-
Kdm2a	-	+	-
Kdm2b	-	+	-
Kdm3a	-	+	-
Kdm3b	-	+	-
Kdm4a	-	+	-
Kdm4b	-	+	-
Kdm4c	-	+	-
Kdm4d	-	+	-
Kdm5a	-	+	-
Kdm5b	-	+	-
Kdm5c	-	+	-
Kdm5d	-	+	-
Kdm6a	-	+	-
Kif2c	+	+	-
Kir3dl1	+	-	-
Kir3dl2	+	-	-
Kit	+	+	-
Klrb1	+	-	-
Klrd1	+	-	-
Klrk1	+	-	-
Kmt2a	-	+	-
Kmt2c	-	+	-
Lacc1	+	-	-
Lag3	-	-	-
Lair1	+	-	-
Lamp1	+	-	+
Lamp2	-	-	+
Lcn2	+	+	-
Ldha	+	-	-
Ldlrad3	+	-	-
Lfng	+	+	-
Lgmn	+	-	-
Lig1	-	+	-
Lilrb4a	+	-	-
Lingo1	-	+	-
Lmna	+	+	-
Lmnb1	+	+	+
Lrg1	+	-	-
Lrrc25	-	-	-
Lrrc3	+	-	-
Lsr	-	-	+
Lst1	+	-	-
Lta	+	+	-
Ltb	+	-	-
Ltbr	+	+	-
Ltc4s	+	-	-
Ly6a	+	-	-
Ly6g	+	-	-
Ly9	+	-	-
Lyn	+	+	+
Mafb	-	+	-
Maff	+	-	-
Mag	-	+	-
Mal	-	+	-
Man2b1	+	-	-
Map1lc3a	-	-	+
Map2k1	+	+	+
Map2k4	+	+	+
Map3k1	+	+	-
Map3k14	+	+	-
Mapk10	+	+	+
Mapk12	+	+	-
Mapk14	+	+	+
Mapt	-	+	+
Marco	+	+	+
Mavs	+	-	-
Mb21d1	+	-	-
Mbd2	-	+	-
Mbd3	-	+	-
Mcm2	+	+	-
Mcm5	+	+	-
Mcm6	-	+	-
Mdc1	-	+	-
Mdm2	+	+	+
Mef2c	+	+	-
Mertk	+	-	+
Mfge8	-	-	+
Mgmt	-	+	+
Mmp12	+	+	-
Mmp14	+	+	+
Mobp	-	+	-
Mog	-	+	-
Mpeg1	+	-	-
Mpg	-	+	-
Mr1	+	-	-
Mre11a	-	+	-
Ms4a1	-	-	-
Ms4a2	+	-	-
Ms4a4a	-	-	-
Msh2	-	+	-
Msn	-	-	+
Msr1	+	+	-
Mvp	+	-	-
Myc	+	+	-
Myct1	-	-	-
Myd88	+	+	-
Myrf	-	+	-
Nbn	-	+	+
Ncaph	+	+	-
Ncf1	+	+	+
Ncor1	-	+	-
Ncor2	-	+	-
Ncr1	+	-	-
Nefl	+	+	-
Nfe2l2	-	-	+
Nfkb1	+	+	+
Nfkb2	+	+	-
Nfkbia	+	+	-
Nfkbie	+	+	-
Ngf	-	+	-
Ngfr	+	+	+
Ninj2	-	+	-
Nkg7	-	-	-
Nlgn1	-	+	-
Nlgn2	-	+	-
Nlrp3	+	-	-
Nod1	+	-	+
Nostrin	-	-	-
Npl	+	-	-
Npnt	+	-	-
Nptx1	-	+	-
Nqo1	-	-	+
Nrgn	-	+	-
Nrm	+	-	-
Nrp2	+	+	-
Nthl1	-	+	-
Nwd1	-	+	-
Oas1g	+	-	-
Ogg1	-	+	-
Olfml3	-	+	-
Opalin	-	+	-
Optn	+	+	+
Osgin1	-	-	+
Osmr	+	+	-
P2rx7	+	+	-
P2ry12	+	-	-
Pacsin1	+	-	-
Padi2	-	+	-
Pak1	+	+	-
Parp1	+	+	+
Parp2	-	+	-
Pcna	-	+	-
Pdpn	-	+	-
Pecam1	-	+	-
Pex14	-	-	+
Pik3ca	+	+	+
Pik3cb	+	+	+
Pik3cd	+	+	+
Pik3cg	+	+	-
Pik3r1	+	+	+
Pik3r2	+	+	+
Pik3r5	+	+	-
Pilra	+	-	-
Pilrb1	+	-	-
Pink1	-	-	+
Pla2g4a	-	+	+
Pla2g5	-	+	+
Plcg2	+	+	-
Pld1	-	+	+
Pld2	-	+	+
Plekhb1	-	+	-
Plekhm1	-	+	-
Pllp	-	+	-
Plp1	-	+	-
Plxdc2	-	+	-
Plxnb3	-	+	-
Pmp22	+	-	-
Pms2	-	+	-
Pnoc	-	-	-
Pole	-	+	-
Ppfia4	+	+	-
Ppp3ca	+	+	-
Ppp3cb	+	+	-
Ppp3r1	+	+	-
Ppp3r2	+	+	-
Prdx1	-	-	+
Prf1	+	+	-
Prkaca	+	+	+
Prkacb	+	+	+
Prkar1a	-	+	-
Prkar2a	-	+	-
Prkar2b	-	+	-
Prkce	-	+	+
Prkcq	+	+	+
Prkdc	+	+	-
Pros1	-	-	+
Psen2	+	+	-
Psmb8	+	+	-
Pten	+	+	+
Ptger3	+	+	-
Ptger4	+	+	-
Ptgs2	+	+	+
Ptms	+	-	-
Ptpn6	+	+	-
Ptprc	+	+	-
Pttg1	-	+	-
Ptx3	-	+	-
Pycard	+	+	-
Rab6b	+	-	-
Rab7	+	-	+
Rac1	+	+	+
Rac2	+	+	+
Rad1	-	+	-
Rad17	-	+	-
Rad50	-	+	+
Rad51	-	+	-
Rad51b	-	+	-
Rad51c	-	+	-
Rad9a	-	+	-
Rag1	-	+	-
Rala	-	+	+
Ralb	-	+	+
Rapgef3	+	-	+
Rb1cc1	-	-	+
Rbfox3	-	+	-
Rela	+	+	+
Relb	+	+	-
Reln	-	+	-
Rgl1	+	+	-
Rhoa	-	+	+
Ripk1	+	+	-
Ripk2	+	+	-
Rnf8	-	+	-
Rpa1	-	+	+
Rpl28	+	-	-
Rpl29	+	-	-
Rpl36al	+	-	-
Rpl9	+	-	-
Rps10	+	-	-
Rps2	+	-	-
Rps21	+	-	-
Rps3	+	-	-
Rps9	+	-	-
Rrm2	+	+	-
Rsad2	+	-	-
Rtn4rl1	+	-	-
S100a10	-	+	-
S100b	+	+	-
S1pr3	-	+	-
S1pr4	-	+	-
S1pr5	-	+	-
Sall1	-	+	-
Sell	+	+	-
Serpina3n	-	+	-
Serpine1	-	+	+
Serpinf1	+	+	-
Serping1	-	+	-
Sesn1	-	+	-
Sesn2	-	+	-
Setd1a	-	+	-
Setd1b	-	+	-
Setd2	-	+	-
Setd7	-	+	-
Setdb1	-	+	-
Sftpd	+	-	+
Sh2d1a	+	-	-
Shank3	-	+	-
Siglec1	+	+	+
Siglecf	+	-	-
Sin3a	-	+	-
Sirt1	-	+	+
Slamf8	+	-	-
Slamf9	+	-	-
Slc10a6	-	+	-
Slc17a6	-	+	-
Slc17a7	-	+	-
Slc1a3	-	+	-
Slc2a1	+	-	-
Slc2a5	+	-	-
Slc44a1	+	-	-
Slc6a1	-	+	-
Slco2b1	-	-	+
Slfn8	-	+	-
Smarca4	-	+	-
Smarca5	-	+	-
Smarcd1	-	+	-
Smc1a	-	+	-
Snca	+	-	+
Socs3	+	+	-
Sod2	+	-	+
Sox10	-	+	-
Sox4	+	+	-
Sox9	-	+	-
Sphk1	-	+	-
Spib	-	-	-
Spint1	+	-	-
Spp1	+	+	-
Sqstm1	+	+	+
Srgn	+	+	-
Srxn1	-	-	+
St3gal6	+	+	-
St8sia6	+	-	-
Stat1	+	+	-
Steap4	-	+	-
Stmn1	+	+	-
Stx18	-	-	+
Sumo1	+	+	-
Suv39h1	-	+	-
Suv39h2	-	+	-
Suz12	-	+	+
Syk	+	+	+
Syn2	-	+	-
Syp	-	+	-
Tarbp2	-	+	-
Tbc1d4	+	+	-
Tbr1	-	+	-
Tbx21	-	-	-
Tcirg1	-	+	+
Tcl1	-	+	-
Tet1	-	+	-
Tfg	-	+	-
Tgfa	+	+	-
Tgfb1	+	+	-
Tgfbr1	+	+	-
Tgm1	-	+	-
Tgm2	+	-	+
Tie1	-	-	-
Timeless	-	+	-
Timp1	-	+	-
Tle3	+	+	-
Tlr2	+	+	-
Tlr4	+	+	-
Tlr7	+	-	-
Tm4sf1	-	+	-
Tmc7	+	-	-
Tmcc3	+	-	-
Tmem100	+	-	-
Tmem119	+	-	-
Tmem144	+	-	-
Tmem173	+	-	-
Tmem204	+	-	-
Tmem206	+	-	-
Tmem37	+	-	-
Tmem64	+	-	-
Tmem88b	-	-	-
Tnf	+	+	+
Tnfrsf10b	+	+	-
Tnfrsf11b	+	+	-
Tnfrsf12a	+	-	-
Tnfrsf13c	+	-	-
Tnfrsf17	+	-	-
Tnfrsf1a	+	+	-
Tnfrsf1b	+	+	-
Tnfrsf25	+	+	-
Tnfrsf4	+	-	-
Tnfsf10	+	+	-
Tnfsf12	+	-	-
Tnfsf13b	+	-	-
Tnfsf4	+	-	-
Tnfsf8	+	+	-
Top2a	-	+	-
Topbp1	-	+	-
Tpd52	+	+	-
Tpsb2	-	-	-
Tradd	+	+	-
Traf1	+	+	-
Traf2	+	+	-
Traf3	+	+	-
Traf6	+	+	+
Trat1	+	+	-
Trem1	+	-	-
Trem2	+	-	-
Trem3	+	-	-
Trim47	+	-	-
Trp53	-	+	+
Trp53bp2	-	+	-
Trp73	-	+	-
Trpa1	+	-	-
Trpm4	+	-	-
Tspan18	+	-	-
Ttr	-	+	-
Tubb3	+	+	-
Tubb4a	+	+	-
Txnrd1	-	-	+
Tyrobp	+	-	-
Ugt8a	-	+	+
Ulk1	-	-	+
Ung	-	+	-
Uty	-	+	-
Vamp7	-	+	+
Vav1	+	+	+
Vegfa	+	+	+
Vim	-	+	-
Vps4a	-	+	+
Vps4b	-	+	+
Was	+	-	+
Wdr5	-	+	-
Xcl1	+	-	-
Xiap	+	+	-
Xrcc6	+	+	-
Zbp1	+	-	-
Zfp367	+	-	-
© 2017 NanoString Technologies, all rights reserved			LBL-10497-02

## Sheet: Summary
nCounter® Mouse Neuroinflammation Panel - Summary
	Table 1. Summary of Pathway Annotations			Table 2. Summary of Themes			Table 3. Pathways and Themes
	Pathway	# Genes		Theme	# Genes		Pathway	Theme
	Adaptive Immune Response	132		Immunity and Inflammation	431		Adaptive Immune Response	Immunity and Inflammation
	Angiogenesis	41		Neurobiology and Neuropathology	507		Cytokine Signaling	Immunity and Inflammation
	Apoptosis	140		Metabolism and Stress	171		Inflammatory Signaling	Immunity and Inflammation
	Astrocyte Function	55					Innate Immune Response	Immunity and Inflammation
	Autophagy	99					Microglia Function	Immunity and Inflammation
	Carbohydrate Metabolism	10					NF-kB	Immunity and Inflammation
	Cell Cycle	69					Autophagy	Metabolism and Stress
	Cellular Stress	81					Carbohydrate Metabolism	Metabolism and Stress
	Cytokine Signaling	117					Cellular Stress	Metabolism and Stress
	DNA Damage	82					Lipid Metabolism	Metabolism and Stress
	Epigenetic Regulation	70					Angiogenesis	Neurobiology and Neuropathology
	Growth Factor Signaling	153					Apoptosis	Neurobiology and Neuropathology
	Inflammatory Signaling	103					Astrocyte Function	Neurobiology and Neuropathology
	Innate Immune Response	146					Cell Cycle	Neurobiology and Neuropathology
	Insulin Signaling	30					DNA Damage	Neurobiology and Neuropathology
	Lipid Metabolism	18					Epigenetic Regulation	Neurobiology and Neuropathology
	Matrix Remodeling	44					Growth Factor Signaling	Neurobiology and Neuropathology
	Microglia Function	187					Insulin Signaling	Neurobiology and Neuropathology
	Neurons and Neurotransmission	80					Matrix Remodeling	Neurobiology and Neuropathology
	NF-kB	60					Neurons and Neurotransmission	Neurobiology and Neuropathology
	Notch	23					Notch	Neurobiology and Neuropathology
	Oligodendrocyte Function	27					Oligodendrocyte Function	Neurobiology and Neuropathology
	Wnt	29					Wnt	Neurobiology and Neuropathology
	Table 4. Summary of Cell Type Profiling Genes
	Cell Type	# Genes
	Astrocytes	8
	B-cells	8
	CD45+ cells	1
	CD8 T cells	2
	Cytotoxic cells	8
	Dendritic cells	3
	Endothelial cells	9
	Exhausted CD8	4
	Macrophages	4
	Mast cells	4
	Microglia	6
	Neurons	6
	Neutrophils	3
	NK CD56dim cells	3
	NK cells	2
	Oligodendrocytes	15
	T-cells	6
	Th1 cells	1
	Treg	1
