# Supplementary material for: Influenza virus infection exacerbates gene expression related to neurocognitive dysfunction in brains of old mice
Source: Immun Ageing. 2024 Jun 21;21:39. doi: 10.1186/s12979-024-00447-y (PMC11191167; doi:10.1186/s12979-024-00447-y)
Supplement: Supplementary file 3 — Supplementary Material 3 [file 12979_2024_447_MOESM3_ESM.xlsx]

## Sheet: nCounts
Gene	Young mock	Young mock	Young mock	Young mock		Young d3	Young d3	Young d3	Young d3		Young d7	Young d7	Young d7	Young d7	Young d7		Old mock	Old mock	Old mock		Old d3	Old d3	Old d3	Old d3		Old d7	Old d7	Old d7
AI464131	555.44	446.88	552.26	419.64		427.04	489.61	533.87	561.84		496.16	512.98	458.16	436.87	452.78		397.66	388.42	594.18		488.19	515.53	437	451.17		456.32	424.4	484.89
Abcc3	90.79	94.62	98.42	81.57		65.76	76.67	64.02	53.25		77.6	52.11	84.66	64.05	78.41		117.88	99.49	116.56		70.72	94.55	98.53	78.25		97.6	72.46	81.13
Abcc8	134.59	96.07	124.4	111.62		140.45	160.06	137.34	169.53		135.21	132.72	181.77	149.7	183.81		146.28	106.3	157.78		103.8	135.07	135.62	145.67		150.16	138.33	144.54
Abl1	409.1	350.81	459.31	464.71		463.58	383.34	456.43	458.88		480.87	587.89	451.52	523.23	477.23		363.57	346.17	422.18		501.88	481.76	379.04	475.31		457.15	503.44	529.65
Adamts16	67.29	52.4	60.15	79.42		74.69	55.15	103.26	73.67		56.44	82.24	67.23	84.93	75.04		45.45	65.42	79.6		59.31	37.15	49.84	71.59		49.22	100.69	108.17
Ago4	104.68	96.07	123.03	77.27		99.86	51.11	65.06	70.12		51.73	43.16	49.8	50.38	47.22		95.15	102.22	96.66		45.63	57.41	63.75	63.26		43.38	52.7	53.15
Agt	1292.47	446.88	1081.29	1566.94		727.44	394.11	2760.24	2154.16		2069.29	2761.96	638.28	2032.47	564.08		813.77	1289.28	1668.82		1344.81	697.88	548.28	1020.54		1303.05	2977.38	2829.16
Ak1	3820.8	4017.52	3577.42	3763.86		3518.65	4624.35	3824.89	3886.71		3925.76	3736.63	3966.61	3918.84	3835.56		3459.61	3197.3	3501.11		4096.02	3957.65	3704.66	3594.36		3811.55	3566.45	3533.19
Akt1	2110.68	2280.96	2031.35	2280.64		1998.83	2470.89	2081.8	2059.19		2309.14	2288.06	2231.89	2169.94	2171.15		1803.65	1865.77	2025.61		2402.18	2308.63	2110.82	1919.54		2209.01	2233.97	2224.91
Akt2	756.26	986.91	985.6	611.75		714.45	590.49	509.09	604.44		459.71	421.79	498.83	392.24	468.8		836.5	715.51	942.44		410.63	467.13	508.87	375.42		407.1	357.59	424.28
Aldh1l1	1652.44	1553.15	1536.5	1386.63		1087.1	1432.5	1475.64	1539.06		1357.97	1345.97	1191.06	1271.01	1252.94		1376.17	1451.46	1715.73		1333.4	1241.55	1448.94	1307.72		1253	1268.49	1298.02
Ambra1	1563.78	1379.93	1822.2	1704.31		1951.74	1577.77	1886.63	1870.13		1798.87	1917.58	1969.61	1963.38	1983.97		1496.89	1563.22	1691.57		1805.63	1776.22	1534.72	1981.14		1855.3	1830.28	2042.14
Amigo2	681.48	478.9	630.18	932.65		711.2	438.49	988.23	859.18		811.25	789.83	429.94	718.27	443.51		656.13	776.84	675.2		581.72	457	413.82	719.2		697.41	789.51	960.46
Anapc15	667.6	742.37	710.84	741.61		575.62	668.5	602.03	597.34		618.43	622.09	589.31	606.72	554.8		783.95	776.84	666.68		662.71	669.74	649.13	641.79		558.93	702	596.79
Anxa1	184.79	241.63	218.72	151.33		121.78	138.54	159.03	132.25		144.61	155.52	120.35	130.27	118.04		242.85	312.1	346.84		177.94	240.88	161.12	119.04		166.84	160.91	114.7
Apc	8015.45	8495.03	8065.25	7052.28		7408.32	8093.28	7005.41	6812.18		6649.93	6492.08	7060.05	7129.48	7668.59		6995.9	7283.19	7383.18		7603.47	7131.88	6668.62	7144.6		6500.23	6316.11	6772.65
Apex1	676.14	748.19	693.06	666.48		529.34	702.13	637.14	552.07		670.17	657.92	610.89	629.75	602.02		805.25	699.15	503.21		701.49	676.49	697.81	608.49		644.02	617.31	575.34
Apoe	22266.8	22739.8	21870.5	18102.4		14732.2	17648.7	18024.7	17052.2		18915.2	19043.9	15015.7	17803.5	15267.2		20857	23294.2	20078.5		18416.7	17928.8	17022.2	15843.3		18142.6	19981.5	19360.3
Arc	2010.27	2522.6	1872.78	983.09		2960.89	1276.47	512.19	1436.99		794.79	749.93	1625.99	920.51	1901.34		1168.82	997.62	1250.91		377.55	1023.18	1152.2	1042.18		790.01	590.96	1076.09
Arhgap24	274.52	170.31	218.72	319.83		234.63	115.68	259.19	247.63		248.08	245.09	148.57	230.31	118.89		242.85	279.39	288.56		220.14	159.84	150.69	195.62		169.35	314.3	280.68
Arid1a	1123.7	991.28	1290.44	993.82		1325.79	980.56	991.33	1182.26		1168.68	1174.16	1226.75	1287.57	1200.67		862.06	975.82	1046.21		1022.01	1081.71	943.55	1131.25		1181.25	1000.3	1067.7
Asb2	76.91	56.77	79.29	80.49		56.83	75.32	68.15	62.13		78.77	63.51	63.91	53.98	66.61		90.89	64.06	71.07		74.14	63.03	70.71	68.26		68.41	51.76	54.08
Ash2l	1314.9	1206.71	1386.13	1293.26		1259.21	1049.15	1247.43	1252.38		1143.99	1166.02	1103.91	1141.47	1013.49		1201.49	1225.22	1245.22		1235.31	1168.39	1055.99	1111.27		1138.71	1198.86	1190.78
Asph	6040.43	6495	5999.72	5782.63		5003.56	6489.96	9517.81	9193.55		5230.83	4975.12	5274.7	5131.56	5112.11		6331.25	6139.74	12243.2		6322.54	6331.57	6021.81	5513.07		5361.52	5477.66	5245.23
Atf3	44.86	45.12	51.95	48.3		52.77	37.66	49.57	51.48		43.5	42.34	36.52	35.99	46.37		78.11	64.06	73.92		34.22	40.52	55.64	47.45		50.89	50.81	58.75
Atg14	676.14	672.5	731.34	616.04		634.88	653.7	659.85	685.21		646.65	601.74	614.21	672.93	605.39		657.55	628.28	565.75		572.6	693.38	704.77	661.77		658.2	627.66	651.81
Atg3	3674.46	4061.19	3539.14	3489.11		3145.19	3220.1	3402.54	3401.21		3083.94	3245.63	3014.59	2928.51	3026.12		3736.54	3960.51	4061.18		3215.45	3352.07	3096.1	3239.75		3127.49	3433.77	3143.41
Atg5	2181.18	2676.89	2211.79	2047.75		1630.24	1994.74	1744.12	1620.72		1646.02	1563.38	1536.34	1584.09	1498.31		2479.67	2378.21	2288.59		1818.17	1803.23	1802.49	1620.71		1630.06	1682.54	1603.88
Atg7	411.24	384.28	396.43	413.2		402.69	416.97	390.34	408.29		410.33	396.54	430.77	412.4	394.6		370.67	376.15	453.45		357.02	420.98	394.11	412.04		457.15	442.28	419.62
Atg9a	2671.46	2499.31	2902.12	2751.8		3106.22	3398.99	2714.8	3001.8		2967.54	2977.74	3417.97	3207.76	3284.13		2235.39	2333.24	2227.46		2678.21	3101.06	2899.05	2990.86		3085.78	2700.72	2948.52
Atm	424.06	366.82	400.53	391.73		403.5	387.38	408.92	373.67		383.29	365.6	395.91	347.62	458.68		533.99	455.2	488.99		436.86	377.08	374.41	399.56		351.21	395.23	426.15
Atp6v0e	880.16	991.28	791.49	595.65		550.45	804.35	810.62	679.89		704.26	641.64	617.53	582.97	595.27		910.35	1016.7	911.17		603.4	666.36	681.58	618.48		598.13	739.64	712.42
Atp6v1a	9555.73	9854.58	8684.49	9438.1		9888.59	10947.5	8822.85	10218.7		10500.5	10293.9	10706.3	10236.5	10710.7		8668.9	8686.95	9226.85		9567.65	11219	10337.3	10550		10829	10186.5	9875.96
Atr	324.72	285.3	313.04	309.09		277.66	298.61	333.54	293.79		288.05	321.63	288.01	256.22	317.87		427.48	437.48	407.97		295.42	291.53	286.31	335.46		283.63	296.42	336.63
Axl	801.12	823.88	878.98	720.15		602.41	664.46	738.34	663.02		711.32	730.39	586.82	715.4	618.04		769.75	782.29	867.1		719.74	710.26	551.76	586.02		653.19	731.17	693.77
B3gnt5	59.82	100.44	62.88	68.69		39.78	57.84	279.84	290.24		58.79	47.23	53.95	48.22	45.53		78.11	84.5	366.74		60.45	48.4	64.91	42.45		30.87	35.76	32.64
Bad	993.39	1072.8	959.63	1035.68		825.67	985.94	900.46	945.27		924.12	885.1	764.44	796	780.77		987.04	891.32	929.65		930.76	987.16	872.84	844.9		815.87	809.27	803.8
Bag3	170.91	131.01	129.86	113.76		130.71	99.54	167.29	174.85		112.87	159.59	114.54	148.98	115.51		130.66	144.46	270.08		123.19	126.07	129.83	107.38		137.65	175.03	147.33
Bag4	2551.83	2708.92	2550.81	2221.61		2169.32	2932.25	2303.81	2453.27		2813.52	2637.38	2725.75	2735.63	2630.68		2492.45	2750.28	1936.06		2774.02	2902.96	2627.8	2734.48		2811.32	2520.04	2544.75
Bak1	298.02	310.05	354.05	310.17		315.82	336.27	349.03	314.2		357.42	329.77	338.64	329.63	331.36		349.37	294.38	359.64		319.38	312.92	344.27	327.97		311.16	377.35	314.25
Bard1	82.25	53.86	77.92	93.37		56.02	41.7	86.74	74.56		71.72	70.84	51.46	56.14	45.53		95.15	80.41	92.4		45.63	42.77	62.59	40.79		59.23	74.34	75.53
Bax	336.47	344.98	282.97	296.22		308.51	337.61	283.98	287.58		288.05	273.59	277.22	248.3	280.77		299.66	291.65	291.4		254.36	319.67	248.06	312.99		250.27	298.3	265.76
Bbc3	138.86	151.38	149	114.84		120.97	205.8	187.94	171.3		170.48	202.75	169.32	138.9	176.22		112.2	100.85	119.4		176.8	159.84	153.01	157.33		159.34	156.21	162.25
Bcas1	8072.06	5968.06	6603.93	8222.12		5160.25	3587.3	6885.62	5152.4		4090.37	4778.88	3172.29	4136.91	3322.07		7092.48	6954.74	9727.21		4435.93	4858.14	5198.81	5037.76		4204.46	6438.44	6160.94
Bcl10	862	922.87	847.53	780.25		733.93	825.87	845.73	829.89		726.6	736.9	751.99	775.85	794.26		864.9	892.68	854.31		810.99	727.15	800.98	688.41		716.59	704.82	738.53
Bcl2	209.36	187.78	276.13	246.85		230.57	197.73	167.29	160.65		194	177.51	190.9	174.17	196.46		211.61	257.58	261.55		180.22	172.22	176.19	180.63		154.33	195.73	226.59
Bcl2a1a	145.27	163.03	166.77	152.4		76.32	273.05	198.27	134.91		171.66	167.74	118.69	131.71	125.63		447.36	397.96	302.78		164.25	217.24	195.9	127.36		145.15	211.73	177.17
Bcl2l1	2074.36	1938.89	2036.82	1984.43		2061.34	1983.98	2448.38	2368.95		2299.73	2511.17	2165.49	2420.4	2257.15		1583.52	1724.03	2078.21		2235.64	2284.99	2130.53	2279.15		2290.76	2320.55	2349.86
Bcl2l11	71.57	62.59	47.84	55.81		71.44	68.6	59.89	77.22		57.61	72.47	61.42	59.74	62.39		59.65	54.51	66.81		44.48	58.53	69.55	67.43		70.91	76.22	55.02
Bcl2l2	3815.46	4016.07	3868.58	3430.09		3462.63	3580.58	3402.54	3733.16		3625.95	3597.39	3587.29	3758.34	3688.01		3233.79	3115.53	3656.06		3484.64	3627.85	3489.05	3360.45		3411.95	3517.52	3538.78
Bdnf	912.21	1128.11	713.57	585.99		927.16	599.9	398.6	580.48		467.94	394.1	474.76	433.99	503.37		765.49	783.65	753.39		419.75	499.77	555.23	454.5		392.08	394.29	415.89
Becn1	4790.68	5084.5	4833.68	4517.28		4677.19	4675.46	4041.74	4379.32		4443.09	4106.3	4561.72	4475.18	4658.49		4227.93	4207.19	3897.71		4494.1	5007.85	4746.74	4495.03		4540.65	4111.3	4250.27
Bid	268.11	266.38	251.53	334.85		255.74	365.86	371.75	254.74		339.79	366.42	311.25	377.85	333.89		346.53	352.98	250.18		395.8	398.47	373.25	350.45		395.42	405.58	401.9
Bik	29.91	27.66	20.5	24.68		20.3	28.25	37.17	24.85		18.81	21.17	24.9	25.19	24.45		22.72	34.07	27.01		13.69	13.51	26.66	24.97		29.2	29.17	24.24
Bin1	3741.75	3452.74	3342.29	3554.58		3579.54	3154.19	3204.27	3312.45		3431.96	3571.34	3233.71	3294.13	3423.25		3307.64	3204.11	3458.47		3078.57	3070.67	3103.06	3208.12		3488.7	3648.32	3916.44
Birc2	1160.02	1048.05	1114.1	1000.26		1014.84	1185.01	1157.59	1063.32		982.91	1016.19	1013.44	993.2	1096.12		1299.48	1274.29	1206.84		1039.12	1047.95	1017.74	978.09		997.73	1035.12	1041.59
Birc3	58.75	64.05	92.96	77.27		56.83	61.87	61.96	67.46		57.61	78.17	68.89	66.21	80.94		150.54	102.22	69.65		76.42	58.53	84.62	57.44		69.24	62.11	55.02
Birc5	52.34	59.68	77.92	62.25		31.66	48.42	51.63	43.49		49.38	43.16	36.52	35.99	37.94		63.91	47.7	75.34		37.64	42.77	74.19	37.46		32.53	66.81	37.3
Blk	38.45	29.11	31.44	32.2		18.67	37.66	22.72	22.19		39.97	23.61	19.92	17.99	17.71		66.75	59.97	32.69		11.41	22.51	46.37	21.64		29.2	25.41	22.38
Blm	129.25	116.45	144.9	156.69		133.15	161.41	183.81	153.55		182.24	170.18	154.38	195.04	156.83		178.95	183.99	170.58		197.33	158.71	151.85	179.8		161	173.15	193.02
Blnk	200.81	318.78	299.37	214.65		242.75	388.73	137.34	174.85		236.32	204.38	463.14	259.1	384.48		274.1	257.58	241.65		245.24	254.39	330.36	317.98		361.22	201.38	200.48
Bmi1	1044.66	1094.63	965.1	792.05		732.31	891.78	851.93	723.38		757.17	711.66	739.54	715.4	814.5		1219.95	1267.47	1120.13		840.65	864.47	806.77	784.13		790.01	728.35	787.02
Bnip3	7417.28	8826.91	6996.26	6870.9		5412.74	7750.29	6380.66	6198.86		6635.82	6242.92	6588.6	6247.11	6544.65		8869.14	7998.7	6888.51		6735.45	7180.28	7660.85	6583.55		7137.58	7125.38	6285.89
Bnip3l	5349.33	5740.98	4915.7	4658.95		4091.02	4468.32	3967.39	4163.64		3931.64	3790.37	3899.38	3963.46	3819.54		5504.69	5740.42	5256.65		3928.35	4212.04	4066.31	3779.99		4044.29	4102.83	3952.81
Bok	920.75	935.97	758.68	767.37		744.49	996.7	636.1	615.09		986.44	779.24	845.78	814	755.48		803.83	775.47	497.52		732.29	819.45	951.67	884.02		992.72	749.99	792.61
Bola2	4152.99	4243.15	4542.51	4171.7		3076.18	4080.94	3470.69	3237.89		3603.61	3485.02	3136.6	3100.53	3223.42		4271.96	4085.89	4039.86		4337.83	3904.75	3797.39	3157.34		3286.82	3813	3357.88
Braf	2509.1	2237.3	2623.26	2319.28		2904.87	2839.44	2641.48	2624.57		2929.92	3052.65	3385.6	3339.47	3359.17		2351.85	2206.49	2098.11		2949.68	2938.97	2706.63	2921.77		3135.83	2744.01	3058.55
Brca1	43.79	45.12	58.78	44		29.23	33.63	47.5	35.5		36.45	41.53	28.22	53.26	41.32		36.93	47.7	46.91		34.22	29.27	34.77	32.46		29.2	39.52	44.76
Brd2	2780.41	2938.91	2888.45	2650.91		2804.2	3167.64	3257.97	3145.58		3220.33	3143.85	3185.57	3328.68	3327.98		2269.48	2438.18	2814.54		3183.51	3353.2	2808.63	3109.89		3198.39	2970.79	3097.72
Brd3	1038.25	810.78	1073.09	945.53		1127.69	932.13	1052.26	1041.13		1075.79	1117.98	1056.6	1147.22	1071.66		756.97	839.53	875.63		1012.88	918.5	809.09	992.24		1040.27	985.24	1042.52
Brd4	1602.24	1489.1	1756.58	1426.34		1891.66	1392.15	1516.94	1697.94		1480.24	1630.14	1713.97	1828.79	1657.66		1232.73	1313.81	1492.56		1574.08	1481.31	1250.73	1567.43		1732.67	1484.92	1698.99
Btk	57.68	77.15	77.92	77.27		46.28	73.98	54.73	49.7		58.79	60.26	51.46	50.38	49.75		129.24	99.49	78.18		69.58	65.29	89.25	45.78		48.38	52.7	55.02
C1qa	2065.82	2294.06	2251.43	1892.13		1247.85	1891.17	1551.02	1328.71		1574.3	1258.84	1386.94	1309.88	1420.73		2652.93	2496.78	2653.91		1856.95	1886.53	1816.4	1597.4		1739.35	1793.58	1728.83
C1qb	3216.22	3851.58	3789.3	3060.89		2056.47	3197.23	2683.82	2214.51		2566.62	2095.09	2419.47	2182.17	2337.26		4188.17	4243.99	3799.62		3022.68	3088.68	2990.62	2600.46		2770.44	2863.51	2761.09
C1qc	2026.29	2340.64	2280.14	1744.02		1294.93	1923.45	1547.92	1301.19		1618.98	1318.28	1413.5	1366.02	1399.66		2589.02	2560.84	2181.98		1861.52	1813.36	1768.87	1485.86		1677.61	1732.41	1633.72
C3	52.34	85.88	102.52	172.79		35.72	55.15	310.82	73.67		79.95	90.38	37.35	58.3	51.43		225.81	216.7	255.87		195.05	78.79	1474.44	79.91		100.94	150.56	104.44
C3ar1	165.56	168.85	191.38	137.38		119.35	213.87	151.8	122.49		130.51	164.48	122.84	159.06	110.45		238.59	237.14	216.07		192.77	165.47	156.49	165.65		156	172.21	163.19
C4a	699.64	528.39	803.79	534.48		503.36	638.91	806.49	678.11		686.63	911.15	571.05	842.06	629		1435.82	1689.96	1373.15		1036.84	1258.44	1330.71	1323.54		1268.85	1407.76	1693.39
C5ar1	74.77	93.16	91.59	60.1		68.2	121.06	109.46	91.42		97.59	84.68	85.49	77.73	78.41		137.76	98.13	116.56		107.22	90.05	99.69	99.89		100.11	121.39	94.18
C6	19.23	43.67	30.07	26.83		24.36	41.7	26.85	20.41		28.22	23.61	22.41	17.27	16.86		78.11	42.25	28.43		17.11	27.01	24.34	14.15		20.86	31.05	13.99
Cables1	1496.49	1279.49	1425.77	1232.08		1044.07	1263.02	1329	1447.64		1234.52	1220.57	1130.47	1266.7	1146.71		1268.24	1356.06	1222.48		1197.67	1160.51	1138.29	1236.13		1247.99	1282.61	1344.65
Calcoco2	22.43	37.85	42.38	33.27		20.3	36.32	25.82	17.75		22.34	24.43	19.09	18.71	19.39		52.55	54.51	28.43		15.97	33.77	27.82	20.81		25.03	24.47	26.11
Calr	20229.8	17834.3	18745.5	17173		18998.6	11460	11029.6	13453.9		12085.3	11023.4	12231	11863	12288.3		16238.6	15028.4	17045		10646.7	12062.1	11930	11632.1		12359	11284.7	12058
Camk4	3556.96	4046.64	4789.94	3169.29		3964.37	4684.88	5020.68	4703.29		4467.78	3835.15	5888.91	4755.87	5451.91		3348.83	3551.65	4793.24		4353.8	4881.78	4346.83	3782.48		4326.26	2971.73	3504.28
Casp1	114.29	144.11	94.32	76.2		80.38	186.96	105.33	115.39		121.1	96.9	83	74.85	118.04		261.32	246.68	228.86		163.11	172.22	210.97	188.13		155.16	139.27	130.55
Casp2	211.5	196.51	214.62	229.67		247.62	293.23	362.46	252.07		221.04	264.63	273.9	233.91	298.48		278.36	252.13	319.83		274.89	222.87	239.94	291.34		216.9	209.85	262.96
Casp3	370.65	462.89	380.02	394.95		339.36	457.32	476.05	407.4		390.34	355.83	359.39	370.65	346.54		359.31	374.79	400.86		406.07	346.69	350.06	317.98		322.01	344.41	317.05
Casp4	29.91	52.4	65.62	47.22		25.98	48.42	46.47	36.39		47.03	35.83	28.22	30.95	30.35		113.62	65.42	58.28		44.48	36.02	56.8	45.78		49.22	54.58	30.77
Casp6	176.25	190.69	162.67	145.96		130.71	150.65	148.7	124.26		138.74	118.88	118.69	113	129		198.83	209.88	129.35		112.92	112.56	136.78	118.2		120.96	113.86	115.63
Casp7	141	151.38	133.97	156.69		133.15	131.82	150.76	118.05		146.97	141.68	163.51	146.1	136.59		147.7	141.74	144.99		143.72	141.83	126.35	156.49		140.15	174.09	144.54
Casp8	124.97	132.46	129.86	123.42		93.37	126.44	104.3	82.54		114.05	90.38	83	92.84	108.77		180.37	140.38	163.47		91.25	111.44	100.85	88.24		104.28	87.51	100.71
Casp9	393.08	442.51	397.79	352.02		335.3	438.49	398.6	403.85		393.87	381.89	428.28	378.57	397.97		424.64	367.98	416.49		380.97	433.36	401.07	387.9		438.8	412.17	455.99
Cass4	49.14	27.66	50.58	27.9		30.85	41.7	33.04	22.19		34.1	26.06	32.37	27.35	21.08		65.33	47.7	25.59		21.67	27.01	41.73	28.3		26.7	25.41	23.31
Ccl2	48.07	46.58	49.21	64.39		31.66	223.28	266.42	60.36		50.56	107.48	34.86	53.26	48.9		201.67	124.02	66.81		53.61	54.03	52.16	43.29		42.55	113.86	45.69
Ccl3	38.45	93.16	65.62	31.12		30.85	67.25	55.76	39.94		64.67	35.01	49.8	41.02	36.26		115.04	104.94	65.39		44.48	65.29	84.62	52.44		60.9	61.17	62.48
Ccl4	25.64	36.39	28.71	25.76		13.8	26.9	19.62	14.2		27.04	13.84	17.43	15.83	14.33		62.49	28.62	46.91		10.27	22.51	28.98	23.31		11.68	20.7	25.18
Ccl5	36.32	33.48	73.82	32.2		23.54	36.32	38.21	31.95		31.74	27.68	24.9	32.39	26.98		89.47	53.15	78.18		34.22	36.02	46.37	30.8		33.37	44.23	27.97
Ccl7	23.5	32.02	45.11	35.42		12.99	45.73	51.63	36.39		32.92	30.94	23.24	22.31	15.18		78.11	55.88	59.7		31.94	29.27	35.93	33.3		20.86	47.05	29.84
Ccng2	1040.38	1131.02	1111.36	895.08		880.07	1115.06	1180.3	1207.11		921.77	842.76	955.34	885.25	916.52		1065.15	1004.44	1101.65		943.31	1108.73	1081.49	1018.87		868.42	765.99	723.61
Ccni	5633.46	6161.66	5778.27	5135.47		4797.34	5335.89	5276.77	5208.32		4578.29	4254.5	4758.44	4639.99	4872.65		5189.41	4715.54	5933.27		4675.46	4772.6	4822.08	4556.63		4782.58	4560.17	4425.58
Ccr2	64.09	78.6	75.18	56.88		37.35	51.11	55.76	44.38		63.49	37.46	40.67	39.58	48.06		116.46	91.31	105.19		33.08	52.9	66.07	45.78		55.89	48.93	40.1
Ccr5	63.02	78.6	76.55	62.25		47.9	33.63	51.63	33.73		48.2	30.13	30.71	32.39	50.59		89.47	106.3	72.5		41.06	43.9	38.25	38.29		36.71	47.05	47.56
Cd109	110.02	117.91	105.26	72.98		76.32	107.61	118.75	103.85		132.86	118.88	94.62	92.12	86		170.42	170.36	160.63		92.39	131.7	154.17	109.05		130.97	111.04	109.1
Cd14	56.61	66.96	82.02	60.1		32.47	78.01	68.15	56.81		56.44	45.6	57.27	40.3	49.75		107.94	85.86	89.55		51.33	54.03	69.55	40.79		68.41	77.16	60.61
Cd163	64.09	55.31	64.25	50.44		38.97	45.73	45.44	37.28		63.49	59.44	57.27	49.66	53.96		88.05	59.97	86.71		54.75	72.04	55.64	57.44		51.72	47.05	49.42
Cd19	14.95	26.2	21.87	27.9		12.99	18.83	36.14	11.54		17.64	13.84	13.28	12.24	14.33		59.65	42.25	52.59		19.39	24.76	25.5	9.16		19.19	22.58	12.12
Cd209e	33.11	20.38	35.54	35.42		15.43	28.25	17.55	13.31		30.57	19.54	22.41	17.27	15.18		73.85	44.97	22.74		15.97	18.01	41.73	18.31		19.19	19.76	18.65
Cd244	21.36	33.48	46.48	35.42		25.17	44.39	46.47	24.85		35.27	24.43	18.26	13.67	25.29		78.11	72.23	51.17		29.66	23.64	52.16	20.81		17.52	31.05	23.31
Cd24a	406.97	413.4	451.11	473.3		392.95	341.65	498.76	377.22		320.97	439.7	270.58	322.43	276.56		563.82	637.82	771.87		306.83	267.9	309.49	309.66		249.43	408.4	367.4
Cd300lf	19.23	27.66	34.17	25.76		16.24	20.18	15.49	17.75		21.16	22.8	16.6	23.75	24.45		48.29	19.08	29.85		10.27	18.01	40.57	14.15		15.85	17.88	20.51
Cd33	64.09	81.51	90.22	90.15		54.4	82.05	69.19	55.03		75.25	68.4	63.91	59.74	61.55		134.92	85.86	106.61		70.72	59.66	73.03	73.25		67.57	59.28	66.21
Cd36	77.98	97.53	86.12	69.76		108.79	53.8	66.09	59.47		81.13	76.54	44.82	68.37	46.37		146.28	139.01	115.14		75.28	58.53	165.76	58.27		47.55	85.63	74.6
Cd3d	17.09	29.11	41.01	34.34		23.54	22.87	19.62	18.64		34.1	27.68	20.75	25.19	21.08		58.23	61.33	36.96		13.69	20.26	33.62	21.64		25.86	23.53	16.78
Cd3e	25.64	29.11	24.61	23.61		12.18	22.87	19.62	16.86		31.74	16.29	13.28	14.39	23.61		61.07	42.25	27.01		14.83	9	39.41	16.65		14.18	23.53	18.65
Cd3g	32.04	40.76	32.81	32.2		26.79	45.73	45.44	33.73		43.5	24.43	30.71	33.83	23.61		66.75	76.32	49.75		36.5	45.02	46.37	32.46		35.87	42.35	36.37
Cd40	64.09	78.6	84.75	78.35		41.41	57.84	58.86	49.7		72.9	48.04	43.16	41.74	38.79		129.24	91.31	75.34		49.05	46.15	79.98	51.61		49.22	64.93	59.68
Cd44	33.11	58.22	42.38	37.56		32.47	40.35	43.37	33.73		49.38	37.46	31.54	33.11	36.26		65.33	49.06	45.49		33.08	39.4	57.96	41.62		37.54	40.46	38.23
Cd47	4094.25	3607.04	4396.24	4476.5		4573.27	4444.11	4655.13	4614.53		4493.64	4440.15	4663.81	4473.74	4584.29		3678.32	3719.28	4014.27		3821.13	4519.33	4359.58	4773.89		4635.75	4116.01	4263.33
Cd6	73.7	69.87	62.88	59.03		46.28	53.8	34.08	32.84		65.84	36.64	63.91	49.66	59.86		71.01	59.97	56.86		25.09	49.53	85.78	56.6		77.58	47.99	55.95
Cd68	392.01	419.22	445.64	314.46		285.78	380.65	273.65	275.15		358.6	355.02	345.28	314.51	361.72		458.72	440.21	564.33		537.24	495.27	386	383.74		355.38	350.06	322.64
Cd69	34.18	53.86	53.31	39.71		29.23	40.35	34.08	31.95		62.31	30.13	32.37	23.03	36.26		113.62	65.42	56.86		28.52	48.4	60.28	33.3		30.87	47.05	20.51
Cd70	29.91	46.58	36.91	54.74		23.54	56.49	47.5	79.88		42.33	24.43	21.58	20.87	24.45		58.23	59.97	120.83		25.09	29.27	34.77	19.98		31.7	36.7	30.77
Cd72	59.82	55.31	88.85	63.32		45.46	61.87	55.76	47.04		64.67	37.46	49.8	40.3	54.81		72.43	76.32	82.45		30.8	59.66	96.21	59.93		42.55	53.64	61.54
Cd74	301.22	366.82	326.71	275.82		246	176.2	237.51	223.67		276.3	303.72	201.69	260.54	208.26		418.96	652.82	960.92		382.11	346.69	325.72	234.74		270.29	280.42	183.7
Cd83	1208.09	935.97	1081.29	1930.76		993.73	883.71	1843.26	1444.98		1374.43	1701.8	964.47	1346.58	791.73		1515.35	1597.29	1613.38		1523.89	904.99	916.89	1121.26		1162.9	2040.12	1785.71
Cd84	196.54	209.61	200.95	156.69		140.45	141.23	169.35	123.37		165.78	140.05	139.44	145.38	155.14		244.27	283.48	223.17		223.56	200.36	187.78	167.31		141.82	175.97	181.83
Cd86	108.95	154.3	149	121.28		84.43	158.72	132.18	85.21		106.99	99.34	102.09	82.05	86		221.55	200.34	170.58		102.66	129.45	137.94	109.05		115.12	113.86	88.59
Cd8a	19.23	18.92	20.5	18.25		14.61	25.56	20.65	15.09		17.64	21.17	17.43	12.95	13.49		52.55	29.98	15.64		12.55	12.38	22.02	10.82		15.02	14.12	12.12
Cd8b1	35.25	40.76	41.01	38.64		22.73	34.97	19.62	20.41		28.22	17.91	24.07	11.52	21.08		80.95	44.97	32.69		22.81	27.01	40.57	23.31		19.19	31.99	27.97
Cdc25a	305.49	246	243.32	318.75		271.16	236.73	406.86	346.16		271.59	271.96	224.1	261.98	214.16		268.42	260.31	413.65		285.16	240.88	221.4	261.38		261.11	303.01	280.68
Cdc7	236.06	193.6	280.23	248.99		302.83	215.21	270.55	244.08		223.39	225.55	202.52	189.28	204.89		343.69	344.81	328.36		180.22	192.48	176.19	218.92		176.85	288.89	264.83
Cdk20	244.61	209.61	250.16	222.16		207.84	209.83	273.65	250.3		201.05	196.24	182.6	203.68	215.01		201.67	218.06	228.86		241.81	266.77	235.31	218.92		188.53	185.38	196.75
Cdkn1a	455.03	660.85	557.73	379.93		870.33	788.21	1674.94	789.06		1007.6	1466.48	1299.79	1527.23	1350.75		413.28	362.52	670.94		1025.43	1086.22	1350.42	1266.1		1429.85	1582.79	1455.61
Cdkn1c	210.43	254.73	184.54	156.69		148.57	205.8	170.39	187.28		255.13	228.81	205.01	197.92	197.3		217.29	245.32	228.86		152.85	177.85	224.88	191.45		249.43	195.73	193.96
Ceacam3	41.66	29.11	32.81	41.86		24.36	32.28	48.53	36.39		54.08	26.87	24.9	28.79	30.35		90.89	68.14	41.22		30.8	42.77	39.41	27.47		38.37	42.35	41.96
Cflar	523.4	560.42	511.25	409.98		412.43	465.39	476.05	499.71		493.81	454.36	385.12	418.15	406.41		437.42	509.71	652.46		436.86	387.21	434.68	437.02		477.17	472.39	491.42
Ch25h	22.43	13.1	21.87	34.34		12.18	24.21	22.72	15.09		23.51	37.46	22.41	28.79	26.14		49.71	38.16	21.32		20.53	20.26	26.66	23.31		15.02	26.35	31.7
Chek1	75.84	90.25	97.06	107.32		79.56	98.19	91.9	76.33		111.69	68.4	55.61	59.74	58.18		136.34	109.03	95.24		86.69	87.8	96.21	75.75		58.4	88.46	85.79
Chek2	63.02	74.24	64.25	80.49		58.45	53.8	75.38	73.67		63.49	73.28	55.61	50.38	43.84		80.95	69.51	103.77		44.48	63.03	60.28	63.26		50.05	76.22	54.08
Chn2	1223.04	1110.64	1278.14	1048.56		1057.06	758.62	3455.2	3426.95		873.57	828.91	942.89	813.28	744.52		1109.18	1072.58	5103.12		912.51	840.83	681.58	806.61		930.15	690.71	761.84
Chst8	307.63	234.36	210.52	279.04		290.65	283.81	310.82	332.84		326.85	312.68	247.34	333.23	263.91		225.81	245.32	353.95		244.1	280.28	306.02	298		332.02	383.93	371.13
Chuk	1268.97	1106.27	1380.66	1312.58		1303.05	1190.39	1295.96	1054.45		1066.39	1140.78	1107.23	1114.12	1228.49		1596.3	1484.17	1265.12		1175.99	1113.23	1091.92	1254.45		992.72	1211.09	1381.01
Cidea	198.68	190.69	135.33	184.6		133.96	162.75	280.88	237.87		192.82	191.35	127.82	177.05	150.08		151.96	208.52	251.6		157.41	148.58	159.96	154.83		168.51	212.67	193.96
Cideb	205.09	240.18	207.78	196.4		133.15	177.55	141.47	156.21		139.91	149.01	107.07	94.28	107.08		200.25	190.8	172		141.44	131.7	222.56	149.83		112.62	108.22	117.49
Cks1b	110.02	107.72	113.46	149.18		81.19	145.27	135.28	111.84		138.74	128.65	115.37	102.92	98.65		313.86	218.06	115.14		127.75	131.7	193.58	100.72		125.13	124.21	106.3
Clcf1	27.77	26.2	23.24	23.61		21.92	32.28	27.88	19.53		38.8	26.06	24.9	16.55	24.45		42.61	35.43	38.38		14.83	16.88	27.82	33.3		25.03	26.35	19.58
Cldn5	648.37	352.26	660.26	551.65		1377.74	637.56	671.21	792.61		601.97	757.26	643.26	808.24	989.88		352.21	411.59	562.91		553.21	699.01	605.08	944.79		511.38	478.98	742.26
Clec7a	41.66	48.04	38.28	40.78		27.6	41.7	45.44	28.4		30.57	40.71	28.22	37.43	33.73		116.46	115.84	146.41		49.05	47.28	55.64	38.29		40.04	66.81	46.62
Clic4	1870.34	1401.77	1722.41	1668.89		1418.34	1077.4	1467.38	1515.1		1065.21	1309.33	1040	1265.26	1004.21		1377.59	1591.84	2078.21		1106.42	992.79	886.75	1125.42		1187.93	1219.56	1316.67
Cln3	265.97	218.34	262.46	246.85		228.95	200.42	235.44	235.21		191.64	273.59	192.56	208	226.81		268.42	263.03	295.67		207.6	201.48	205.17	248.06		239.42	258.78	256.43
Clstn1	7544.39	8088.91	7720.76	7288.4		8583.1	9956.21	7036.39	7662.48		8959.07	7825.83	10657.3	9091.42	10451		6616.71	6819.82	6359.72		8503.43	8133.68	8648.45	7604.09		9101.33	7324.88	7996.07
Cnn2	183.72	190.69	247.43	147.03		178.61	149.3	157.99	217.46		172.83	184.02	156.04	136.03	169.48		238.59	263.03	410.81		152.85	207.11	149.53	154		187.7	153.39	132.41
Cnp	15869.6	12701.8	13876.3	15899		10689.1	9786.73	13399.5	12438.5		10265.3	11845.8	8985.67	10820.2	8971.28		12256.3	12794.6	14655.5		9072.61	9397.74	9197.89	8541.39		10325.1	11848.3	12142.8
Cntnap2	1449.49	1307.15	1567.94	1526.15		1468.67	1530.69	1658.41	1533.74		1778.88	1889.08	1795.31	1928.11	1725.12		1306.58	1455.55	1063.27		1896.88	1653.53	1358.53	1589.91		1732.67	1663.72	1823.01
Coa5	2057.27	2123.76	2256.9	1984.43		1834.83	1829.29	1725.54	1783.15		1785.93	1670.04	1832.66	1743.87	1789.2		1803.65	1834.43	1840.82		1683.58	1924.8	1652.95	1688.97		1721.83	1602.55	1732.56
Col6a3	57.68	59.68	99.79	76.2		75.5	48.42	71.25	65.68		51.73	78.17	65.57	77.01	59.02		139.18	109.03	288.56		44.48	59.66	56.8	75.75		85.92	86.57	74.6
Cotl1	1678.07	1783.14	1733.34	1629.18		1511.7	1597.94	2053.91	1950.9		1821.21	1876.05	874	1709.32	793.42		1556.54	1698.14	2224.62		1882.05	1516.2	1444.31	1623.2		1838.62	1836.87	1928.38
Cox5b	24920.1	25945	24659.2	25084.9		19820.2	23107	21218.6	20574.1		20993.8	21083.6	19220.5	20301	20125.5		24180.3	23408.7	23967.6		23607.7	23228.1	22221	20387.5		20851.3	22790.5	20673.2
Cp	540.49	480.36	483.91	297.29		379.96	474.81	653.66	660.36		551.42	642.45	488.87	635.51	499.15		590.8	596.94	820.2		541.8	563.93	741.86	577.69		578.95	557.08	482.1
Cpa3	28.84	18.92	41.01	23.61		17.86	21.52	25.82	27.51		29.39	16.29	20.75	20.15	12.65		26.98	35.43	44.07		14.83	16.88	23.18	14.98		12.51	16	18.65
Creb1	884.43	854.45	847.53	687.95		759.91	793.59	685.67	752.67		618.43	588.71	690.57	662.14	706.57		867.74	918.58	977.98		655.87	720.39	685.06	636.8		725.77	615.43	642.48
Crebbp	3141.45	2892.33	3185.09	2692.77		3409.05	3054.65	2987.42	3280.5		2831.16	2994.03	3419.63	3392.73	3538.77		2644.41	2815.7	3462.73		2758.06	3041.41	2743.72	3304.68		3165.03	2804.23	3115.44
Crem	375.99	391.56	384.12	314.46		396.19	348.37	270.55	280.48		285.7	256.49	304.61	248.3	312.81		502.75	426.58	362.48		224.71	260.02	324.56	234.74		255.27	246.55	265.76
Crip1	402.7	407.57	362.25	364.9		380.77	422.35	305.66	269.82		320.97	366.42	274.73	319.55	295.11		553.88	530.16	433.55		358.16	375.95	666.51	279.69		296.98	319	340.36
Cryba4	79.04	88.79	84.75	71.91		34.1	61.87	64.02	39.05		51.73	44.78	43.99	38.86	51.43		117.88	99.49	72.5		41.06	43.9	92.73	45.78		46.72	55.52	39.16
Csf1	552.24	519.66	538.59	579.55		664.92	533.99	667.08	701.19		639.6	777.62	589.31	670.05	676.22		558.14	592.85	805.98		601.11	651.73	599.28	700.06		679.89	793.28	817.79
Csf1r	1741.1	1828.26	1972.57	1355.51		1255.96	1189.04	1024.38	1014.5		1154.57	1008.87	1158.69	1099.72	1144.18		1467.07	1473.27	1557.95		1069.92	1179.64	1044.4	1008.88		1142.88	1053	1183.32
Csf2rb	32.04	55.31	41.01	40.78		24.36	36.32	33.04	42.6		27.04	39.08	26.56	23.03	26.98		100.83	53.15	49.75		27.38	34.89	54.48	27.47		23.36	35.76	28.91
Csf3r	75.84	85.88	106.63	90.15		69.82	87.43	66.09	56.81		75.25	65.14	53.12	47.5	64.92		174.68	152.64	117.98		77.56	92.3	98.53	72.42		75.91	59.28	67.14
Csk	498.83	369.73	470.24	545.21		486.31	416.97	587.57	501.48		420.91	510.54	373.5	459.9	387.86		349.37	376.15	621.19		532.68	424.36	381.36	456.16		427.12	481.8	476.5
Cst7	24.57	17.47	21.87	18.25		15.43	16.14	27.88	17.75		22.34	19.54	10.79	12.24	18.55		32.66	36.8	19.9		10.27	19.14	26.66	20.81		17.52	23.53	13.99
Ctse	42.73	39.3	35.54	49.37		25.17	32.28	33.04	31.07		34.1	26.06	17.43	25.19	33.73		72.43	88.59	103.77		31.94	42.77	82.3	37.46		35.04	43.29	19.58
Ctsf	2276.24	2151.41	2127.04	2390.11		1989.08	2600.02	3361.23	3188.19		2820.58	2938.66	2660.18	2937.15	2735.23		1979.76	1985.71	2614.11		2857.29	2705.97	2493.34	2766.11		2714.55	2856.93	2732.18
Ctss	1821.21	2158.69	2035.45	1586.25		1171.53	1661.16	1449.82	1260.36		1595.47	1405.41	1386.11	1455.98	1452.77		2662.87	2691.67	2443.53		1756.58	1857.26	1807.12	1578.25		1591.69	1946.96	1790.37
Ctsw	30.98	46.58	42.38	38.64		20.3	47.08	38.21	29.29		43.5	21.17	22.41	25.19	13.49		65.33	55.88	59.7		11.41	20.26	24.34	23.31		21.69	34.82	27.97
Cx3cl1	1461.24	1574.99	1726.51	1365.17		1980.15	1345.07	877.74	1040.24		1350.91	1126.93	1490.69	1288.29	1502.52		1305.16	1114.83	820.2		1042.54	1309.09	1322.6	1182.86		1197.1	993.71	1091.01
Cx3cr1	1754.98	1636.12	1809.9	1210.62		1131.75	1162.14	971.71	1028.71		1132.23	1030.04	1050.79	989.61	1053.96		1333.57	1454.19	1321.98		1169.15	1284.32	933.12	1036.35		1190.43	998.42	1061.17
Cxcl10	22.43	48.04	69.72	48.3		24.36	61.87	46.47	27.51		28.22	38.27	19.92	24.47	21.92		205.93	72.23	92.4		43.34	48.4	35.93	24.97		54.22	73.4	30.77
Cxcl9	18.16	26.2	27.34	18.25		23.54	30.94	30.98	21.3		39.97	30.94	24.07	22.31	25.29		59.65	42.25	42.64		22.81	32.64	31.3	28.3		25.03	24.47	23.31
Cycs	122.84	107.72	116.19	125.57		113.66	114.33	121.85	110.06		105.82	104.23	111.22	79.17	91.91		149.12	134.92	115.14		101.52	129.45	111.28	118.2		81.75	94.1	98.84
Cyp27a1	104.68	74.24	95.69	112.69		70.63	88.77	145.6	84.32		81.13	88.75	66.4	71.97	64.08		200.25	130.84	228.86		70.72	88.92	104.32	71.59		69.24	134.57	103.51
Cyp7b1	608.85	636.11	498.95	449.69		445.72	567.62	386.21	414.5		490.28	454.36	446.54	472.13	457.84		559.56	643.28	386.64		453.97	489.64	471.78	416.21		462.99	485.56	425.21
Cytip	34.18	43.67	35.54	46.15		23.54	34.97	37.17	31.95		39.97	46.41	19.92	29.51	42.16		80.95	77.68	85.29		52.47	36.02	59.12	29.97		25.86	35.76	27.04
Dab2	145.27	125.18	112.09	116.98		107.17	79.36	109.46	129.59		98.76	111.55	63.91	83.49	73.36		120.72	119.93	126.51		91.25	81.04	73.03	79.91		95.1	80.93	90.45
Dapk1	2036.98	1957.82	2107.9	1694.65		2171.75	2320.25	1541.73	1611.85		2486.67	2204.2	2841.12	2759.38	2791.72		1745.42	1923.01	1077.48		2309.79	2474.1	2435.38	2499.74		2692.86	2052.36	2369.45
Ddb2	168.77	152.84	194.11	162.06		164	184.27	212.72	170.42		213.98	192.98	199.2	140.34	187.18		224.39	207.16	186.21		168.81	169.97	156.49	187.29		147.66	212.67	206.08
Ddx58	198.68	157.21	263.83	237.19		181.86	282.46	301.53	322.19		177.54	221.48	190.9	229.59	210.79		343.69	286.2	314.15		253.22	238.63	274.72	277.19		222.74	262.54	251.77
Dicer1	695.37	528.39	662.99	697.61		844.35	692.71	839.53	860.95		744.24	954.31	834.99	923.39	847.38		619.21	667.81	781.82		749.4	721.52	639.85	919.82		774.99	878.91	998.69
Dlg1	2979.09	3573.56	3503.6	2592.96		2925.17	3218.75	2547.51	2564.22		2523.12	2341.81	3038.66	2515.4	2908.92		3334.63	3176.86	3046.24		2942.84	2987.38	2945.41	2681.2		2781.29	2409	2500
Dlg4	10345.1	10882.2	11794.4	8702.93		9846.37	10589.7	6950.68	8001.53		8700.41	7827.46	9766.7	8730.13	9046.32		7498.65	7243.67	6710.82		7808.79	9352.72	7775.61	8031.12		8292.13	6699.1	7456.16
Dlx1	431.54	478.9	615.15	372.42		520.41	790.9	723.88	372.78		486.75	425.04	525.4	531.15	500		499.91	531.52	176.26		574.88	484.01	409.18	625.14		544.74	325.59	331.97
Dlx2	47	46.58	61.51	38.64		69.01	72.63	73.32	39.05		49.38	49.67	76.36	52.54	59.86		62.49	54.51	28.43		58.17	61.91	62.59	48.28		59.23	38.58	47.56
Dna2	37.39	40.76	71.08	47.22		32.47	32.28	56.8	39.05		56.44	48.86	35.69	33.11	39.63		73.85	55.88	49.75		31.94	32.64	51	36.63		40.88	57.4	55.02
Dnmt1	338.61	262.01	358.15	273.68		371.84	301.3	336.64	342.61		313.92	294.76	365.2	338.99	348.23		242.85	309.37	314.15		294.28	353.44	312.97	331.3		320.34	270.07	311.45
Dnmt3a	384.54	308.59	436.07	341.29		488.75	324.16	472.95	462.43		331.56	416.09	403.38	409.52	455.31		384.87	310.74	452.03		315.96	355.69	302.54	405.39		332.02	359.47	421.48
Dnmt3b	26.7	20.38	27.34	28.98		25.17	30.94	46.47	35.5		42.33	25.24	19.92	21.59	24.45		34.08	44.97	32.69		13.69	22.51	25.5	25.8		30.03	23.53	23.31
Dock1	879.09	716.17	746.38	718		701.46	517.85	638.17	673.67		578.46	620.46	469.78	584.41	521.08		677.43	723.69	943.86		514.43	499.77	494.96	589.35		563.1	660.59	669.53
Dock2	179.45	190.69	162.67	135.23		123.4	118.37	128.05	112.72		146.97	118.88	125.33	120.19	112.14		195.99	213.97	253.02		139.16	166.59	124.03	155.66		132.64	142.09	137.08
Dot1l	142.06	147.02	180.44	163.13		218.39	164.1	207.56	201.48		166.95	171.81	205.84	174.89	212.48		169	190.8	193.32		165.39	120.44	146.05	175.64		137.65	156.21	222.86
Dst	2231.38	1828.26	2247.33	2225.91		2321.95	1819.88	2194.35	2151.49		1829.44	2024.25	1940.56	2211.68	1999.99		2134.56	2243.29	2552.98		1842.13	1755.96	1880.15	2026.09		1897.85	2092.82	2407.68
Duoxa1	35.25	40.76	39.64	37.56		25.98	30.94	37.17	32.84		31.74	19.54	26.56	15.83	23.61		75.27	38.16	29.85		19.39	33.77	37.09	14.98		28.36	23.53	29.84
Dusp7	2475.99	2580.82	2511.16	2061.7		2647.51	2555.63	1571.67	1754.75		2085.75	1774.27	2382.95	2123.16	2438.44		2116.1	2018.41	1647.5		1782.81	2044.11	2327.58	2012.77		2108.91	1712.65	1993.66
E2f1	199.75	267.83	211.88	200.7		214.33	318.78	177.61	198.82		257.49	237.76	342.79	287.89	281.62		208.77	186.71	167.74		215.58	294.91	315.29	283.85		283.63	217.37	205.15
Eed	1413.17	1331.9	1346.49	1202.03		1080.6	1135.24	1321.78	1262.14		1032.29	964.08	1039.17	971.61	971.33		1418.78	1510.06	1602.01		1104.13	1142.5	1095.4	1076.31		1010.24	1093.46	1057.44
Eef2k	421.92	467.26	500.32	481.89		484.69	675.23	665.02	640.83		710.14	670.13	854.08	698.84	788.36		460.14	498.81	622.61		607.96	634.85	701.29	668.43		732.44	648.36	676.98
Egfr	255.29	219.8	239.22	210.36		174.55	186.96	215.82	205.03		208.1	194.61	189.24	192.88	195.61		214.45	264.4	245.92		180.22	190.23	151.85	186.46		178.52	148.68	164.12
Egr1	7106.45	8692.99	8300.37	4584.9		11375.9	6370.25	3286.88	6513.06		4822.85	4077.8	8671.09	5585.7	8216.65		5261.84	4520.65	3904.81		3867.89	5652.83	5166.35	5779.44		4145.23	3065.83	4533.75
Ehmt2	4765.05	4577.94	5085.21	4426.06		4779.48	4871.84	4221.42	4353.58		4780.52	4962.9	5220.75	5297.09	5293.39		3808.97	4085.89	3461.31		4919.56	5066.38	4541.57	4967.84		4900.2	4504.65	4810.7
Eif1	13593.4	14027.9	13894.1	12380.9		12089.6	13234.1	12850.1	13015.5		12481.6	12384.9	12618.6	12682.1	12305.2		13369.8	13008.6	13035		13645.4	12892.8	12124.8	11603.8		12944.6	12260.5	11961.9
Emcn	137.79	117.91	136.7	122.35		163.19	151.99	101.2	121.6		105.82	106.67	89.64	110.12	135.75		130.66	140.38	130.78		101.52	128.32	132.14	138.18		83.42	98.81	107.24
Emp1	88.66	112.08	97.06	71.91		69.82	82.05	74.35	71.01		74.07	61.07	63.91	56.14	61.55		122.14	98.13	120.83		37.64	83.3	77.66	48.28		64.23	79.99	62.48
Enpp6	261.7	158.66	215.98	268.31		151.82	145.27	186.91	184.62		122.28	144.94	131.14	135.31	120.57		193.15	177.17	305.62		85.55	101.31	128.67	117.37		117.62	182.56	126.82
Entpd2	171.97	176.13	158.57	156.69		140.45	181.58	181.74	176.63		202.23	211.71	169.32	182.81	171.16		181.79	159.46	169.16		168.81	157.59	149.53	184.8		166.84	194.79	199.55
Eomes	38.45	52.4	39.64	21.46		54.4	234.04	307.73	95.86		28.22	30.13	22.41	19.43	52.28		46.87	59.97	274.35		101.52	47.28	23.18	141.51		24.19	16.94	10.26
Ep300	1435.6	1449.8	1539.23	1246.04		1497.09	1353.14	1499.39	1510.66		1403.82	1446.94	1513.1	1533.71	1624.78		1415.94	1570.03	1739.9		1480.54	1426.15	1188.13	1422.59		1435.69	1319.31	1491.98
Epcam	41.66	53.86	57.41	26.83		19.48	39.01	102.23	48.82		43.5	40.71	27.39	23.03	28.67		82.37	53.15	49.75		28.52	29.27	170.4	34.96		21.69	38.58	19.58
Epg5	796.85	781.67	880.34	762		933.65	843.36	851.93	821.9		871.22	874.51	988.54	960.82	990.72		799.57	872.24	855.73		858.9	822.82	819.52	887.35		850.07	829.98	1008.02
Epsti1	37.39	52.4	35.54	35.42		29.23	47.08	36.14	34.62		51.73	27.68	30.71	31.67	39.63		61.07	53.15	54.02		14.83	39.4	49.84	39.12		27.53	36.7	27.97
Erbb3	225.38	160.12	229.65	208.21		175.36	147.96	190.01	193.49		151.67	170.18	128.65	163.37	140.81		214.45	231.69	223.17		130.03	186.85	175.03	189.79		165.18	150.56	151.06
Ercc2	717.8	656.49	698.53	679.36		768.84	712.89	844.7	841.43		767.75	819.14	757.8	846.38	811.13		677.43	606.48	702.21		693.51	766.54	726.79	769.98		722.43	821.51	823.39
Esam	165.56	157.21	215.98	177.09		267.11	196.38	166.25	218.34		201.05	240.21	205.01	225.99	311.97		161.9	125.38	140.73		144.86	210.49	208.65	279.69		216.9	196.67	275.08
Ets2	1859.66	2331.91	2319.78	1725.78		2056.47	2297.38	2007.45	2134.63		2412.6	2324.71	2795.47	2701.8	2709.09		1820.7	2176.51	1749.85		2654.26	2552.89	2271.94	2367.38		2777.11	2191.63	2195.07
Exo1	30.98	36.39	49.21	33.27		21.92	33.63	35.11	23.96		49.38	36.64	37.35	28.07	24.45		39.77	44.97	36.96		28.52	20.26	38.25	39.12		32.53	31.99	21.45
Ezh1	346.08	347.89	340.38	294.07		359.66	461.36	373.81	435.8		469.12	429.93	429.94	384.33	471.33		410.44	335.27	444.92		369.57	399.59	441.64	440.35		466.33	430.04	458.78
Ezh2	841.71	956.35	854.37	772.74		563.44	796.28	1029.54	858.29		631.37	571.61	616.7	594.48	584.31		883.36	895.41	1449.91		663.85	686.62	643.33	608.49		621.49	615.43	549.23
F3	2666.12	2788.98	2513.9	2043.46		1872.17	1791.63	2539.25	2273.98		2138.65	2383.33	1968.78	2340.51	1958.67		2235.39	2413.65	2821.64		2185.46	2013.72	1986.79	1994.46		2388.37	2765.65	2623.08
Fa2h	580.01	356.63	501.69	590.28		469.26	273.05	367.62	509.47		371.53	431.56	304.61	359.86	317.87		416.12	449.75	639.67		268.05	266.77	253.85	286.35		366.22	422.52	414.02
Fabp5	5514.89	6101.98	5004.55	5680.68		4035	4675.46	3884.78	3632.86		4408.99	4160.86	3877.8	3738.19	3586.83		5036.03	5050.81	4406.6		4058.38	4016.19	3764.93	3288.03		3457	4171.53	4064.71
Fadd	79.04	56.77	88.85	81.57		56.83	79.36	78.48	62.13		91.71	74.1	60.59	79.89	63.24		116.46	117.21	85.29		61.59	66.41	76.5	61.6		68.41	82.81	65.27
Fancc	161.29	165.94	155.84	176.01		185.92	162.75	196.2	173.97		158.72	144.94	156.04	133.87	156.83		203.09	194.89	251.6		157.41	157.59	139.1	134.85		162.67	163.74	165.05
Fancd2	25.64	32.02	46.48	32.2		21.11	36.32	33.04	23.08		30.57	28.5	28.22	27.35	27.82		44.03	39.52	31.27		29.66	32.64	28.98	29.13		27.53	30.11	23.31
Fancg	178.38	164.49	188.64	186.74		180.24	200.42	233.38	210.36		221.04	240.21	220.78	187.13	227.65		195.99	179.9	193.32		197.33	189.1	193.58	233.91		178.52	171.27	229.39
Fas	67.29	85.88	69.72	72.98		40.59	64.56	79.51	67.46		76.42	74.1	63.91	61.18	75.04		79.53	96.76	59.7		39.92	51.78	90.41	79.91		72.58	72.46	91.38
Fasl	23.5	48.04	30.07	27.9		17.86	28.25	26.85	15.98		37.62	17.91	23.24	15.11	20.24		36.93	25.89	21.32		23.95	33.77	31.3	23.31		17.52	21.64	18.65
Fbln5	213.63	135.37	206.42	159.91		138.02	174.86	479.14	356.81		239.85	315.93	201.69	231.03	139.12		285.46	299.83	390.91		290.86	238.63	201.69	334.63		384.57	348.18	419.62
Fcer1g	367.45	349.35	378.66	295.14		208.65	259.6	227.18	216.57		216.33	189.72	187.58	169.85	204.89		443.1	359.8	416.49		240.67	270.15	228.35	212.27		235.25	227.73	227.53
Fcgr1	174.11	184.86	259.73	221.09		130.71	264.98	269.52	213.02		178.71	135.17	136.95	154.74	149.24		312.44	263.03	244.5		214.44	212.74	209.81	205.61		169.35	169.38	177.17
Fcgr2b	336.47	400.3	359.52	255.43		194.85	337.61	283.98	224.56		293.93	256.49	254.81	277.09	239.46		548.2	562.87	444.92		363.86	337.68	345.43	336.29		332.85	344.41	293.73
Fcgr3	234.99	247.46	246.06	187.82		147.76	224.63	217.89	187.28		238.67	184.02	224.93	201.52	236.09		261.32	282.11	238.81		211.02	270.15	259.65	202.28		241.09	207.96	191.16
Fcrla	30.98	48.04	24.61	33.27		21.11	24.21	28.91	23.08		55.26	27.68	30.71	17.27	37.1		49.71	53.15	49.75		26.23	46.15	42.89	35.79		27.53	38.58	30.77
Fcrlb	25.64	21.83	25.97	21.46		11.37	18.83	18.59	24.85		10.58	18.73	16.6	10.08	19.39		25.56	20.44	38.38		10.27	13.51	27.82	14.98		20.02	20.7	15.85
Fcrls	598.17	623.01	671.19	436.81		349.1	287.84	196.2	218.34		226.92	145.75	181.77	146.82	176.22		509.85	489.27	508.89		195.05	245.38	268.92	173.14		196.88	153.39	184.63
Fdxr	30.98	27.66	25.97	33.27		25.98	18.83	23.75	34.62		39.97	25.24	23.24	21.59	20.24		76.69	46.34	42.64		17.11	22.51	33.62	24.14		29.2	20.7	27.97
Fen1	367.45	358.08	393.69	355.24		318.25	416.97	501.86	421.6		485.58	467.38	465.63	443.34	421.58		372.09	350.26	427.87		506.44	457	454.39	432.85		539.74	528.85	448.53
Fgd2	71.57	55.31	103.89	56.88		47.9	41.7	56.8	55.03		98.76	53.74	46.48	44.62	51.43		140.6	74.96	71.07		55.89	64.16	63.75	57.44		50.05	58.34	68.07
Fgf13	5965.66	5899.65	5303.93	4459.33		5157	4831.49	3034.92	4266.6		5226.12	4475.16	4457.14	4942.27	4861.69		3850.16	4162.21	2841.55		4189.55	5070.89	4645.89	4453.41		4816.78	4390.79	4655.9
Fgl2	139.93	163.03	153.1	106.25		90.93	94.15	105.33	116.27		98.76	84.68	69.72	98.6	69.98		220.13	238.5	196.16		127.75	114.81	98.53	84.07		92.6	85.63	91.38
Fkbp5	370.65	350.81	390.96	265.09		302.83	567.62	484.31	315.98		600.8	649.78	742.03	796	742.83		274.1	354.35	217.49		645.6	626.97	620.15	573.53		744.96	671.89	702.16
Flt1	111.09	64.05	161.3	90.15		232.2	95.5	81.58	117.16		121.1	157.97	132.8	145.38	197.3		90.89	89.95	140.73		76.42	118.19	111.28	171.48		126.8	129.86	232.19
Fos	1030.77	1082.98	802.42	662.19		1290.87	851.43	639.2	1463.62		518.5	499.14	1035.02	673.65	1177.9		731.4	560.14	1243.8		352.46	640.47	614.35	634.3		457.15	419.69	820.59
Foxp3	35.25	36.39	56.05	34.34		17.05	29.59	44.4	27.51		44.68	39.08	23.24	23.03	29.51		51.13	54.51	52.59		21.67	19.14	48.68	30.8		31.7	39.52	30.77
Fpr1	48.07	49.49	56.05	45.08		21.11	41.7	44.4	31.95		47.03	30.94	26.56	27.35	30.35		80.95	50.43	55.44		17.11	31.52	68.39	20.81		29.2	36.7	29.84
Fscn1	3774.87	3989.87	4113.28	3324.91		4617.11	3751.4	2671.43	2671.62		3680.04	3234.23	4205.65	3697.89	3968.78		2704.06	2649.43	2446.37		3489.2	3368.96	3087.99	2931.76		3386.09	2717.66	3109.84
Fyn	3249.33	3161.62	3126.31	3070.55		3012.85	3362.67	3185.68	3148.25		3082.77	2828.73	2890.92	2978.89	2988.18		2444.16	2667.14	2972.32		2980.48	2847.8	2676.49	2667.88		2775.45	2739.3	2746.17
Gadd45a	488.15	531.3	485.28	490.47		526.9	351.06	422.35	418.05		303.34	377.82	333.66	333.95	324.62		444.52	490.63	668.1		305.69	336.56	352.38	340.46		304.49	438.51	369.26
Gadd45g	303.36	250.37	300.74	228.6		268.73	207.14	291.2	325.74		266.89	289.88	273.07	225.99	277.4		238.59	220.79	298.51		183.64	218.37	256.17	194.78		251.93	244.66	290
Gal3st1	271.31	224.17	226.92	289.78		241.13	184.27	205.49	180.18		203.4	203.56	163.51	195.04	172.01		257.06	241.23	244.5		182.5	186.85	204.01	165.65		169.35	195.73	212.61
Gba	613.12	534.21	578.24	579.55		623.52	562.24	580.34	654.15		585.51	559.4	576.03	575.77	617.2		467.25	452.47	636.82		495.04	565.06	563.35	622.64		583.95	586.25	576.28
Gbp2	91.86	98.98	125.76	94.45		67.39	106.26	106.36	81.66		163.43	107.48	106.24	192.16	126.47		171.84	152.64	163.47		71.86	61.91	82.3	67.43		281.13	293.6	146.4
Gclc	948.52	944.7	1056.68	915.48		1009.16	1135.24	1028.51	931.07		1006.43	1122.86	1095.61	1140.75	1076.72		1009.76	944.47	914.01		1090.45	1079.46	1046.72	1083.8		1106.17	1034.18	1120.85
Gdpd2	321.52	221.25	313.04	288.7		286.59	118.37	214.79	191.72		213.98	191.35	113.71	195.76	128.16		240.01	272.57	277.19		195.05	115.94	146.05	178.97		134.31	215.49	273.22
Gja1	11976.2	11417.9	10253.8	9632.36		8199.08	7181.33	10114.7	9718.11		8527.57	8590.42	7543.94	8928.77	7371.8		8504.15	9159.87	11027.9		6822.14	6620.85	6143.52	6555.25		7934.26	8793.8	7995.14
Gjb1	862	579.34	660.26	823.18		578.86	333.58	610.29	572.49		404.45	495.07	273.9	357.7	294.26		737.08	765.93	1282.18		409.49	419.85	507.71	386.24		399.59	605.07	583.74
Gna15	88.66	97.53	99.79	80.49		75.5	73.98	57.83	61.24		76.42	61.88	60.59	54.7	66.61		107.94	106.3	103.77		58.17	95.68	88.1	59.1		56.73	73.4	81.13
Gpr183	71.57	69.87	80.65	82.64		46.28	73.98	67.12	56.81		59.96	60.26	43.99	54.7	46.37		122.14	104.94	78.18		44.48	72.04	57.96	52.44		46.72	62.11	68.07
Gpr34	680.42	867.55	713.57	598.87		403.5	442.53	348	307.99		379.76	283.36	315.4	287.17	365.93		1116.28	1195.24	749.12		490.47	602.2	535.53	422.03		402.09	376.41	350.61
Gpr62	480.67	384.28	441.54	500.13		405.12	368.55	427.51	440.24		424.44	500.77	354.41	466.37	333.89		445.94	478.37	572.86		366.14	364.7	401.07	392.07		444.64	545.79	566.95
Gpr84	37.39	72.78	68.35	53.66		40.59	68.6	76.42	45.27		59.96	45.6	38.18	36.71	50.59		126.4	117.21	79.6		73	56.28	66.07	40.79		60.06	83.75	45.69
Grap	119.63	112.08	139.43	139.52		121.78	104.92	99.13	114.5		91.71	100.15	63.91	82.77	92.75		147.7	128.11	150.68		100.38	99.05	119.39	91.57		71.74	95.04	99.78
Gria1	6001.97	5101.96	6051.67	4856.43		6288.75	6815.47	5841.63	6532.59		6999.12	6531.16	6718.91	6845.92	7099.45		4484.99	5203.45	6012.87		6952.17	7117.25	5896.62	6451.2		6637.88	5540.71	6627.18
Gria2	10373.9	11128.2	12093.8	9527.18		12959.1	14429.9	9536.4	9911.61		11959.5	11021.8	13737.5	11655	14295		12869.9	12891.4	6607.05		13797.1	13532.1	12756.5	12260.6		11508	10295.7	11243.9
Gria4	4392.26	4157.26	3910.96	4954.09		3974.11	3963.92	7285.25	6497.09		3517.79	3548.54	3407.18	3515.8	3482.27		4747.73	4937.69	9828.14		3888.42	3681.88	3667.56	3724.21		3332.7	4067.08	3981.72
Grin2a	661.19	653.58	533.13	518.38		775.34	885.06	439.9	564.5		699.56	654.66	891.43	728.35	921.58		536.84	501.54	422.18		582.86	856.59	824.16	685.91		795.01	570.26	713.35
Grin2b	5020.34	3487.68	5003.19	3478.38		6823.77	4678.15	2850.08	4196.48		5114.43	5042.7	6397.7	6106.77	6432.51		2772.23	3326.77	2055.46		4368.63	5716.99	4671.39	5720.34		5625.14	3999.32	5172.5
Grm2	684.69	691.42	604.21	669.7		912.54	1189.04	644.37	836.99		953.52	824.03	1034.19	966.58	1040.47		602.16	587.4	511.73		757.38	780.05	814.89	899.01		1021.08	680.36	833.64
Grm3	4251.26	5250.44	4870.59	3911.97		3839.34	3506.6	2470.07	2949.43		2945.21	2823.03	3554.92	2964.5	3467.94		4974.96	4677.38	3012.12		2658.82	3524.29	3256.07	3152.35		3201.73	2546.39	2800.26
Grn	1369.38	1225.64	1379.29	1152.66		1060.3	1408.29	1379.6	1282.55		1370.9	1188	1264.1	1327.15	1279.93		1112.02	1227.95	1506.77		1465.72	1386.75	1346.94	1226.14		1279.69	1155.57	1216.89
Gsn	1976.09	1842.82	1831.77	1663.53		1425.65	1577.77	1889.72	1821.31		1514.34	1812.54	1503.97	1602.8	1430.85		1417.36	1733.57	2093.84		1399.56	1582.61	1450.1	1459.22		1630.06	1586.55	1399.66
Gstm1	189.06	161.57	220.09	207.14		168.87	119.71	152.83	170.42		106.99	133.54	103.75	128.11	94.43		245.69	219.42	234.54		138.02	126.07	169.24	136.52		137.65	122.33	160.39
Gzma	23.5	34.93	20.5	22.54		18.67	16.14	17.55	12.43		32.92	24.43	24.9	21.59	32.04		29.82	31.35	24.17		18.25	18.01	24.34	15.82		19.19	16	22.38
Gzmb	26.7	20.38	25.97	46.15		21.92	30.94	36.14	21.3		35.27	16.29	28.22	22.31	21.08		86.63	49.06	32.69		18.25	22.51	40.57	28.3		18.35	25.41	26.11
H2-T23	92.93	98.98	136.7	111.62		100.67	156.03	114.62	98.52		118.75	133.54	126.16	125.23	139.97		222.97	132.2	130.78		109.5	136.2	162.28	115.71		138.48	127.98	147.33
H2afx	1485.81	1574.99	1606.21	1500.39		1675.7	1619.46	1447.76	1598.53		1693.05	1554.42	1693.22	1630.87	1724.27		1334.99	1309.72	1499.66		1546.7	1635.52	1532.4	1527.48		1561.66	1469.87	1490.11
Hat1	1384.33	1764.22	1293.17	1251.4		1076.54	1179.63	1195.79	993.2		988.79	995.02	902.22	939.23	969.64		1895.97	1685.87	1501.09		1206.79	1077.21	1173.06	1013.88		943.5	1082.17	1049.05
Hcar2	26.7	48.04	35.54	35.42		24.36	48.42	34.08	28.4		43.5	24.43	24.07	16.55	22.77		90.89	79.05	45.49		28.52	40.52	38.25	32.46		24.19	50.81	27.04
Hdac1	670.8	695.79	602.84	553.79		487.12	636.22	625.78	590.24		609.03	587.08	502.15	545.54	494.94		626.31	586.04	646.77		531.54	540.29	544.8	528.58		550.58	588.14	540.84
Hdac2	3442.67	4046.64	3413.38	3219.73		2819.63	2980.67	2730.29	2860.67		2721.82	2603.18	2769.74	2608.96	2708.25		3692.52	3603.44	2908.35		2878.96	3049.28	2837.61	2646.24		2614.44	2680.96	2344.27
Hdac4	539.42	454.15	513.99	433.59		557.76	481.53	433.71	487.28		449.13	457.61	511.28	500.2	492.41		349.37	397.96	454.87		452.83	425.48	452.07	450.34		483.01	402.76	482.1
Hdac6	460.38	462.89	485.28	493.69		556.13	441.18	500.83	521.01		536.13	509.73	467.29	515.31	515.17		427.48	438.85	446.35		506.44	444.62	438.16	489.46		466.33	436.63	534.31
Hdc	42.73	33.48	50.58	50.44		25.98	28.25	68.15	51.48		52.91	51.3	13.28	40.3	15.18		35.5	76.32	71.07		27.38	23.64	39.41	27.47		22.52	43.29	58.75
Hells	104.68	131.01	121.66	124.5		94.99	138.54	109.46	126.04		98.76	150.64	112.88	109.4	118.89		163.32	189.44	142.15		141.44	103.56	128.67	137.35		106.78	149.62	149.2
Hif1a	4185.04	4125.24	3979.31	4636.41		3768.7	4028.48	5416.18	5281.1		4130.34	4360.35	3584.8	4162.82	3758.83		3960.94	4402.08	5850.83		4530.6	4062.34	3654.81	3829.93		3996.74	4472.65	4260.53
Hilpda	118.57	164.49	140.8	114.84		107.17	143.92	91.9	112.72		135.21	113.18	106.24	104.36	123.95		186.05	144.46	105.19		90.11	133.95	130.98	107.38		131.81	116.69	106.3
Hira	882.3	927.23	917.25	880.06		1022.15	917.34	869.48	860.07		926.48	965.71	990.2	1022.71	963.74		739.92	726.41	832.99		834.94	889.23	845.02	874.87		988.55	958.9	916.63
Hist1h1d	24.57	21.83	35.54	24.68		24.36	26.9	26.85	19.53		19.99	16.29	24.07	17.99	10.96		61.07	40.89	12.79		14.83	23.64	35.93	19.15		15.85	16.94	11.19
Hmgb1	5329.03	5871.99	4709.28	4445.37		3823.1	4811.31	4710.89	4459.2		4297.3	3765.13	3878.63	3841.83	3933.37		5376.87	5770.4	5438.59		4251.15	4753.46	4199.62	4033.04		3935.84	3764.07	3660.01
Hmox1	88.66	87.34	95.69	112.69		86.87	114.33	96.04	75.44		105.82	86.31	92.13	88.52	86.85		112.2	103.58	130.78		99.24	86.67	108.96	93.23		99.27	100.69	115.63
Homer1	7565.75	10844.4	9439.07	5958.65		10052.6	7092.55	3881.68	4287.9		5076.81	4042.79	6948	5031.52	6419.86		8850.68	8169.06	4621.24		4868.23	6217.88	6495.9	5152.63		5251.41	3763.13	4085.22
Hpgds	170.91	216.89	176.34	149.18		125.84	121.06	119.79	102.07		114.05	108.3	106.24	95	128.16		238.59	234.41	164.89		133.45	142.95	133.3	129.86		108.45	109.16	125.89
Hprt	1450.56	1492.02	1449.01	1604.5		1248.66	1474.2	1403.35	1320.72		1437.92	1374.47	1357.06	1334.35	1365.93		1522.45	1451.46	1414.38		1359.64	1403.64	1387.51	1346.01		1460.72	1525.39	1527.41
Hps4	130.32	129.55	125.76	115.91		157.5	131.82	162.12	149.11		142.26	145.75	139.44	130.99	178.75		132.08	137.65	150.68		139.16	163.21	134.46	148.17		145.15	134.57	149.2
Hrk	392.01	448.33	524.92	272.6		450.59	406.21	217.89	260.06		478.52	412.83	445.71	505.96	498.31		241.43	385.69	244.5		465.38	409.72	435.84	367.93		415.44	338.77	371.13
Hsd11b1	1013.68	1160.13	732.71	1095.78		653.56	924.06	1358.95	1403.26		775.98	845.2	557.77	677.25	643.34		1134.74	1022.15	2237.41		625.07	629.22	941.23	686.74		696.57	864.79	735.73
Hspb1	180.52	161.57	226.92	148.11		210.27	147.96	187.94	213.02		152.84	185.65	131.14	157.62	145.87		210.19	171.72	275.77		152.85	151.96	114.76	149		125.13	158.09	130.55
Hus1	502.03	475.99	471.61	476.52		439.22	353.75	421.32	386.1		410.33	349.32	335.32	344.74	307.76		481.45	478.37	562.91		354.74	327.55	362.82	366.26		351.21	381.11	405.63
Icam2	96.13	88.79	88.85	90.15		165.62	92.81	88.81	100.3		108.17	116.44	92.13	112.28	124.79		127.82	107.67	125.09		88.97	74.29	96.21	113.21		110.95	136.45	113.76
Ifi30	134.59	171.76	138.07	144.89		112.04	147.96	172.45	162.43		163.43	150.64	114.54	136.03	133.22		210.19	164.91	261.55		141.44	137.32	149.53	144.84		150.99	137.39	164.12
Ifih1	199.75	222.71	228.29	232.89		160.75	299.95	256.09	234.32		205.75	165.29	232.4	208	207.42		346.53	231.69	258.71		206.45	221.75	270.08	254.72		226.91	229.61	210.74
Ifitm2	462.51	534.21	468.88	317.68		372.65	677.92	426.48	418.94		526.73	502.4	452.35	472.13	510.12		620.63	611.93	547.27		419.75	450.25	576.1	452.83		504.7	426.28	424.28
Ifitm3	740.23	858.82	1122.3	928.36		755.85	1478.23	1505.58	1384.62		957.04	1033.29	857.4	1186.81	1011.8		1418.78	970.37	1280.76		964.98	1046.82	1372.44	1101.28		1288.87	1176.27	965.12
Ifnar1	1032.91	992.74	1125.03	1012.07		1143.11	1080.09	1081.17	1118.35		1086.38	1157.06	1081.5	1144.34	1177.06		944.43	1023.52	958.08		1163.45	1061.45	989.92	1048.01		997.73	954.19	1059.3
Ifnar2	440.08	454.15	393.69	412.13		392.13	418.32	450.23	407.4		404.45	388.4	438.24	418.87	404.72		409.02	437.48	494.68		352.46	424.36	402.23	410.38		399.59	407.46	418.69
Igf1	72.63	68.41	82.02	53.66		50.34	61.87	75.38	63.02		78.77	48.86	49.8	42.46	43		103.67	69.51	69.65		36.5	69.79	89.25	59.1		65.07	57.4	66.21
Igf1r	704.98	508.01	680.76	518.38		785.89	684.64	696	715.39		644.3	713.29	823.37	811.12	771.5		532.57	520.62	699.37		618.22	646.1	634.06	687.57		723.27	610.72	791.68
Igf2r	414.44	323.15	404.63	352.02		386.45	355.1	400.66	411.84		397.4	377	401.72	444.78	449.41		315.28	309.37	473.35		383.25	348.94	332.68	361.27		377.9	353.82	401.9
Igsf10	67.29	53.86	98.42	82.64		71.44	63.22	105.33	100.3		102.29	87.94	83	95	58.18		75.27	81.77	99.5		63.88	50.65	76.5	72.42		64.23	111.04	95.11
Igsf6	38.45	45.12	71.08	45.08		35.72	95.5	57.83	42.6		50.56	57	49.8	53.26	43		124.98	65.42	89.55		61.59	50.65	69.55	51.61		50.05	56.46	62.48
Ikbkb	715.67	694.33	738.18	726.59		851.65	710.2	743.5	749.12		633.72	652.22	766.1	700.28	759.69		650.45	675.98	754.81		606.82	714.76	660.72	755		679.05	618.25	707.76
Ikbke	40.59	34.93	34.17	45.08		35.72	39.01	50.6	25.74		36.45	38.27	32.37	26.63	25.29		86.63	54.51	51.17		30.8	40.52	57.96	30.8		29.2	31.05	36.37
Ikbkg	355.7	381.37	367.72	375.64		354.79	445.22	418.22	418.05		465.59	420.16	436.58	437.59	451.94		393.4	332.54	386.64		477.93	416.48	425.41	398.73		433.79	407.46	453.19
Il10rb	399.49	390.11	381.39	318.75		363.72	334.92	290.17	315.98		269.24	299.65	239.04	315.95	272.34		390.55	367.98	389.49		263.49	298.29	310.65	324.64		276.13	251.25	281.61
Il15ra	81.18	81.51	56.05	92.3		69.82	76.67	52.66	79.88		84.65	66.77	68.89	74.85	90.22		82.37	74.96	85.29		76.42	64.16	70.71	70.76		76.75	83.75	87.65
Il1a	49.14	65.5	34.17	45.08		39.78	75.32	39.24	37.28		32.92	24.43	20.75	25.91	31.2		76.69	61.33	56.86		38.78	38.27	35.93	33.3		45.88	43.29	39.16
Il1b	27.77	29.11	20.5	35.42		23.54	29.59	34.08	15.98		41.15	25.24	24.07	17.27	28.67		76.69	58.6	41.22		19.39	22.51	37.09	11.65		32.53	26.35	34.5
Il1r1	182.65	190.69	146.27	143.81		160.75	213.87	205.49	202.37		248.08	275.22	209.99	228.15	262.22		180.37	197.62	176.26		171.1	190.23	264.29	238.9		231.08	238.08	241.51
Il1r2	23.5	20.38	32.81	34.34		22.73	32.28	35.11	23.08		21.16	26.06	19.09	21.59	24.45		75.27	39.52	34.12		21.67	24.76	39.41	28.3		25.03	24.47	18.65
Il1rap	1082.04	873.37	788.75	899.38		909.3	987.28	888.07	884.03		1021.71	1049.58	874.83	1004.72	1020.23		1097.81	978.54	857.15		699.21	844.21	925.01	1060.49		977.7	1092.52	1104.06
Il1rl2	58.75	68.41	79.29	50.44		51.15	72.63	55.76	42.6		59.96	51.3	48.97	38.86	62.39		86.63	92.68	73.92		42.2	58.53	86.94	55.77		56.73	70.58	69
Il1rn	20.29	24.75	17.77	13.95		12.18	14.8	18.59	13.31		30.57	15.47	10.79	8.64	16.86		55.39	32.71	34.12		7.98	14.63	18.55	16.65		10.84	17.88	16.78
Il21r	35.25	30.57	24.61	40.78		33.29	34.97	32.01	29.29		31.74	31.76	34.03	12.24	26.14		68.17	42.25	34.12		30.8	23.64	42.89	20.81		24.19	20.7	19.58
Il2rg	74.77	66.96	83.39	55.81		66.57	55.15	67.12	50.59		77.6	69.21	53.12	44.62	44.69		127.82	89.95	120.83		49.05	60.78	83.46	59.1		54.22	64.93	58.75
Il3	34.18	37.85	41.01	39.71		22.73	43.04	30.98	38.17		37.62	25.24	28.22	23.75	21.08		52.55	31.35	48.33		13.69	31.52	37.09	30.8		34.2	33.88	27.97
Il3ra	21.36	27.66	36.91	44		22.73	22.87	40.27	30.18		47.03	28.5	23.24	28.07	25.29		31.24	36.8	36.96		33.08	15.76	37.09	27.47		32.53	40.46	27.97
Il6ra	150.61	132.46	135.33	112.69		108.79	143.92	117.72	102.07		159.9	163.67	160.19	190	166.1		164.74	144.46	136.46		128.89	144.08	158.8	149		181.03	147.74	156.66
Inpp5d	91.86	103.35	91.59	75.13		64.14	84.74	61.96	66.57		77.6	63.51	82.17	61.18	61.55		102.25	84.5	86.71		70.72	67.54	82.3	69.92		79.25	74.34	80.19
Iqsec1	4261.95	3893.8	4144.72	4142.72		4911.82	3654.55	4391.8	4632.28		4233.81	4681.98	4708.64	4790.41	4623.08		3269.3	3483.5	5147.19		3551.94	3854.1	3781.16	4327.71		4510.62	4510.29	4661.5
Irak1	402.7	411.94	437.44	368.12		384.01	356.44	437.84	447.34		416.21	472.27	422.47	394.4	436.76		352.21	410.22	463.4		366.14	364.7	340.79	402.89		368.72	363.23	418.69
Irak2	425.13	473.08	452.47	377.78		327.18	337.61	418.22	352.37		352.72	355.02	346.94	328.19	325.46		443.1	389.78	498.94		305.69	333.18	391.79	348.78		371.23	330.3	353.41
Irak3	80.11	104.8	103.89	78.35		56.02	80.7	77.45	61.24		91.71	77.35	87.98	74.13	96.12		144.86	103.58	120.83		77.56	94.55	98.53	98.22		98.44	106.33	87.65
Irak4	141	96.07	107.99	81.57		83.62	92.81	91.9	77.22		81.13	92.01	63.91	82.05	74.2		137.76	132.2	135.04		78.7	79.92	104.32	82.41		80.09	96.92	85.79
Irf1	200.81	183.41	185.91	184.6		177.8	312.06	199.3	193.49		277.47	253.23	220.78	283.57	258.01		281.2	226.24	234.54		216.72	174.47	263.13	235.57		374.56	333.12	262.96
Irf2	1015.82	1122.29	1006.11	909.04		891.43	950.96	811.65	855.63		858.28	783.32	977.75	874.45	959.52		1062.31	1013.98	953.82		854.34	941.01	969.05	880.69		950.18	814.92	839.24
Irf3	489.22	416.31	416.93	434.66		435.16	347.03	412.02	462.43		283.35	336.29	295.48	310.2	320.4		546.78	429.3	567.17		271.47	316.3	381.36	377.08		306.99	362.29	345.02
Irf4	42.73	56.77	53.31	53.66		36.53	51.11	48.53	36.39		55.26	35.83	50.63	28.79	37.1		109.36	69.51	63.97		28.52	50.65	57.96	39.12		45.05	40.46	41.96
Irf6	33.11	36.39	53.31	42.93		28.42	34.97	38.21	35.5		41.15	36.64	29.05	23.75	32.88		76.69	65.42	39.8		37.64	38.27	51	25.8		32.53	29.17	27.04
Irf7	58.75	62.59	102.52	101.96		59.27	119.71	156.96	119.82		124.63	112.37	100.43	138.9	102.87		171.84	102.22	119.4		96.95	105.81	168.08	123.2		127.64	140.21	114.7
Irf8	98.27	81.51	92.96	95.52		69.82	84.74	89.84	53.25		76.42	74.91	66.4	60.46	66.61		139.18	136.29	100.93		54.75	69.79	91.57	63.26		72.58	89.4	81.13
Islr2	946.39	985.46	1023.88	742.68		1140.68	1449.99	655.72	677.22		1340.33	1002.35	1805.27	1408.48	1745.35		715.78	656.9	369.59		1125.81	1223.54	1423.44	1191.18		1506.6	962.66	1049.98
Itga6	499.9	430.86	498.95	553.79		544.77	359.13	478.11	466.87		376.23	442.96	351.09	428.95	443.51		431.74	434.76	470.51		318.24	391.71	377.88	446.17		376.23	433.81	474.64
Itga7	175.18	110.63	109.36	164.21		167.25	111.64	248.87	194.38		141.09	162.85	98.77	154.02	134.06		164.74	167.63	267.24		93.53	114.81	127.51	198.95		119.29	141.15	184.63
Itgam	306.56	305.68	313.04	218.94		202.97	143.92	168.32	166.87		148.14	132.72	161.02	162.66	164.42		282.62	283.48	247.34		107.22	178.97	181.99	149		181.03	178.79	179.97
Itgav	1148.27	1186.33	1085.39	1065.73		1293.31	1209.22	1209.22	1279		1094.61	1183.12	1249.16	1266.7	1223.43		1139	1094.39	1084.59		1101.85	1359.74	1137.13	1296.9		1242.99	1217.68	1154.42
Itgax	25.64	32.02	31.44	40.78		26.79	28.25	22.72	21.3		32.92	17.91	26.56	22.31	26.14		24.14	32.71	35.54		21.67	21.39	38.25	25.8		29.2	24.47	19.58
Itgb5	2229.24	2278.05	1952.06	1650.65		1505.21	1322.2	1862.88	1855.93		1234.52	1284.08	1259.95	1245.82	1190.55		2070.65	2090.65	3118.73		1409.82	1542.09	1519.65	1395.96		1509.94	1496.22	1512.49
Jag1	138.86	112.08	124.4	121.28		122.59	94.15	116.69	109.17		115.22	104.23	104.58	120.19	111.3		113.62	100.85	120.83		103.8	87.8	95.05	104.88		93.43	97.87	124.95
Jam2	1615.05	1263.48	1455.85	1530.44		1242.97	1105.65	1687.33	1414.8		1051.1	1122.05	869.85	988.17	895.44		1317.94	1366.96	2059.73		1132.65	1077.21	969.05	1080.47		946	1050.17	1130.17
Jarid2	418.72	343.53	479.81	418.56		551.26	410.25	616.48	567.16		527.9	561.02	570.22	575.05	541.31		339.43	370.7	544.43		505.3	462.63	396.43	518.59		509.71	482.74	501.68
Jun	1044.66	882.11	775.08	743.76		980.74	1057.22	923.18	1208		1006.43	953.5	849.1	1084.61	971.33		670.33	723.69	767.6		831.52	992.79	1002.67	985.58		1007.74	1010.65	948.34
Kat2a	1202.74	1152.85	1360.16	1120.47		1381.8	1246.88	1060.52	1112.14		1246.27	1155.43	1322.2	1333.63	1392.07		1006.92	1136.64	938.18		1340.25	1329.35	1195.09	1187.02		1232.14	1132.98	1257.92
Kat2b	872.68	705.98	780.55	746.98		647.87	741.13	1452.92	1225.75		785.39	982	758.63	847.82	777.4		825.14	855.88	1570.74		708.33	756.41	777.79	824.09		894.28	958.9	864.41
Kcnd1	115.36	114.99	138.07	128.79		125.84	117.02	132.18	141.13		141.09	130.28	132.8	133.87	146.71		119.3	98.13	183.37		119.77	133.95	148.37	117.37		140.98	132.68	152
Kcnj10	4652.89	3119.4	3822.11	4462.55		3694.82	1589.87	4020.05	3351.5		2123.37	2657.74	1660.02	2350.58	1600.33		2907.15	2960.16	5486.93		2017.78	1886.53	1639.04	2085.19		2119.75	2905.86	2969.97
Kcnk13	73.7	91.7	86.12	78.35		71.44	67.25	62.99	68.34		52.91	52.11	42.33	47.5	59.02		100.83	95.4	78.18		46.77	56.28	47.53	50.78		47.55	43.29	52.22
Kdm1a	1590.49	1566.25	1628.09	1572.3		1652.16	1670.58	1589.23	1705.93		1590.76	1693.66	1501.48	1636.63	1582.62		1444.34	1384.68	1555.1		1418.95	1531.96	1395.62	1668.16		1612.54	1572.44	1560.05
Kdm1b	285.2	294.04	276.13	228.6		230.57	252.87	239.57	254.74		259.84	234.51	211.65	212.32	235.24		255.64	272.57	312.73		209.88	244.26	235.31	227.25		235.25	234.31	211.67
Kdm2a	1190.99	1069.88	1365.62	1162.32		1344.46	1104.3	1241.23	1302.97		1163.97	1237.67	1249.99	1307.72	1289.2		1045.27	1165.26	1277.91		1254.7	1172.89	1129.02	1204.5		1238.81	1177.21	1290.56
Kdm2b	200.81	216.89	211.88	187.82		192.41	191	230.28	227.22		209.28	197.86	174.3	167.69	203.2		275.52	216.7	271.5		155.13	176.72	202.85	163.99		172.68	181.62	193.96
Kdm3a	862	828.25	1066.25	779.17		855.71	887.75	934.54	783.73		868.86	921.74	971.11	935.63	907.25		1033.91	973.09	734.91		809.85	898.24	922.69	884.85		886.77	823.39	882.13
Kdm3b	22.43	37.85	27.34	27.9		26.79	22.87	21.69	29.29		27.04	23.61	27.39	22.31	26.14		29.82	35.43	35.54		17.11	16.88	24.34	29.97		20.86	20.7	25.18
Kdm4a	443.29	407.57	468.88	423.93		500.11	486.92	493.6	473.97		556.12	515.43	513.77	535.47	527.82		384.87	331.18	410.81		450.55	511.03	472.94	458.66		482.18	517.56	536.18
Kdm4b	938.91	818.06	1030.71	870.4		966.94	1016.87	993.4	915.09		1047.58	1052.84	1131.3	1099	1175.37		816.61	873.6	852.89		1023.15	988.29	966.73	969.76		1076.98	867.62	1054.64
Kdm4c	657.98	643.39	645.22	614.97		593.48	690.02	667.08	569.83		650.18	642.45	649.9	634.79	667.79		755.55	753.67	670.94		629.63	677.62	591.17	640.13		574.78	610.72	607.98
Kdm4d	64.09	52.4	75.18	90.15		58.45	96.85	83.64	62.13		99.94	100.97	92.13	90.68	96.12		167.58	111.76	90.97		96.95	82.17	93.89	84.07		93.43	101.63	79.26
Kdm5a	1276.45	1224.18	1289.07	1162.32		1183.71	1189.04	1319.71	1254.15		1173.38	1192.07	1150.39	1204.8	1222.59		1352.03	1369.69	1361.78		1163.45	1219.04	1151.04	1242.79		1162.9	1171.57	1251.4
Kdm5b	1584.08	1397.4	1669.1	1364.09		1638.36	1701.51	1478.74	1515.99		1569.6	1576.4	1670.81	1662.54	1730.18		1396.06	1406.48	1252.33		1675.59	1644.52	1600.79	1656.5		1630.9	1429.4	1554.45
Kdm5c	1566.99	1193.61	1499.59	1324.38		1681.38	1167.52	1466.34	1634.03		1246.27	1407.85	1336.31	1342.27	1360.03		1190.13	1138	1570.74		1129.23	1277.57	1163.79	1483.36		1290.54	1289.19	1409.92
Kdm5d	34.18	30.57	30.07	25.76		28.42	22.87	33.04	26.63		36.45	24.43	19.09	22.31	20.24		24.14	36.8	46.91		13.69	30.39	16.23	24.14		18.35	23.53	27.04
Kdm6a	415.51	416.31	426.5	444.32		448.96	494.99	516.32	432.25		431.49	466.57	458.99	455.58	472.17		599.32	490.63	636.82		443.71	471.63	452.07	464.49		510.54	479.92	473.7
Kif2c	26.7	46.58	46.48	39.71		18.67	25.56	30.98	25.74		24.69	21.17	34.03	22.31	25.29		55.39	64.06	42.64		21.67	36.02	25.5	17.48		17.52	27.29	12.12
Kir3dl1	30.98	29.11	31.44	16.1		14.61	18.83	15.49	22.19		25.87	17.1	18.26	13.67	26.14		18.46	28.62	24.17		20.53	28.14	25.5	20.81		27.53	15.06	22.38
Kir3dl2	40.59	42.21	46.48	54.74		35.72	32.28	45.44	23.96		50.56	30.13	24.9	20.15	19.39		97.99	85.86	44.07		23.95	33.77	60.28	23.31		23.36	43.29	48.49
Kit	426.19	372.64	351.32	352.02		448.96	453.29	749.69	862.73		433.84	464.13	397.57	413.12	464.58		318.12	306.65	864.26		433.44	499.77	368.61	414.54		386.24	429.1	406.56
Klrb1	20.29	23.29	21.87	24.68		12.18	25.56	20.65	12.43		24.69	17.91	15.77	12.95	16.86		22.72	25.89	29.85		13.69	18.01	28.98	18.31		15.02	22.58	11.19
Klrd1	27.77	43.67	45.11	44		23.54	29.59	28.91	26.63		44.68	20.36	19.92	17.27	32.88		76.69	55.88	46.91		19.39	34.89	39.41	26.64		20.86	28.23	35.43
Klrk1	47	61.14	53.31	52.59		41.41	45.73	56.8	41.72		47.03	31.76	40.67	26.63	27.82		62.49	55.88	73.92		34.22	51.78	60.28	46.62		52.56	49.87	41.96
Kmt2a	1093.79	746.74	1253.53	1008.85		1592.89	901.2	1242.26	1264.8		1135.76	1380.17	1279.04	1412.08	1352.44		979.94	1109.38	1270.81		1152.04	1080.59	923.85	1427.59		1188.76	1181.92	1420.18
Kmt2c	837.43	627.37	952.79	783.47		1058.68	807.04	1018.18	947.05		797.15	945.35	869.85	928.43	890.38		840.76	787.74	1009.25		796.16	781.18	627.1	874.87		856.74	813.98	1002.42
Lacc1	153.81	187.78	174.97	145.96		117.72	161.41	141.47	164.2		179.89	186.47	141.93	158.34	158.52		211.61	194.89	190.48		165.39	166.59	155.33	146.5		156.83	174.09	148.27
Lag3	136.72	174.67	132.6	116.98		107.98	117.02	137.34	119.82		119.92	116.44	84.66	120.19	102.02		203.09	179.9	210.38		134.59	164.34	144.89	127.36		135.14	137.39	152.93
Lair1	262.77	246	256.99	247.92		182.67	246.15	267.45	244.97		263.36	245.09	232.4	251.18	235.24		325.23	320.28	270.08		215.58	237.5	246.9	222.25		249.43	306.77	314.25
Lamp1	9511.94	9348.02	8784.28	9472.45		7481.39	7673.62	9369.11	8948.58		7710.44	8390.93	6862.51	7762.11	7005.02		8917.43	8982.7	10811.8		7936.54	8085.28	7367.59	7509.2		7691.5	8470.09	7977.42
Lamp2	5387.78	5612.89	4740.73	4774.86		3860.45	4540.96	5192.1	4820.45		4257.32	4418.16	4090.28	4266.46	4102		5758.91	6078.41	6042.73		4622.99	4410.15	4623.87	4173.72		4504.78	4891.41	4510.44
Lcn2	36.32	119.36	49.21	104.1		41.41	388.73	385.17	143.79		352.72	469.01	340.3	479.33	496.62		400.5	335.27	470.51		321.66	344.44	651.44	481.97		480.51	494.03	424.28
Ldha	8203.44	10508.1	9153.37	7781.01		8233.99	8426.86	4985.57	5876.67		6913.3	5893.6	6961.28	6596.89	7268.09		8827.96	8346.23	5893.47		7288.66	7875.91	7565.8	5980.05		6503.57	5798.55	6127.37
Ldlrad3	308.7	240.18	325.34	294.07		305.26	275.74	338.7	351.48		245.73	344.43	268.09	287.17	301.01		295.4	312.1	453.45		270.33	272.4	217.92	271.37		325.35	312.42	325.44
Lfng	966.68	957.8	896.75	968.07		779.4	872.95	1325.91	1136.99		1082.85	1178.23	854.08	1098.28	860.87		796.73	925.39	1046.21		1123.53	812.69	876.32	959.77		1091.16	1172.51	1110.59
Lgmn	3972.48	3905.44	3595.19	4096.57		3275.09	3404.37	4195.6	3900.91		3588.33	3866.91	3347.42	3662.62	3207.4		3780.57	3664.77	4116.62		3282.75	3352.07	3359.23	3389.58		3637.19	4043.55	3830.65
Lig1	142.06	117.91	155.84	164.21		141.27	156.03	193.1	181.07		170.48	174.25	144.42	170.57	145.02		126.4	137.65	193.32		164.25	173.34	137.94	154.83		151.83	234.31	230.32
Lilrb4a	74.77	100.44	97.06	75.13		57.64	87.43	91.9	52.37		94.06	83.05	65.57	61.18	56.49		194.57	136.29	197.59		83.27	77.67	100.85	85.74		75.91	121.39	94.18
Lingo1	3485.4	4049.55	3403.81	3261.59		5405.44	3888.6	1927.93	2805.64		3725.89	2852.35	4278.69	3631.67	4302.67		2874.48	2782.99	2044.09		3083.14	3556.94	3573.67	3080.76		3270.14	2503.11	3073.47
Lmna	926.09	1020.39	930.92	1012.07		1032.7	1307.41	1056.39	1038.47		1156.92	1225.46	1275.72	1204.08	1296.79		1107.76	934.93	1070.38		1197.67	1190.9	1148.72	1134.58		1252.16	1178.15	1122.71
Lmnb1	251.02	279.48	265.2	287.63		258.17	209.83	274.68	268.94		210.46	233.69	207.5	223.11	219.22		262.74	235.78	314.15		174.52	209.36	207.49	226.42		191.04	226.79	237.78
Lrg1	28.84	53.86	43.74	39.71		25.98	55.15	52.66	39.94		70.54	31.76	49.8	53.26	49.75		85.21	49.06	56.86		41.06	46.15	100.85	40.79		48.38	53.64	58.75
Lrrc25	35.25	29.11	32.81	27.9		17.86	30.94	21.69	18.64		31.74	18.73	27.39	18.71	23.61		55.39	42.25	45.49		29.66	24.76	32.46	27.47		26.7	23.53	27.04
Lrrc3	389.88	346.44	400.53	425		366.15	367.2	277.78	300		419.74	403.87	381.8	457.02	370.99		367.83	402.05	230.28		391.24	363.57	369.77	368.76		361.22	364.17	390.71
Lsr	198.68	195.05	244.69	154.55		274.41	161.41	198.27	220.12		224.56	247.53	175.96	249.74	274.87		184.63	188.08	199.01		188.2	218.37	228.35	252.22		203.55	213.61	248.97
Lst1	71.57	62.59	90.22	51.52		39.78	51.11	28.91	39.05		22.34	29.31	29.05	30.95	30.35		88.05	73.6	42.64		33.08	55.16	41.73	38.29		30.87	34.82	46.62
Lta	40.59	30.57	28.71	34.34		32.47	37.66	42.34	33.73		34.1	38.27	34.03	33.11	35.41		80.95	65.42	46.91		18.25	38.27	53.32	34.96		29.2	39.52	33.57
Ltb	32.04	48.04	43.74	36.49		22.73	34.97	38.21	24.85		39.97	29.31	18.26	30.95	25.29		55.39	55.88	58.28		28.52	32.64	46.37	33.3		35.87	39.52	33.57
Ltbr	227.52	250.37	209.15	199.62		184.29	160.06	219.95	211.24		192.82	201.12	161.85	169.13	139.12		217.29	227.6	257.29		193.91	189.1	159.96	155.66		179.36	167.5	160.39
Ltc4s	38.45	68.41	47.84	39.71		35.72	29.59	53.7	38.17		67.02	18.73	41.5	33.83	39.63		66.75	59.97	44.07		34.22	25.89	52.16	39.96		34.2	40.46	50.35
Ly6a	426.19	356.63	544.06	531.26		759.91	567.62	576.21	575.15		773.63	849.27	778.55	1119.15	1065.76		485.71	309.37	379.54		503.02	575.19	672.31	879.86		1233.81	1138.63	1243
Ly6g	29.91	36.39	27.34	35.42		17.86	30.94	29.95	26.63		37.62	26.87	25.73	27.35	23.61		65.33	51.79	48.33		23.95	22.51	47.53	23.31		24.19	20.7	27.97
Ly9	47	61.14	65.62	61.17		34.1	69.94	65.06	53.25		67.02	47.23	43.16	41.74	43.84		133.5	118.57	132.2		58.17	66.41	100.85	62.43		66.74	69.64	62.48
Lyn	202.95	234.36	198.21	147.03		146.95	192.34	199.3	210.36		128.15	124.58	135.29	116.59	134.91		293.98	268.49	398.02		150.56	190.23	194.74	156.49		150.16	133.62	138.01
Mafb	647.3	729.27	563.2	494.77		695.77	772.07	436.81	560.06		705.44	644.08	880.64	832.71	856.66		612.11	666.44	565.75		602.26	827.33	839.23	789.96		920.98	765.99	745.06
Maff	17.09	32.02	25.97	34.34		16.24	51.11	53.7	27.51		41.15	69.21	45.65	46.78	56.49		92.31	40.89	29.85		34.22	28.14	46.37	41.62		55.06	80.93	59.68
Mag	1513.58	960.71	1279.5	1440.29		1184.52	634.87	1210.25	1016.28		804.2	1161.95	686.42	970.17	715.85		1058.05	1112.1	1395.9		636.47	739.53	712.88	790.79		854.24	1024.77	1137.63
Mal	4867.59	3755.51	4388.04	4760.91		3201.21	3585.96	4695.4	4185.83		4042.16	4702.34	3842.11	4359.3	3962.88		3655.59	3588.44	3165.64		2738.66	3448.88	3596.86	3668.44		4061.81	4543.23	4475.93
Man2b1	807.53	834.07	832.5	746.98		739.61	852.77	850.89	865.39		967.63	995.02	915.5	1025.59	1023.6		766.91	725.05	869.95		975.24	1004.05	901.82	986.41		984.38	1021	946.47
Map1lc3a	2596.69	3056.81	2783.19	2800.09		2383.65	2539.49	2311.04	2080.49		2499.6	2199.31	2335.64	1998.64	2440.96		2679.92	2668.51	2770.47		2582.4	2115.03	2242.96	1841.3		2098.89	2042.95	2276.2
Map2k1	10442.3	12572.2	11679.6	9820.18		9617.42	12000.7	8584.31	9204.2		11130.6	9884.28	11409.3	10299.8	11167.7		10449.8	10939.8	7806.79		12783.1	12394.1	11175.4	10284.5		10885.7	9269.96	9523.48
Map2k4	4413.62	4355.23	4192.56	4795.25		4615.49	4683.53	4179.08	4477.84		4717.03	4578.57	4586.62	4938.67	4872.65		4271.96	4414.35	3988.68		4155.33	4764.72	4848.74	4599.08		4760.89	4928.11	4835.87
Map3k1	196.54	163.03	274.77	152.4		240.31	191	298.43	220.12		194	192.98	152.72	212.32	199.83		191.73	190.8	304.2		221.28	196.98	154.17	224.75		197.71	195.73	193.02
Map3k14	80.11	87.34	95.69	85.86		62.51	55.15	57.83	72.78		75.25	68.4	61.42	72.69	60.71		97.99	102.22	75.34		54.75	77.67	85.78	66.59		58.4	67.75	79.26
Mapk10	9815.29	9435.36	8643.48	9709.63		10528.3	11255.5	7910	10274.6		10204.2	9243.46	11794.4	10433	11495.7		8676	7647.08	7803.94		8511.42	11342.8	11395.6	10898		11014.2	9833.63	9763.13
Mapk12	41.66	39.3	38.28	33.27		30.85	52.46	96.04	66.57		49.38	61.88	38.18	43.9	51.43		65.33	39.52	135.04		47.91	47.28	55.64	44.12		48.38	55.52	54.08
Mapk14	906.87	835.53	944.59	777.03		923.91	920.03	840.57	884.03		913.54	880.21	976.09	864.38	983.13		751.29	733.23	771.87		869.16	1008.55	870.53	923.15		841.73	738.7	852.29
Mapt	5637.73	5331.95	5560.92	5437.05		5558.07	4644.53	4655.13	4982.87		4721.73	4418.16	5164.31	5010.65	5311.94		4814.48	5123.04	5540.94		4449.62	4696.06	4601.84	4797.19		5067.88	4704.14	5326.36
Marco	24.57	29.11	30.07	17.17		20.3	18.83	20.65	19.53		29.39	35.83	24.9	18.71	18.55		35.5	31.35	34.12		20.53	25.89	44.05	21.64		17.52	38.58	28.91
Mavs	361.04	323.15	363.62	359.54		258.17	204.45	354.19	356.81		277.47	291.5	214.14	279.97	217.54		335.17	373.43	443.5		236.11	251.01	237.63	228.91		257.77	265.37	279.75
Mb21d1	44.86	32.02	35.54	27.9		27.6	47.08	46.47	21.3		41.15	30.13	39.84	33.11	38.79		63.91	46.34	41.22		33.08	47.28	47.53	41.62		51.72	31.99	34.5
Mbd2	3116.88	3238.76	3421.58	3028.69		3020.97	3229.51	3379.82	2969.84		3230.91	3325.43	3336.63	3396.33	3311.95		3169.88	3180.95	3226.77		3491.48	3501.78	3341.84	3188.97		3372.75	3180.64	3202.16
Mbd3	1687.69	1751.12	1751.12	1537.96		1528.75	1523.96	1422.97	1507.11		1609.58	1549.53	1525.55	1500.6	1591.05		1394.64	1440.56	1617.65		1623.12	1502.69	1467.49	1423.43		1621.72	1525.39	1546.99
Mcm2	88.66	119.36	94.32	98.74		74.69	80.7	69.19	78.11		77.6	77.35	56.44	67.65	70.83		99.41	132.2	109.45		70.72	77.67	78.82	63.26		65.9	85.63	72.73
Mcm5	159.16	221.25	164.04	196.4		163.19	160.06	211.69	156.21		161.08	126.21	161.85	131.71	143.34		228.65	181.26	237.39		123.19	155.33	164.6	142.34		140.15	126.1	132.41
Mcm6	220.04	197.96	170.87	180.3		192.41	161.41	148.7	162.43		197.52	176.69	166	167.69	178.75		153.38	196.25	194.74		165.39	168.84	177.35	170.64		170.18	159.97	171.58
Mdc1	305.49	262.01	265.2	271.53		285.78	281.12	301.53	306.22		288.05	263.82	260.62	271.33	280.77		301.08	305.28	398.02		303.41	248.76	260.81	301.33		288.64	230.55	311.45
Mdm2	1271.11	1197.98	1413.47	1236.38		1308.74	1337	1324.87	1318.94		1218.06	1291.41	1326.35	1272.45	1440.13		1229.89	1242.94	1208.26		1250.14	1271.94	1266.96	1266.1		1269.68	1234.61	1256.99
Mef2c	12202.6	17685.8	12467	10793.6		13248.1	19323.3	6842.25	11039.7		12815.5	9897.3	18642	12543.9	17925.7		13314.4	12666.5	7103.15		11450.8	15581.9	15944.2	14512.3		14824.1	9040.35	9357.5
Mertk	656.92	650.66	668.46	386.37		475.76	684.64	668.12	642.61		606.68	704.33	748.67	685.17	806.91		582.28	534.25	510.31		695.79	794.68	747.65	695.9		762.48	667.18	736.66
Mfge8	1197.4	1315.88	1267.2	884.35		919.85	847.39	561.75	708.29		783.04	653.03	708.83	706.76	811.13		1151.78	1027.61	732.06		808.71	935.38	858.93	808.27		753.3	557.08	661.13
Mgmt	88.66	84.43	92.96	86.93		67.39	75.32	81.58	91.42		92.88	79.8	74.7	74.85	62.39		109.36	95.4	123.67		78.7	96.8	91.57	71.59		83.42	97.87	95.11
Mmp12	27.77	23.29	34.17	23.61		16.24	36.32	16.52	23.08		28.22	21.17	19.09	14.39	24.45		66.75	43.61	42.64		22.81	28.14	38.25	25.8		27.53	30.11	17.72
Mmp14	280.93	267.83	319.88	313.39		245.18	165.44	349.03	276.92		282.18	306.98	185.09	210.16	176.22		251.38	309.37	592.76		234.97	198.11	210.97	195.62		196.88	247.49	212.61
Mobp	17805.1	12806.6	15965.1	15226.1		10327	11586.4	18298.3	15714.6		12787.2	17257.4	11083.1	14651.9	11486.5		14013.1	14691.8	17942		12556.1	12529.2	13366.2	13944.6		14752.3	18626.5	18839
Mog	2313.63	1803.52	2112	2594.03		1475.98	1420.39	2344.09	1703.27		1614.28	1773.45	1305.6	1420.71	1302.69		1658.79	1766.28	2063.99		1117.82	1325.97	1342.3	1145.4		1240.48	1640.19	1565.64
Mpeg1	870.55	982.55	978.77	691.17		677.1	602.59	514.25	481.96		599.62	549.62	497.17	569.29	631.53		1130.48	1151.63	1184.1		646.74	699.01	680.42	603.5		573.94	665.3	638.75
Mpg	74.77	72.78	83.39	89.08		69.01	88.77	90.87	91.42		109.34	79.8	82.17	90.68	79.26		76.69	94.04	82.45		74.14	88.92	100.85	98.22		87.59	78.1	96.98
Mr1	349.29	308.59	300.74	280.12		216.77	255.56	356.26	306.22		266.89	299.65	242.36	279.25	261.38		433.16	362.52	395.17		309.11	306.17	286.31	322.14		367.06	311.48	334.76
Mre11a	439.01	404.66	457.94	448.62		468.45	403.52	459.52	453.55		446.78	469.01	463.97	451.26	450.25		504.17	509.71	449.19		472.22	477.26	434.68	437.85		457.15	453.57	479.3
Ms4a1	18.16	24.75	30.07	26.83		12.18	21.52	27.88	22.19		24.69	8.96	14.11	7.2	6.75		59.65	58.6	52.59		29.66	21.39	37.09	14.98		11.68	11.29	14.92
Ms4a2	24.57	17.47	20.5	19.32		21.92	12.11	25.82	28.4		10.58	17.91	14.94	16.55	18.55		26.98	23.17	28.43		21.67	13.51	38.25	14.98		13.35	17.88	19.58
Ms4a4a	68.36	58.22	61.51	55.81		39.78	56.49	72.28	59.47		64.67	77.35	87.98	75.57	84.32		109.36	74.96	72.5		62.73	100.18	81.14	65.76		79.25	79.05	56.88
Msh2	1089.52	1230	1015.67	1366.24		1044.88	1209.22	1316.61	1332.26		1152.22	1158.69	1157.03	1142.19	1080.1		1374.75	1241.58	1353.25		1205.65	1170.64	1191.61	1202.84		1194.6	1373.88	1183.32
Msn	220.04	219.8	233.76	185.67		198.1	212.52	251.96	213.91		185.77	187.28	145.25	179.21	189.71		231.49	234.41	405.12		164.25	210.49	188.94	193.12		191.04	173.15	208.88
Msr1	28.84	33.48	32.81	41.86		28.42	59.18	45.44	24.85		41.15	43.16	24.07	26.63	39.63		44.03	59.97	63.97		30.8	42.77	42.89	33.3		30.03	31.99	25.18
Mvp	175.18	158.66	184.54	147.03		152.63	157.37	239.57	157.99		169.31	183.21	162.68	163.37	174.54		224.39	219.42	299.93		146	135.07	178.51	159.82		190.2	192.91	185.56
Myc	157.02	171.76	120.3	107.32		144.51	151.99	147.67	153.55		181.06	185.65	175.96	196.48	183.81		194.57	164.91	153.52		172.24	149.71	151.85	122.36		164.34	182.56	142.67
Myct1	44.86	55.31	58.78	57.96		48.71	56.49	46.47	36.39		68.19	47.23	35.69	39.58	41.32		119.3	102.22	52.59		30.8	52.9	73.03	43.29		36.71	47.99	45.69
Myd88	136.72	135.37	138.07	139.52		126.65	137.2	152.83	110.95		122.28	131.1	95.45	100.04	108.77		203.09	162.18	166.31		119.77	117.06	142.58	133.19		114.29	113.86	108.17
Myrf	1566.99	963.62	1380.66	1279.31		1291.69	860.84	1450.85	1415.69		1122.82	1671.67	1084.82	1514.28	1165.25		1197.23	1294.73	1837.98		1056.23	1135.74	1145.24	1376.81		1513.27	1730.53	1851.92
Nbn	453.97	442.51	440.17	422.86		366.15	439.84	424.41	410.95		426.79	425.04	415.83	415.99	418.21		551.04	516.53	447.77		376.41	485.14	448.59	452.83		395.42	399.93	455.05
Ncaph	53.41	49.49	45.11	61.17		52.77	55.15	64.02	40.83		69.37	74.1	59.76	50.38	58.18		95.15	64.06	62.55		68.44	55.16	57.96	59.93		50.05	55.52	51.29
Ncf1	163.43	180.5	188.64	130.94		118.53	162.75	125.98	117.16		162.25	140.87	120.35	137.47	145.87		207.35	170.36	172		164.25	162.09	197.06	128.19		169.35	177.85	193.96
Ncor1	2394.81	2366.85	2498.86	2208.73		2618.28	2877.1	2325.5	2392.03		2360.87	2381.7	2648.56	2484.45	2650.07		2385.93	2334.6	2153.55		2410.16	2541.63	2320.63	2443.13		2446.76	2034.48	2440.32
Ncor2	1328.79	1072.8	1431.24	1126.91		1773.94	1159.45	1302.15	1340.25		1343.86	1485.21	1435.08	1561.78	1492.4		960.05	1094.39	1408.69		1312.87	1169.51	1009.62	1301.89		1431.52	1212.03	1599.21
Ncr1	14.95	30.57	12.3	9.66		10.55	14.8	23.75	15.98		12.93	17.91	9.96	15.83	13.49		25.56	28.62	14.21		5.7	10.13	13.91	11.65		10.84	14.12	18.65
Nefl	3637.07	3678.36	3290.35	3720.93		3248.3	3440.69	3326.12	2961.85		2810	3040.44	2860.21	2722.68	2975.53		3588.84	3419.45	4693.74		3070.59	3057.16	3138.99	2567.99		2863.87	3428.12	3528.53
Nfe2l2	112.16	104.8	124.4	109.47		93.37	90.12	114.62	110.06		109.34	102.6	95.45	89.96	87.69		127.82	111.76	154.94		96.95	102.43	112.44	94.9		105.11	101.63	94.18
Nfkb1	472.13	394.47	400.53	418.56		448.96	398.14	533.87	492.61		424.44	452.73	405.04	396.56	367.62		477.19	477.01	628.3		392.38	409.72	377.88	387.9		374.56	433.81	476.5
Nfkb2	81.18	72.78	60.15	80.49		66.57	61.87	61.96	75.44		68.19	65.14	45.65	63.33	55.65		134.92	88.59	122.25		65.02	69.79	57.96	72.42		40.88	61.17	54.08
Nfkbia	147.41	141.2	117.56	112.69		131.52	134.51	161.09	130.47		179.89	231.25	201.69	223.11	236.09		115.04	106.3	147.83		157.41	166.59	207.49	161.49		201.88	217.37	192.09
Nfkbie	61.95	64.05	42.38	64.39		66.57	48.42	92.94	88.76		52.91	51.3	53.12	55.42	59.86		53.97	59.97	127.93		52.47	75.42	47.53	54.94		49.22	59.28	57.81
Ngf	136.72	144.11	118.93	103.03		160.75	102.23	76.42	107.4		105.82	127.84	107.9	123.79	114.67		137.76	115.84	54.02		109.5	112.56	132.14	125.69		138.48	94.1	101.64
Ngfr	92.93	65.5	92.96	97.67		61.7	36.32	110.49	97.63		97.59	93.64	53.95	81.33	57.34		115.04	72.23	106.61		98.09	109.18	60.28	74.92		107.61	68.69	72.73
Ninj2	90.79	58.22	73.82	74.05		51.96	33.63	44.4	36.39		38.8	32.57	36.52	43.9	32.04		59.65	76.32	68.23		30.8	41.65	35.93	38.29		38.37	50.81	49.42
Nkg7	39.52	37.85	47.84	40.78		26.79	25.56	36.14	16.86		43.5	30.94	29.05	33.11	26.14		66.75	64.06	58.28		18.25	37.15	51	19.98		35.04	32.94	27.04
Nlgn1	4994.7	5294.11	5524.01	4834.96		4300.48	5495.96	4170.82	3884.05		5036.83	4489.82	5071.35	4359.3	5103.68		6680.62	6714.88	3572.19		5327.91	5253.23	5317.04	4693.14		4906.04	4777.54	4904.88
Nlgn2	4704.16	4612.87	5111.18	4815.64		6287.13	5619.7	5351.12	5755.96		5682.31	5792.63	6313.04	6489.66	6498.28		3622.93	3930.53	4275.82		6150.3	5686.6	4851.06	5568.01		5740.26	4999.62	5675.11
Nlrp3	63.02	74.24	82.02	74.05		47.9	78.01	59.89	47.04		63.49	59.44	53.12	56.86	58.18		92.31	130.84	105.19		67.3	67.54	66.07	62.43		62.57	63.05	55.02
Nod1	72.63	75.69	87.49	106.25		79.56	78.01	97.07	73.67		98.76	92.01	63.91	97.16	91.06		120.72	99.49	96.66		66.16	61.91	103.16	92.4		77.58	103.51	96.98
Nostrin	57.68	64.05	65.62	79.42		88.49	86.08	91.9	87.87		90.53	97.71	89.64	87.09	88.53		115.04	89.95	72.5		92.39	81.04	144.89	98.22		70.91	82.81	110.03
Npl	339.67	368.27	392.33	273.68		248.43	278.43	236.47	205.92		231.62	213.34	219.12	223.11	198.14		394.82	423.85	321.26		268.05	253.26	256.17	205.61		207.72	242.78	204.21
Npnt	586.42	692.88	430.6	589.21		656.8	874.3	516.32	714.5		533.78	538.22	785.19	578.65	750.42		634.83	481.09	396.59		426.6	563.93	698.97	626.81		607.31	536.38	450.39
Nptx1	6965.45	7695.89	6356.51	5048.54		7889.76	9163.96	7440.15	9356.87		8145.46	7141.86	10262.2	8661.03	10900.5		5508.95	5946.21	8668.21		6682.98	8263.12	9013.58	8493.94		9389.13	7178.08	7462.69
Nqo1	382.4	423.59	344.48	288.7		334.49	403.52	470.88	381.66		413.86	451.1	350.26	361.3	329.68		336.59	400.68	460.56		321.66	306.17	340.79	347.95		347.87	378.29	363.67
Nrgn	10360	13019.1	11804	9694.61		12858.4	16626.4	5885	8629.94		11405.8	8158.86	14856.3	10181.1	14950.2		8590.79	7756.11	4584.28		7801.94	12870.3	12635.9	10291.1		11018.4	6841.19	8035.23
Nrm	81.18	80.06	77.92	93.37		87.68	90.12	98.1	102.96		90.53	88.75	73.87	80.61	81.79		124.98	89.95	83.87		76.42	94.55	84.62	79.91		62.57	66.81	71.8
Nrp2	563.99	586.62	550.9	469.01		627.58	377.96	437.84	484.62		579.64	526.82	395.08	582.97	443.51		502.75	564.23	571.44		676.4	541.42	402.23	483.63		435.46	473.33	534.31
Nthl1	129.25	173.22	133.97	139.52		112.85	125.09	148.7	111.84		141.09	137.61	113.71	106.52	101.18		188.89	169	140.73		130.03	105.81	134.46	114.87		103.44	125.16	128.68
Nwd1	1257.22	1138.3	1215.26	914.4		945.02	831.25	1100.79	1167.17		793.62	853.34	769.42	820.47	799.32		898.99	997.62	1334.77		816.69	838.58	714.04	860.71		873.43	778.22	925.03
Oas1g	36.32	45.12	51.95	40.78		21.92	51.11	41.31	40.83		45.85	30.94	29.88	25.91	25.29		53.97	50.43	52.59		19.39	40.52	48.68	36.63		43.38	45.17	43.83
Ogg1	149.54	152.84	170.87	167.43		138.83	162.75	173.48	159.76		197.52	168.55	128.65	140.34	153.46		178.95	179.9	173.42		118.63	144.08	155.33	173.14		140.98	154.33	148.27
Olfml3	716.73	768.57	672.56	547.35		555.32	345.68	349.03	371.9		366.83	254.86	291.33	282.13	284.99		622.05	609.2	606.97		282.88	351.19	328.04	290.51		294.48	296.42	308.65
Opalin	1827.62	1816.62	1748.38	2319.28		1415.9	1011.49	1029.54	1126.34		1301.53	1112.28	940.4	1004.72	1006.74		2276.58	2021.14	1286.44		682.1	691.13	767.36	620.15		970.2	939.13	1122.71
Optn	677.21	577.88	570.04	705.12		593.48	590.49	902.52	819.24		750.12	846.01	605.08	760.74	607.08		587.96	697.79	933.91		825.82	643.85	672.31	634.3		711.59	899.61	865.35
Osgin1	54.48	48.04	64.25	60.1		47.9	72.63	55.76	44.38		65.84	48.04	53.95	41.74	60.71		133.5	84.5	54.02		47.91	45.02	75.35	44.12		39.21	44.23	47.56
Osmr	137.79	107.72	124.4	118.06		115.29	170.82	129.08	124.26		136.38	179.95	138.61	146.82	164.42		150.54	167.63	135.04		142.58	153.08	163.44	180.63		211.06	166.56	133.35
P2rx7	284.13	248.91	267.93	255.43		250.87	213.87	226.15	244.08		182.24	247.53	192.56	215.19	196.46		339.43	303.92	363.9		199.61	236.38	186.62	228.91		240.26	244.66	244.31
P2ry12	1167.5	1339.17	1276.77	890.79		746.11	634.87	493.6	494.38		637.25	482.85	515.43	505.24	516.86		1069.41	1124.37	716.43		568.04	684.37	615.51	515.26		546.41	545.79	535.25
Pacsin1	6039.36	5858.89	6125.49	6038.07		7577.19	5580.69	5746.62	6325.78		5988	6229.89	6555.4	6755.95	6672.81		4885.49	4686.92	6214.72		6105.82	5774.39	5533.8	6015.01		6660.4	6333.04	6582.42
Padi2	928.23	790.4	764.15	733.03		631.64	468.08	359.36	576.93		435.02	537.41	390.93	505.24	401.35		666.07	855.88	1010.67		507.58	489.64	435.84	481.13		568.1	646.48	593.99
Pak1	13170.4	15107.9	12417.8	13356.5		13764.5	15853	12595.1	13628.8		12384	11674	14323.5	12742.5	13999.9		14385.2	12380.3	12688.2		12969	13956.5	14768.8	12850.8		13611.1	12710.3	11716.7
Parp1	1050	1110.64	1048.48	929.43		1137.43	1244.19	995.46	1174.27		1206.3	1021.89	1147.9	1114.12	1226.81		927.39	945.83	908.33		972.96	1268.57	1231.02	1216.99		1045.28	964.54	1066.76
Parp2	569.33	556.05	571.4	516.23		586.17	568.96	527.68	521.01		516.15	525.2	569.39	514.6	586.84		607.85	603.75	605.55		569.18	518.91	593.49	620.98		543.91	506.27	558.56
Pcna	2709.91	3116.49	2483.82	2420.16		2003.7	2761.43	2460.77	2297.94		2330.3	2146.38	2155.53	2232.55	2159.35		2931.29	2852.49	2794.64		2468.33	2560.77	2449.29	2190.91		2218.19	2329.96	2093.43
Pdpn	1093.79	1230	1033.45	782.39		636.51	750.55	753.82	689.65		679.57	653.85	569.39	587.29	558.18		1066.57	1211.59	1076.06		725.44	791.31	596.96	619.32		669.88	586.25	571.61
Pecam1	170.91	126.64	170.87	151.33		357.22	191	222.02	227.22		201.05	281.73	212.48	279.25	302.7		167.58	144.46	200.43		166.53	214.99	202.85	301.33		221.9	194.79	285.34
Pex14	921.82	988.37	892.65	1105.44		1048.94	1062.61	1102.86	1184.03		1191.02	1161.13	1245.84	1188.25	1170.31		792.47	835.44	906.91		995.77	1131.24	1064.1	1117.93		1188.76	1169.68	1129.24
Pik3ca	1765.66	1732.19	1808.53	1806.27		1785.3	1568.35	2020.87	2135.52		1479.07	1606.53	1562.91	1771.22	1583.47		1783.77	1680.42	2199.03		1579.78	1584.86	1560.22	1738.08		1660.1	1735.24	1709.25
Pik3cb	1279.65	1078.62	1185.18	1295.4		1418.34	1225.36	1227.81	1358.88		1172.2	1294.67	1170.31	1340.11	1237.77		974.26	913.12	1168.46		1239.87	1249.43	1193.93	1270.26		1278.02	1305.19	1256.06
Pik3cd	270.24	232.9	231.02	272.6		326.37	264.98	216.85	266.27		271.59	270.33	293.82	305.88	302.7		251.38	245.32	172		222.42	291.53	245.74	330.47		296.15	263.48	251.77
Pik3cg	108.95	136.83	118.93	88.01		78.75	80.7	79.51	76.33		87	81.43	88.81	83.49	72.51		133.5	139.01	110.88		88.97	101.31	88.1	95.73		97.6	86.57	80.19
Pik3r1	2433.26	2438.17	2349.86	2155.07		1989.08	2448.03	2524.8	2544.69		2364.39	2340.18	2652.71	2561.46	2822.08		2094.79	2290.99	2757.68		2269.86	2417.82	2391.34	2522.21		2602.76	2368.54	2312.57
Pik3r2	2860.52	3286.8	2840.61	2545.73		3170.36	3595.37	2433.92	2793.21		3269.71	2948.43	3556.58	3207.04	3658.5		2444.16	2355.04	2227.46		3101.39	3399.35	3216.65	3276.38		3462.84	2682.84	2693.02
Pik3r5	35.25	39.3	46.48	28.98		25.98	26.9	18.59	23.96		36.45	35.01	19.09	23.03	31.2		51.13	51.79	49.75		21.67	21.39	30.14	21.64		27.53	26.35	31.7
Pilra	35.25	45.12	42.38	38.64		25.98	44.39	33.04	27.51		30.57	35.01	23.24	18.71	22.77		55.39	59.97	51.17		28.52	33.77	39.41	27.47		24.19	31.05	31.7
Pilrb1	11.75	27.66	19.14	16.1		6.49	16.14	23.75	12.43		21.16	14.66	13.28	10.08	12.65		26.98	16.35	27.01		7.98	15.76	19.71	15.82		15.02	16.94	11.19
Pink1	10756.3	10809.5	10797.9	9623.77		9021.51	11134.5	10864.4	11394.8		11648	11659.4	11577	11399.5	10923.2		9198.63	8877.75	11022.2		11303.7	10456.9	10278.2	10299.4		12310.6	12168.3	11493.8
Pla2g4a	122.84	112.08	98.42	96.59		73.88	75.32	75.38	77.22		65.84	81.43	63.08	63.33	66.61		119.3	129.47	146.41		87.83	88.92	70.71	69.92		60.9	86.57	62.48
Pla2g5	151.68	186.32	129.86	137.38		104.73	119.71	136.31	107.4		117.57	111.55	80.51	75.57	78.41		183.21	177.17	159.21		92.39	93.43	128.67	107.38		87.59	93.16	101.64
Plcg2	189.06	196.51	199.58	168.5		155.88	147.96	146.63	152.66		179.89	173.44	132.8	133.15	135.75		201.67	190.8	208.96		165.39	176.72	163.44	157.33		162.67	183.5	194.89
Pld1	212.56	167.4	200.95	141.67		159.13	143.92	198.27	189.05		197.52	210.08	144.42	180.65	161.04		174.68	160.82	176.26		175.66	150.83	170.4	169.81		182.69	189.14	202.35
Pld2	169.84	170.31	210.52	143.81		172.93	129.13	140.44	134.91		146.97	188.09	119.52	151.86	140.81		163.32	183.99	199.01		155.13	126.07	119.39	115.71		116.79	156.21	165.98
Plekhb1	18477	14971.1	16559.7	17806.2		11518.8	10986.5	16362.1	14487.1		11652.7	14027.2	9468.73	12148.8	9645.82		16281.2	16857.4	22786.4		11747.4	11788.5	12473.7	12072.5		12930.4	16722.8	15470
Plekhm1	308.7	276.57	298	257.58		346.67	264.98	304.63	311.54		269.24	288.25	288.01	297.96	301.01		274.1	278.03	299.93		248.66	283.65	235.31	307.99		261.94	240.9	302.13
Pllp	393.08	340.62	339.01	432.52		276.04	185.62	187.94	214.79		219.86	206.01	169.32	184.25	194.77		296.82	309.37	345.42		134.59	141.83	170.4	137.35		169.35	217.37	221.93
Plp1	50038.9	33528.9	40181.3	50678.6		34385.2	22345.6	44325.9	35402		26810.2	29599.9	23280.1	29488.1	23687		33509.6	35700.5	42817.9		16608.8	22673.2	23710.5	20780.3		22947.7	28622	28066.9
Plxdc2	1644.96	1330.44	1558.37	1645.28		1519.01	1185.01	1515.91	1585.22		1369.73	1464.04	1168.65	1386.89	1188.86		1559.38	1773.1	1556.52		1291.2	1216.79	1191.61	1296.9		1284.7	1499.98	1602.94
Plxnb3	393.08	225.62	300.74	279.04		293.09	161.41	213.76	233.43		202.23	206.82	168.49	220.95	186.34		269.84	316.19	422.18		172.24	193.61	165.76	187.29		216.9	241.84	314.25
Pmp22	536.21	381.37	467.51	493.69		372.65	320.13	406.86	409.17		299.81	327.33	259.79	318.83	238.62		553.88	568.32	658.15		352.46	345.56	316.45	288.01		329.52	377.35	376.72
Pms2	637.69	682.69	686.23	672.92		688.47	938.86	842.63	740.24		819.48	806.12	840.8	849.26	889.54		778.27	701.88	655.3		905.66	847.59	818.36	865.71		841.73	856.33	783.29
Pnoc	166.63	133.92	174.97	171.72		134.77	126.44	165.22	121.6		126.98	110.74	103.75	107.96	95.28		173.26	200.34	133.62		94.67	96.8	143.74	110.71		120.13	161.85	130.55
Pole	40.59	40.76	45.11	47.22		45.46	57.84	60.93	49.7		63.49	61.07	52.29	63.33	53.96		55.39	47.7	59.7		47.91	43.9	52.16	47.45		50.05	65.87	78.33
Ppfia4	629.14	461.43	582.34	554.87		701.46	529.96	914.92	888.47		613.73	747.49	574.37	684.45	575.04		535.42	462.01	885.58		643.32	604.45	514.66	609.33		617.32	630.48	784.22
Ppp3ca	24659.5	26274	28270.7	20449.6		23900.7	31255.4	18325.2	21212.3		27826	22493.9	32407.7	25654.2	31780.6		22220.4	22152.1	14941.2		23533.6	31508.2	30372.2	25043.1		28669.6	20358.9	22686.5
Ppp3cb	9751.2	11014.7	9987.24	8303.68		8777.14	10981.1	7283.19	8195.03		9138.96	8028.58	9898.68	9185.7	9843.96		9478.41	9756.81	6858.66		9268.8	10404	9450.59	8883.51		9518.44	7975.12	8033.37
Ppp3r1	11489.1	13706.2	12617.3	9907.11		10102.1	15302.9	8058.7	9348.88		11718.5	10276.8	13588.1	11064.2	12909.7		11196.9	11753.4	7123.05		9847.1	13295.7	12310.2	10707.3		12072	9328.3	9571.97
Ppp3r2	61.95	27.66	64.25	64.39		46.28	55.15	69.19	54.14		56.44	70.84	43.99	60.46	49.75		129.24	84.5	63.97		49.05	45.02	35.93	55.77		42.55	77.16	91.38
Prdx1	551.17	685.6	611.04	698.68		470.07	559.55	586.54	516.57		567.88	511.35	512.94	505.24	516.02		667.49	686.89	616.92		532.68	550.42	586.53	532.74		505.54	526.03	498.88
Prf1	28.84	27.66	24.61	27.9		14.61	14.8	28.91	15.09		25.87	19.54	13.28	17.27	27.82		36.93	40.89	25.59		14.83	19.14	30.14	25.8		11.68	16	13.99
Prkaca	6423.9	6168.94	6588.9	7743.45		7146.9	6304.34	7317.26	7658.04		7304.81	7816.06	7036.81	7472.79	6776.52		5246.22	5675	7181.33		7083.34	6723.28	6057.74	6934		7147.59	7458.5	7568.99
Prkacb	7660.82	7982.65	8762.41	7788.53		7963.64	7805.44	6599.58	7471.65		8138.41	8091.28	8783.97	8818.65	8529.46		7510.01	8083.2	5957.44		7801.94	7833.14	7528.71	7338.55		8129.46	7448.15	8164.85
Prkar1a	15444.5	15931.8	15459.3	15553.4		14491.1	14915.5	13806.4	14453.4		14927.1	14462.9	14731	15006.8	14354.9		14699.1	15287.4	14625.6		15485.3	15336.5	13854.2	13967		14875.8	14693	14969.2
Prkar2a	2038.04	1858.83	1975.3	2126.09		2252.94	1744.56	1949.62	2131.08		2032.84	2235.14	1877.48	2312.44	1933.38		1763.89	1790.82	2096.69		1933.38	1913.54	1827.99	2038.58		2000.46	2084.35	2147.52
Prkar2b	2597.76	2982.57	3335.46	2720.67		2658.07	1969.18	1831.9	1913.62		2378.5	2207.45	2541.48	2262.78	2294.25		2838.98	2772.08	1350.41		2583.54	2668.83	2219.78	2250.01		2258.23	1922.5	2078.51
Prkce	8344.44	8483.38	8448	6543.56		9125.43	9290.4	5900.49	7185.85		8607.52	7922.73	9249.61	8856.79	9903.82		6390.9	7058.32	6128.01		8463.51	9809.71	8636.86	8815.25		9103	7211.95	8157.39
Prkcq	396.29	321.69	306.21	340.22		276.04	203.11	276.75	271.6		269.24	260.56	190.9	230.31	204.89		363.57	291.65	277.19		212.16	217.24	226.04	223.09		244.43	246.55	274.15
Prkdc	412.31	377.01	431.97	405.69		427.04	431.77	439.9	385.21		418.56	410.39	418.32	418.15	440.98		619.21	521.98	412.23		436.86	427.73	505.39	491.96		447.14	469.57	509.14
Pros1	292.67	295.49	295.27	246.85		202.16	221.94	236.47	279.59		239.85	263.01	223.27	218.07	207.42		330.91	331.18	289.98		214.44	247.63	194.74	241.4		255.27	230.55	251.77
Psen2	330.06	246	299.37	323.05		311.76	289.19	314.95	358.58		329.2	343.62	281.37	313.8	302.7		259.9	324.36	395.17		309.11	264.52	274.72	307.16		287.81	304.89	332.9
Psmb8	161.29	190.69	213.25	183.52		135.58	225.97	191.04	150		201.05	200.31	165.17	209.44	182.12		291.14	267.12	336.89		220.14	231.88	242.26	225.58		265.28	308.65	256.43
Pten	5843.89	6940.42	6348.31	5309.33		5152.13	7087.17	5074.38	5084.95		5707	5155.07	6754.61	5595.77	6376.02		6525.82	6875.69	5074.7		5622.19	5953.37	5886.19	5548.03		5955.49	4880.11	5213.53
Ptger3	86.52	78.6	102.52	76.2		79.56	127.78	84.68	65.68		99.94	91.2	97.11	88.52	91.06		119.3	103.58	85.29		76.42	96.8	102.01	80.74		86.76	97.87	62.48
Ptger4	41.66	50.95	47.84	40.78		28.42	32.28	34.08	36.39		67.02	36.64	36.52	20.87	30.35		75.27	55.88	44.07		25.09	30.39	51	31.63		44.21	28.23	46.62
Ptgs2	321.52	382.83	289.8	164.21		378.33	382	124.95	238.76		302.16	249.16	467.29	323.15	465.43		315.28	267.12	201.85		219	344.44	350.06	361.27		362.89	254.07	290.94
Ptms	11645	12652.3	12732.1	10444.8		12355.9	13513.9	10300.5	11513.7		13595	12045.3	14524.3	13249.9	13974.6		8771.15	8806.88	9452.86		12445.5	13194.4	11328.4	11318.3		13009.6	10412.4	11103.1
Ptpn6	151.68	179.04	157.2	121.28		87.68	125.09	123.92	84.32		116.4	105.04	96.28	92.84	91.91		181.79	160.82	181.95		134.59	132.82	130.98	121.53		116.79	126.1	103.51
Ptprc	98.27	93.16	117.56	90.15		81.19	80.7	87.77	56.81		99.94	86.31	73.04	74.85	77.57		186.05	173.08	216.07		83.27	96.8	112.44	84.91		90.93	109.16	122.16
Pttg1	3295.26	3711.84	3206.96	2975.03		2474.58	3109.8	2844.91	2929.9		2848.8	2595.04	2744.84	2572.26	2585.99		4301.78	3937.34	3522.44		2971.35	2953.61	3263.02	2955.07		3037.39	3074.3	2747.1
Ptx3	64.09	71.33	53.31	46.15		30.04	71.29	47.5	50.59		61.14	57.81	43.99	40.3	39.63		96.57	62.69	52.59		34.22	28.14	59.12	42.45		49.22	64.93	58.75
Pycard	33.11	37.85	38.28	33.27		24.36	28.25	23.75	24.85		36.45	24.43	16.6	22.31	21.08		53.97	36.8	34.12		18.25	19.14	37.09	22.48		17.52	16	27.04
Rab6b	10824.7	9874.96	10756.9	9586.21		11948.3	10094.8	7912.06	9587.64		10587.5	10036.5	11548.7	11163.5	10877.7		7433.32	7431.75	8146.52		9143.33	10820.5	9684.74	10346.9		10743.1	9481.69	10052.2
Rab7	9775.77	9695.92	9373.46	9965.06		9638.53	9695.26	9412.48	10129.1		10007.8	9779.24	10171.8	9789.54	9721.7		8541.08	8466.17	9950.38		9685.13	10490.7	10124.1	9880.74		10169.1	9953.14	9444.22
Rac1	9964.84	10088.9	9984.5	9255.65		8959	9275.6	8961.22	9473.14		9222.43	9219.84	9330.12	9455.6	9417.32		8627.71	9150.33	9798.28		9232.3	9385.36	8915.06	8978.4		9705.3	9022.47	9465.67
Rac2	53.41	62.59	58.78	57.96		46.28	64.56	55.76	37.28		57.61	57	60.59	47.5	59.86		110.78	76.32	78.18		52.47	49.53	90.41	52.44		50.05	54.58	60.61
Rad1	520.19	551.68	561.83	501.2		508.23	470.77	508.06	527.22		438.55	411.2	445.71	423.91	462.05		569.5	558.78	581.39		503.02	479.51	512.35	488.63		452.98	447.92	439.2
Rad17	288.4	292.58	314.41	296.22		281.72	263.63	319.08	270.71		259.84	283.36	278.88	290.04	284.15		329.49	303.92	349.68		278.31	273.52	227.19	245.56		268.62	272.89	293.73
Rad50	144.2	168.85	173.61	133.08		155.07	199.07	180.71	173.08		185.77	184.02	179.28	184.25	178.75		193.15	190.8	187.64		179.08	195.86	188.94	178.97		205.22	173.15	164.12
Rad51	60.88	65.5	56.05	64.39		52.77	63.22	62.99	43.49		47.03	51.3	52.29	48.94	52.28		80.95	47.7	72.5		34.22	49.53	66.07	47.45		55.06	56.46	47.56
Rad51b	36.32	26.2	28.71	30.05		20.3	21.52	8.26	19.53		23.51	21.17	15.77	16.55	12.65		31.24	23.17	31.27		17.11	22.51	24.34	27.47		26.7	26.35	29.84
Rad51c	104.68	119.36	110.73	96.59		99.86	99.54	95	114.5		83.48	100.97	85.49	76.29	91.91		112.2	102.22	127.93		91.25	84.42	95.05	85.74		95.94	102.57	87.65
Rad9a	149.54	167.4	181.81	162.06		167.25	138.54	197.23	161.54		151.67	164.48	147.74	156.18	148.4		169	149.92	207.54		190.49	163.21	159.96	127.36		161.84	154.33	169.71
Rag1	19.23	14.56	13.67	20.39		4.87	22.87	33.04	15.98		18.81	11.4	11.62	8.64	8.43		36.93	25.89	19.9		12.55	20.26	25.5	8.32		15.85	18.82	7.46
Rala	2140.59	2254.76	1964.37	2033.8		1742.27	1775.49	1663.58	1723.68		1514.34	1573.96	1586.98	1582.65	1578.41		1927.21	1982.98	1934.64		1616.28	1543.22	1610.07	1575.76		1518.28	1494.33	1477.06
Ralb	829.96	899.58	758.68	822.1		723.38	812.42	820.95	793.5		690.15	666.88	613.38	675.09	628.16		766.91	745.49	997.88		709.48	705.76	722.15	671.76		656.53	736.82	679.78
Rapgef3	930.36	736.55	765.51	826.4		833.79	716.92	960.35	787.28		724.25	896.5	605.91	839.91	761.38		631.99	716.87	808.82		830.38	751.91	672.31	869.87		801.68	911.85	1084.48
Rb1cc1	2278.38	2442.54	2144.81	2288.15		2052.41	2339.08	2220.17	2201.2		2082.22	2095.9	2240.19	2055.5	2204.88		2651.51	2496.78	2344.03		2008.66	2208.45	2231.37	2199.23		2080.54	2189.75	2139.12
Rbfox3	5092.97	5518.27	5528.11	4679.34		6189.7	7013.19	5487.43	6379.93		6361.88	5812.99	8478.53	6992.02	7864.21		4183.91	3831.04	5151.46		6167.41	7407.66	6749.76	6581.06		7138.41	5711.03	5702.15
Rela	328.99	280.94	252.89	256.51		250.06	209.83	283.98	320.42		249.25	293.95	246.51	293.64	308.6		232.91	282.11	341.16		230.41	253.26	246.9	277.19		267.78	255.02	315.18
Relb	256.36	301.31	284.33	244.7		266.29	244.8	186.91	190.83		228.09	225.55	175.13	225.99	234.4		315.28	283.48	235.97		228.13	204.86	228.35	217.26		204.38	194.79	204.21
Reln	717.8	607	980.13	652.53		877.63	883.71	1222.64	1065.1		732.48	815.89	660.69	808.96	787.52		585.12	610.57	1252.33		1172.57	857.72	672.31	715.87		694.9	595.66	750.65
Rgl1	575.74	631.74	608.31	532.33		650.31	644.29	461.59	597.34		605.5	699.45	753.65	659.98	717.53		515.53	481.09	474.78		680.96	655.11	638.69	634.3		698.24	600.37	654.61
Rhoa	4585.6	4759.89	4718.85	4259.7		3814.98	4327.09	4077.88	3741.15		3991.61	3742.33	3655.36	3530.19	3699.81		4679.56	4631.04	4545.9		4040.13	4090.48	3821.73	3332.98		3618.01	3525.99	3667.47
Ripk1	91.86	96.07	103.89	80.49		83.62	88.77	88.81	93.2		82.3	98.53	73.04	87.81	84.32		120.72	134.92	126.51		73	88.92	85.78	87.4		78.42	93.16	74.6
Ripk2	161.29	154.3	153.1	156.69		138.83	149.3	166.25	173.97		171.66	150.64	186.75	151.86	167.79		217.29	216.7	181.95		164.25	160.96	162.28	155.66		165.18	162.8	170.64
Rnf8	618.46	586.62	687.6	683.66		651.12	676.57	722.85	719.83		707.79	739.35	742.86	735.55	708.26		593.64	609.2	660.99		775.63	714.76	603.92	636.8		689.06	686.94	729.2
Rpa1	1597.96	1467.27	1397.06	1566.94		1333.09	1362.56	1697.65	1867.47		1499.06	1568.26	1287.34	1458.14	1320.4		1285.28	1410.57	1953.12		1406.4	1331.6	1409.53	1574.09		1512.44	1662.78	1612.27
Rpl28	12120.4	12415	12210	11255.1		9377.11	10975.8	10926.3	10422.9		10446.4	10197.8	9897.02	9745.64	9157.62		10400.1	10160.2	11225.5		10935.3	10684.3	10189	9568.58		10331.8	10674	10057.8
Rpl29	11373.7	13524.2	12028.1	10375		8931.39	12471.5	9278.24	8597.1		10371.1	9512.97	10415.8	9843.52	9963.69		12864.2	11919.7	9002.25		11068.7	10723.7	11065.3	9142.39		10363.5	10015.2	9389.2
Rpl36al	3699.03	4154.35	3548.71	3607.17		2619.91	3388.23	3143.35	2754.16		2825.28	2697.64	2368.84	2562.9	2314.49		4869.86	4372.1	3562.24		3129.9	3086.43	3004.53	2545.52		2628.62	3053.6	2707.94
Rpl9	17753.8	20311.8	18745.5	15667.2		11177	14634.4	12407.1	11236.8		13926.5	12404.4	12205.3	11231.1	11693		18100.4	17957.2	15400.4		14589.9	13970	13421.9	11280		12976.3	13792.5	12653.8
Rps10	3421.31	4023.35	3737.35	3319.54		2347.93	3144.77	2785.02	2442.62		2838.21	2755.45	2628.64	2329.71	2539.61		3610.15	3539.38	3749.87		3132.18	2889.45	2849.2	2423.99		2676.17	2809.88	2814.24
Rps2	13122.3	15112.3	13747.8	12664.3		10461	13196.5	10018.6	9544.15		12405.1	10934.7	11127.9	10089.7	11165.2		13345.6	12903.7	10592.9		12067.9	12117.2	11935.8	10092.2		11187.7	10958.1	10657.4
Rps21	33550.8	39275.7	34639.6	29000.1		21947.3	30823.6	23738.2	22151.3		26861.9	25298.2	25097	22379.5	24160.1		36963.5	36748.5	30918.7		29178.6	28460	26205	22756.5		26769.2	26563	25395.3
Rps3	394.15	439.6	438.8	440.03		340.99	402.18	501.86	422.49		453.83	471.46	410.85	446.22	359.19		494.23	501.54	430.71		466.52	404.09	383.68	404.55		460.49	556.14	481.16
Rps9	12141.7	12703.2	12149.8	11739.1		8841.27	11111.6	10563.9	9520.18		10427.6	10237.7	9314.35	9171.31	9118.84		11130.1	11292.8	11991.6		10820.1	10670.8	10158.8	9035.01		10013.1	10647.6	9960.82
Rrm2	65.16	71.33	75.18	65.47		67.39	67.25	79.51	75.44		39.97	50.48	53.12	45.34	57.34		83.79	53.15	75.34		41.06	66.41	48.68	42.45		40.04	51.76	42.89
Rsad2	105.75	123.73	157.2	155.62		92.55	173.51	205.49	123.37		159.9	140.87	87.15	120.91	147.55		347.95	239.87	295.67		164.25	184.6	239.94	180.63		146.82	175.97	154.79
Rtn4rl1	808.59	723.45	624.71	671.85		908.48	932.13	602.03	791.72		887.68	784.94	1040	986.01	963.74		538.26	517.89	513.16		708.33	881.35	774.32	832.41		941.83	689.77	851.36
S100a10	2097.86	2711.83	2341.66	1891.05		1864.87	2222.06	1730.7	1622.5		1870.59	1846.74	1835.98	1705	1888.69		2637.31	2755.73	2683.76		2480.88	2431.32	2249.92	1587.41		1770.21	1908.38	1645.84
S100b	4337.79	4149.99	4215.8	4475.42		2688.92	2856.93	5882.93	5368.97		2844.09	3449.2	2289.16	2565.06	2279.08		4269.12	4782.32	11501.2		3721.89	3090.93	3289.68	2852.68		2839.68	3915.57	3411.03
S1pr3	200.81	203.79	240.59	196.4		235.44	236.73	164.19	183.73		197.52	220.66	202.52	229.59	210.79		247.11	205.79	172		120.91	208.24	198.22	222.25		178.52	158.09	186.5
S1pr4	39.52	30.57	34.17	35.42		38.16	32.28	32.01	28.4		32.92	28.5	27.39	23.75	22.77		85.21	46.34	48.33		21.67	38.27	31.3	21.64		27.53	37.64	20.51
S1pr5	192.27	145.56	222.82	211.43		161.56	165.44	172.45	164.2		144.61	172.62	151.89	148.98	118.04		194.57	196.25	240.23		131.17	147.46	136.78	139.85		158.5	188.2	199.55
Sall1	962.41	847.17	941.86	810.3		735.55	768.03	770.35	614.21		641.95	665.25	528.72	616.07	564.08		985.62	1039.87	867.1		735.71	704.63	602.76	754.17		639.85	685.06	602.39
Sell	34.18	45.12	30.07	57.96		23.54	47.08	50.6	27.51		54.08	58.63	25.73	27.35	34.57		99.41	76.32	96.66		44.48	42.77	73.03	25.8		24.19	42.35	41.03
Serpina3n	153.81	117.91	132.6	118.06		107.17	176.2	153.86	117.16		172.83	198.68	115.37	165.53	154.3		211.61	197.62	154.94		171.1	178.97	215.6	173.14		175.19	237.14	251.77
Serpine1	48.07	48.04	53.31	32.2		24.36	40.35	46.47	23.96		49.38	35.83	30.71	26.63	28.67		80.95	68.14	31.27		41.06	37.15	56.8	34.13		33.37	41.4	43.83
Serpinf1	641.96	608.45	527.66	449.69		470.89	482.88	558.66	510.36		393.87	502.4	336.15	420.31	360.87		508.43	618.74	1004.99		465.38	484.01	392.95	418.7		373.73	458.28	428.01
Serping1	255.29	286.76	292.54	199.62		154.26	243.46	337.67	286.69		209.28	246.72	174.3	200.08	204.89		363.57	384.33	544.43		272.61	236.38	326.88	158.16		206.05	230.55	174.37
Sesn1	1599.03	1660.87	1525.56	1325.46		1312.8	1927.48	2002.28	1836.4		1858.83	1760.43	1961.31	1946.83	2039.62		1631.81	1642.26	1856.46		1663.05	1916.92	2056.34	1857.95		2091.39	1868.86	1800.63
Sesn2	165.56	145.56	138.07	171.72		177.8	164.1	190.01	201.48		170.48	184.84	129.48	185.69	148.4		149.12	179.9	193.32		152.85	167.72	156.49	156.49		175.19	148.68	152
Setd1a	557.58	509.47	537.23	575.26		712.01	610.66	656.76	691.42		690.15	694.56	726.26	709.64	725.12		472.93	460.65	554.38		662.71	557.18	482.21	653.44		628.17	589.08	713.35
Setd1b	882.3	727.81	952.79	764.15		1074.11	871.61	957.25	1107.7		818.31	955.94	973.6	1106.2	1056.49		676.01	726.41	1013.52		899.96	912.87	723.31	1034.69		930.15	773.52	990.3
Setd2	2248.47	2002.94	2289.71	2236.64		2363.36	2259.72	2457.68	2404.45		2220.96	2175.7	2253.47	2283.65	2202.35		2331.97	2432.73	2668.12		2199.14	2228.71	1882.47	2189.25		2184.82	2123.88	2342.41
Setd7	1753.91	1326.07	1643.12	1380.19		1670.83	1272.44	1473.57	1613.62		1096.96	1144.85	1306.43	1259.5	1229.34		1120.54	1013.98	1634.71		983.23	1060.33	1035.12	1060.49		1156.23	1039.82	1281.24
Setdb1	228.59	224.17	278.87	228.6		258.17	238.08	240.6	250.3		261.01	253.23	242.36	225.27	234.4		252.8	260.31	244.5		257.78	253.26	208.65	281.36		196.88	236.2	275.08
Sftpd	56.61	103.35	51.95	59.03		62.51	69.94	44.4	39.94		62.31	29.31	48.14	46.78	57.34		195.99	102.22	55.44		45.63	59.66	82.3	64.93		36.71	47.05	48.49
Sh2d1a	24.57	27.66	25.97	27.9		21.11	26.9	18.59	23.08		24.69	27.68	19.92	24.47	26.14		49.71	35.43	31.27		23.95	23.64	37.09	24.14		27.53	24.47	32.64
Shank3	1736.82	1465.81	1768.89	1277.16		1796.67	1096.23	1111.12	1389.06		1326.22	1302	1303.11	1327.15	1306.91		1266.82	1173.43	1528.09		964.98	1208.91	1232.18	1338.52		1212.95	992.77	1353.97
Siglec1	25.64	33.48	32.81	30.05		14.61	32.28	35.11	23.08		38.8	25.24	19.92	13.67	23.61		76.69	50.43	54.02		21.67	24.76	52.16	14.98		32.53	30.11	21.45
Siglecf	33.11	40.76	46.48	42.93		19.48	43.04	51.63	26.63		41.15	36.64	23.24	33.11	26.14		102.25	57.24	38.38		30.8	29.27	41.73	28.3		30.03	33.88	33.57
Sin3a	956	886.48	1097.69	999.19		979.93	959.03	1040.9	1071.31		940.58	1029.22	976.92	979.53	956.15		1014.02	949.92	1103.07		1009.46	1060.33	957.46	1033.02		965.19	952.31	871.87
Sirt1	412.31	417.76	451.11	376.71		442.47	453.29	553.49	535.21		449.13	488.55	479.74	448.38	469.64		448.78	460.65	562.91		426.6	454.75	432.36	464.49		432.96	443.22	512.87
Slamf8	28.84	36.39	27.34	46.15		17.05	29.59	37.17	26.63		29.39	21.17	23.24	25.91	18.55		65.33	53.15	48.33		25.09	33.77	47.53	29.97		25.03	35.76	22.38
Slamf9	68.36	100.44	91.59	98.74		41.41	103.57	87.77	68.34		81.13	84.68	73.04	83.49	75.88		149.12	170.36	162.05		122.05	129.45	111.28	98.22		85.92	100.69	111.9
Slc10a6	26.7	18.92	20.5	18.25		13.8	29.59	18.59	18.64		38.8	21.98	24.9	24.47	26.98		29.82	29.98	28.43		19.39	25.89	32.46	30.8		27.53	30.11	25.18
Slc17a6	4552.48	1714.73	2276.04	6357.89		3407.42	1113.72	4200.77	3686.12		3372	4135.62	1248.33	3766.98	1041.31		3017.92	3273.62	3341.91		2563.01	1374.37	1466.33	2399.85		2352.5	5108.78	4798.57
Slc17a7	9809.95	13094.8	9920.25	8650.34		11783.5	18746.2	6937.25	9278.76		12398.1	9470.63	15344.4	12298.5	16150.8		8930.21	9057.65	7100.31		13102.5	13811.3	14306.3	11646.3		12994.6	9136.33	9462.87
Slc1a3	19497.1	21805.3	19299.2	12963.7		13314.7	15692.9	22070.5	22140.7		15040	13664.9	13809.7	13930.8	13626.4		17148.9	18844.4	24868.8		14779.2	15144	13083.4	14063.6		14717.3	11866.2	12529.8
Slc2a1	398.42	279.48	375.92	325.19		473.32	379.31	530.78	492.61		518.5	666.88	517.92	662.14	659.36		319.54	316.19	450.61		400.36	452.5	470.62	564.38		493.86	540.14	591.2
Slc2a5	218.97	235.81	198.21	165.28		133.15	94.15	117.72	86.98		105.82	87.94	97.11	95.72	93.59		232.91	220.79	143.57		94.67	145.2	176.19	117.37		120.96	130.8	124.02
Slc44a1	3601.82	2810.81	3104.44	3098.45		2949.53	2959.15	3597.71	3483.75		2942.85	3681.26	2999.65	3446.71	2951.92		2874.48	2984.69	3752.72		2615.48	2978.37	2902.52	3096.58		3285.99	3749.95	3610.59
Slc6a1	6322.42	5577.95	6161.03	6200.13		5955.07	5860.47	7935.81	8052.13		6374.81	7487.1	6240.83	7190.66	6135.72		4821.58	5491.02	6730.72		7059.39	6018.65	5244.01	6160.69		6537.77	7263.71	7578.31
Slco2b1	299.08	304.23	328.08	247.92		267.11	256.91	264.35	239.65		288.05	270.33	339.47	318.11	292.58		276.94	278.03	253.02		237.25	266.77	236.47	276.36		315.33	260.66	326.37
Slfn8	44.86	74.24	88.85	97.67		37.35	98.19	99.13	78.99		68.19	54.56	43.99	48.22	54.81		144.86	94.04	113.72		95.81	83.3	112.44	82.41		75.91	68.69	71.8
Smarca4	2486.67	2202.36	2448.28	2295.67		2785.53	2028.37	2231.53	2531.38		2071.64	2020.99	2206.16	2189.37	2208.25		1949.93	1961.17	2417.94		1942.5	2146.54	1942.74	2270.82		2155.62	2003.43	2138.19
Smarca5	4461.69	4794.83	4173.42	4296.19		3778.45	3922.22	4142.94	3946.18		3981.02	3892.15	3742.51	3854.07	3731.85		5055.91	5247.06	4435.03		4115.41	3955.4	3953.88	3725.88		3894.13	3957.92	3836.25
Smarcd1	584.28	601.17	799.69	575.26		680.35	774.76	555.56	509.47		593.74	624.54	795.15	688.77	714.16		586.54	557.42	459.14		676.4	630.34	562.19	541.9		667.38	505.33	593.06
Smc1a	1299.95	1347.91	1245.33	1231.01		1329.84	1273.78	1362.05	1359.77		1169.85	1151.36	1176.12	1202.64	1154.29		1337.83	1219.77	1458.44		1291.2	1343.98	1292.46	1227.81		1237.15	1226.15	1249.53
Snca	3846.43	4704.58	4055.86	3330.27		3831.22	4971.38	2289.36	2808.3		4100.95	3255.4	4018.07	3560.42	4291.71		4036.21	3737	1994.34		3858.77	4588	4539.25	3772.49		3473.69	2879.51	2976.5
Socs3	34.18	59.68	42.38	40.78		27.6	44.39	40.27	28.4		43.5	30.94	57.27	32.39	39.63		63.91	43.61	45.49		36.5	32.64	37.09	35.79		30.87	47.05	33.57
Sod2	7286.97	6738.09	6664.08	7057.65		6624.05	6259.95	6987.85	6978.15		6180.82	6799.87	6758.76	6696.93	6881.07		6237.52	6250.14	6752.05		6803.89	6888.75	6801.92	7151.26		6875.63	6884.48	6884.55
Sox10	502.03	360.99	414.2	469.01		393.76	283.81	381.04	390.54		337.43	353.39	278.88	349.78	282.46		448.78	433.39	471.93		237.25	265.64	238.79	308.83		326.18	345.35	390.71
Sox4	546.9	569.15	574.14	426.08		523.66	540.72	514.25	425.15		442.07	416.09	437.41	453.42	441.82		444.52	389.78	349.68		441.43	353.44	321.09	375.42		322.01	287.95	348.75
Sox9	1386.47	1272.22	1217.99	1057.14		951.51	846.05	1090.46	1079.3		841.82	935.58	748.67	984.57	844.01		1114.86	1241.58	1610.54		906.8	866.72	680.42	949.78		896.79	875.15	860.68
Sphk1	41.66	50.95	42.38	27.9		38.97	41.7	45.44	39.94		36.45	33.38	30.71	37.43	31.2		49.71	70.87	48.33		53.61	45.02	45.21	38.29		30.03	25.41	34.5
Spib	32.04	46.58	58.78	34.34		25.98	36.32	39.24	42.6		49.38	39.08	24.9	30.95	26.98		90.89	55.88	36.96		35.36	27.01	62.59	31.63		35.04	39.52	21.45
Spint1	57.68	56.77	101.16	63.32		69.82	59.18	76.42	43.49		76.42	84.68	87.98	80.61	65.77		95.15	88.59	49.75		87.83	81.04	86.94	69.92		105.95	57.4	76.46
Spp1	1232.65	1221.27	956.89	1095.78		750.98	715.58	1797.82	1358.88		651.35	1614.67	492.19	998.96	567.45		971.42	1451.46	4611.29		1278.65	953.39	732.59	670.09		728.27	1878.27	1051.84
Sqstm1	9190.42	9468.84	9064.52	9503.57		8795.81	10085.3	9675.81	9798		11050.7	10999.8	10847.4	10757.6	10607		8680.26	8787.8	8848.73		10653.5	10667.4	10444	10076.4		11048.4	10767.1	10587.5
Srgn	292.67	302.77	349.95	231.82		292.27	369.89	307.73	277.81		320.97	346.06	278.88	308.04	310.28		407.6	437.48	437.82		315.96	341.06	286.31	279.69		308.66	347.24	290
Srxn1	2044.45	1850.1	2020.41	2188.34		2030.49	2071.41	2118.97	2032.56		2076.34	2004.7	2168.81	2203.04	1989.87		1880.34	1724.03	1990.08		2005.24	2020.47	2168.78	2129.31		2295.77	2158.69	2062.66
St3gal6	234.99	288.21	261.1	274.75		247.62	199.07	259.19	292.01		219.86	199.49	180.94	190	193.93		322.39	263.03	467.67		193.91	229.62	222.56	203.94		213.56	240.9	250.84
St8sia6	155.95	109.17	133.97	204.99		135.58	88.77	186.91	153.55		152.84	182.39	102.92	136.75	102.02		176.1	213.97	174.84		143.72	109.18	119.39	138.18		122.63	230.55	211.67
Stat1	346.08	328.97	437.44	474.37		313.38	512.47	595.83	504.15		410.33	345.25	288.01	398.72	346.54		462.98	350.26	541.59		392.38	404.09	373.25	418.7		391.25	481.8	467.18
Steap4	21.36	26.2	34.17	32.2		14.61	32.28	26.85	25.74		37.62	21.98	26.56	18.71	29.51		73.85	39.52	69.65		15.97	28.14	53.32	30.8		31.7	29.17	21.45
Stmn1	27966.5	35099.5	28443	31485.7		26829.9	29751.6	21856.8	24523.8		25482.8	20713.1	26978.6	23534.6	26868.3		30152.2	26437	23325.1		23799.3	27013.6	28026	25356.1		24803	22614.5	23074.4
Stx18	339.67	307.14	266.56	352.02		278.47	318.78	327.35	325.74		324.5	311.86	298.8	353.38	276.56		322.39	308.01	319.83		330.78	328.68	312.97	341.29		321.17	340.65	317.98
Sumo1	7563.62	9711.93	7287.43	6731.38		5011.68	7157.12	5711.51	5367.2		5856.31	5372.47	5356.04	5256.79	5265.57		9550.84	9597.35	7639.05		6653.32	6092.94	5894.3	4962.85		5335.66	5663.04	5252.69
Suv39h1	737.03	759.84	802.42	811.37		706.33	914.65	850.89	874.27		969.98	960.82	899.73	939.23	956.15		667.49	594.21	611.24		891.98	865.6	789.38	862.38		915.14	902.44	867.21
Suv39h2	240.34	279.48	226.92	218.94		211.09	259.6	214.79	186.39		218.69	186.47	172.64	174.17	174.54		284.04	264.4	237.39		228.13	226.25	245.74	213.93		163.51	193.85	173.44
Suz12	2055.13	2008.76	1967.1	1920.03		1767.44	1934.21	2275.93	2062.74		1852.95	1850.81	1877.48	2025.99	1909.77		1999.64	2246.01	2423.63		2010.94	1970.95	1821.03	1948.68		1946.23	1911.21	1943.3
Syk	126.04	152.84	168.14	108.4		95.8	95.5	104.3	63.91		115.22	105.85	87.15	92.12	116.36		174.68	171.72	140.73		99.24	133.95	122.87	108.21		127.64	101.63	112.83
Syn2	10691.2	10578	10178.6	9484.25		11199	10813	7754.07	9451.84		10901.4	9910.33	10498.8	10913.7	11230.1		8910.33	10456	7877.86		12118.1	11202.1	10562.2	9948.17		11078.4	9762.11	10845.8
Syp	12567.9	12875	13147.7	13892.1		14300.3	17495.3	13037	13816.1		16855.3	14284.5	16444.1	15047.8	17269.7		10634.5	10013	10982.4		16024.8	15940.9	16225.8	14298.4		15906.9	14935.8	15182.7
Tarbp2	317.24	296.95	314.41	313.39		297.96	363.17	394.47	331.95		319.8	331.4	278.05	321.71	350.76		400.5	312.1	341.16		322.8	319.67	303.7	273.86		259.44	293.6	328.24
Tbc1d4	111.09	98.98	147.64	126.64		152.63	123.75	231.31	226.33		114.05	150.64	113.71	125.23	139.12		134.92	126.75	241.65		118.63	106.93	112.44	125.69		121.8	133.62	162.25
Tbr1	735.96	953.43	943.22	710.49		1060.3	1377.35	539.04	719.83		1029.94	751.56	1625.16	1037.11	1584.31		808.09	631.01	449.19		1000.34	1058.08	1170.75	1074.64		1181.25	711.41	814.06
Tbx21	34.18	33.48	35.54	41.86		21.92	37.66	33.04	23.08		21.16	23.61	22.41	23.03	23.61		58.23	42.25	38.38		23.95	30.39	34.77	19.15		23.36	17.88	17.72
Tcirg1	181.59	167.4	200.95	179.23		174.55	156.03	181.74	163.31		164.6	165.29	151.06	151.86	145.02		225.81	226.24	238.81		147.14	150.83	163.44	176.47		152.66	210.79	182.77
Tcl1	18.16	14.56	24.61	25.76		8.12	21.52	20.65	15.98		22.34	10.59	9.13	17.99	15.18		58.23	36.8	9.95		15.97	23.64	28.98	19.98		13.35	30.11	11.19
Tet1	458.24	439.6	490.75	533.4		474.13	500.37	641.27	572.49		469.12	501.58	426.62	449.82	459.53		502.75	418.4	528.79		422.03	428.86	427.73	457.83		390.41	490.27	494.22
Tfg	3033.57	2803.53	2892.55	3128.5		2974.69	2785.64	3622.49	3501.5		2916.99	3240.75	2793.81	3089.01	2926.63		2767.97	2896.1	3597.77		3161.84	2956.98	2733.29	2931.76		2997.35	3304.85	3132.22
Tgfa	792.57	729.27	1204.32	750.2		688.47	536.68	533.87	514.8		592.57	585.45	636.62	652.06	647.55		678.86	716.87	642.51		638.76	746.28	601.6	597.67		657.36	535.44	610.78
Tgfb1	200.81	192.14	224.19	141.67		158.31	145.27	192.07	179.29		134.03	157.97	135.29	165.53	133.22		169	166.27	304.2		181.36	196.98	137.94	168.98		155.16	145.86	138.01
Tgfbr1	1192.06	1363.92	1170.14	994.9		879.26	837.98	815.78	785.51		860.63	834.61	862.38	873.73	827.99		1251.2	1354.7	1179.83		935.32	916.25	840.39	856.55		870.92	892.08	869.08
Tgm1	24.57	32.02	31.44	27.9		12.99	16.14	20.65	19.53		19.99	21.98	19.09	12.24	17.71		32.66	28.62	29.85		17.11	20.26	38.25	25.8		30.03	16	16.78
Tgm2	164.5	132.46	153.1	121.28		138.02	158.72	124.95	130.47		184.59	183.21	128.65	192.16	194.77		183.21	173.08	199.01		168.81	137.32	143.74	175.64		191.04	181.62	179.04
Tie1	97.2	64.05	128.5	78.35		207.03	59.18	76.42	116.27		67.02	100.97	78.02	105.8	101.18		68.17	83.14	110.88		62.73	77.67	81.14	110.71		71.74	64.93	99.78
Timeless	129.25	117.91	110.73	128.79		128.28	169.48	169.35	123.37		131.68	149.01	145.25	141.06	145.87		150.54	149.92	137.88		107.22	149.71	176.19	148.17		147.66	163.74	156.66
Timp1	42.73	56.77	45.11	30.05		21.92	49.77	44.4	34.62		47.03	37.46	23.24	21.59	25.29		72.43	66.78	68.23		27.38	36.02	28.98	27.47		26.7	31.99	15.85
Tle3	497.76	489.09	483.91	466.86		619.46	609.32	616.48	630.18		567.88	558.58	607.57	702.44	597.8		379.19	372.06	622.61		449.41	508.78	478.73	488.63		606.48	622.95	621.04
Tlr2	44.86	55.31	56.05	38.64		31.66	43.04	43.37	62.13		43.5	43.97	28.22	38.86	45.53		80.95	96.76	68.23		39.92	56.28	54.48	39.12		54.22	54.58	43.83
Tlr4	76.91	106.26	118.93	78.35		64.95	69.94	81.58	77.22		71.72	60.26	55.61	51.1	55.65		132.08	113.12	108.03		59.31	79.92	84.62	67.43		65.9	65.87	63.41
Tlr7	77.98	110.63	113.46	64.39		54.4	125.09	73.32	59.47		81.13	87.13	95.45	68.37	81.79		133.5	133.56	82.45		90.11	102.43	103.16	78.25		98.44	95.98	91.38
Tm4sf1	393.08	372.64	430.6	298.36		380.77	299.95	342.84	300		318.62	351.76	257.3	308.76	294.26		481.45	448.39	383.8		244.1	301.66	285.15	331.3		256.11	255.96	244.31
Tmc7	285.2	228.53	263.83	340.22		306.08	208.49	359.36	322.19		304.51	324.89	245.68	305.16	295.95		224.39	291.65	314.15		240.67	249.89	204.01	266.37		264.45	304.89	351.55
Tmcc3	999.79	743.82	861.2	851.08		807	535.34	823.01	774.86		704.26	810.19	625.83	735.55	672		887.62	951.29	1030.58		589.71	668.61	636.38	700.89		743.29	861.97	943.68
Tmem100	651.58	774.39	604.21	496.91		461.95	438.49	361.42	357.69		395.05	387.59	332	341.14	368.46		568.08	575.13	537.32		422.03	425.48	380.2	320.48		301.99	322.77	344.09
Tmem119	1023.29	1206.71	1012.94	785.61		670.61	667.15	562.79	560.95		720.72	533.34	646.58	559.22	650.08		1019.7	1011.25	746.28		685.52	845.34	818.36	665.93		703.25	705.76	668.59
Tmem144	304.42	270.75	300.74	306.95		246.81	258.25	276.75	283.14		244.55	258.93	251.49	272.77	279.09		350.79	306.65	395.17		225.85	275.78	329.2	299.67		277.79	287.01	299.33
Tmem173	77.98	78.6	79.29	57.96		44.65	67.25	45.44	54.14		48.2	59.44	48.14	43.9	37.94		89.47	95.4	78.18		51.33	51.78	66.07	48.28		52.56	48.93	49.42
Tmem204	111.09	98.98	92.96	91.23		112.85	71.29	128.05	102.07		84.65	87.13	71.38	85.65	105.4		123.56	100.85	142.15		70.72	95.68	105.48	90.73		78.42	81.87	85.79
Tmem206	523.4	410.49	438.8	554.87		524.47	458.67	578.28	566.28		523.2	512.98	376.82	521.07	457.84		497.07	486.55	558.64		507.58	520.03	438.16	511.1		468.83	486.51	533.38
Tmem37	81.18	97.53	98.42	93.37		56.02	83.39	77.45	48.82		88.18	88.75	66.4	64.77	65.77		167.58	103.58	92.4		57.03	79.92	106.64	67.43		85.09	76.22	70.87
Tmem64	2922.48	2928.72	3068.89	2381.53		2634.52	2426.51	2363.71	2834.04		2116.32	2023.43	2139.76	2178.57	2242.82		2397.3	2613.99	3067.56		2253.9	2366.04	2083	2185.08		2061.35	1748.41	1917.19
Tmem88b	788.3	545.86	694.43	836.06		592.67	328.2	609.26	602.67		395.05	524.38	338.64	428.95	384.48		633.41	654.18	999.3		375.27	396.22	388.32	439.51		502.2	589.08	586.53
Tnf	32.04	48.04	36.91	24.68		24.36	25.56	25.82	29.29		30.57	35.01	24.9	20.15	25.29		71.01	46.34	32.69		29.66	21.39	45.21	22.48		25.86	33.88	12.12
Tnfrsf10b	39.52	48.04	61.51	53.66		38.97	45.73	67.12	51.48		57.61	42.34	43.99	38.86	38.79		132.08	100.85	73.92		39.92	39.4	57.96	49.11		36.71	52.7	40.1
Tnfrsf11b	64.09	49.49	49.21	54.74		46.28	43.04	76.42	47.93		47.03	33.38	41.5	50.38	32.88		82.37	70.87	89.55		33.08	47.28	56.8	37.46		45.88	45.17	48.49
Tnfrsf12a	349.29	251.82	265.2	355.24		338.55	203.11	466.75	395.86		210.46	259.75	156.04	210.16	183.81		306.76	265.76	633.98		226.99	183.47	249.22	202.28		179.36	245.61	219.13
Tnfrsf13c	25.64	27.66	25.97	24.68		17.86	26.9	32.01	20.41		24.69	25.24	20.75	13.67	21.92		44.03	32.71	32.69		20.53	15.76	23.18	12.49		17.52	16.94	21.45
Tnfrsf17	48.07	45.12	43.74	50.44		23.54	39.01	35.11	23.96		42.33	30.94	29.05	28.79	26.14		92.31	50.43	39.8		25.09	32.64	41.73	28.3		31.7	35.76	26.11
Tnfrsf1a	296.95	264.92	259.73	229.67		220.02	221.94	283.98	239.65		215.16	276.03	215.8	249.02	220.07		234.33	257.58	353.95		233.83	244.26	226.04	243.06		239.42	267.25	264.83
Tnfrsf1b	88.66	80.06	95.69	75.13		67.39	69.94	78.48	66.57		84.65	75.73	54.78	50.38	63.24		103.67	115.84	105.19		58.17	69.79	67.23	75.75		73.41	63.99	93.25
Tnfrsf25	74.77	34.93	82.02	39.71		131.52	59.18	33.04	46.15		34.1	46.41	35.69	35.27	53.12		83.79	68.14	48.33		27.38	38.27	64.91	63.26		30.87	30.11	57.81
Tnfrsf4	21.36	26.2	46.48	39.71		27.6	40.35	36.14	21.3		31.74	33.38	34.86	22.31	32.04		51.13	54.51	34.12		30.8	38.27	32.46	22.48		19.19	31.05	40.1
Tnfsf10	34.18	34.93	36.91	56.88		30.85	30.94	35.11	37.28		56.44	40.71	38.18	59.74	53.96		66.75	69.51	49.75		50.19	46.15	44.05	48.28		65.9	63.99	50.35
Tnfsf12	174.11	171.76	170.87	162.06		144.51	133.16	196.2	188.17		126.98	122.95	124.5	120.19	129		205.93	189.44	226.02		136.88	149.71	141.42	138.18		156	154.33	130.55
Tnfsf13b	42.73	45.12	43.74	51.52		25.17	48.42	50.6	33.73		55.26	50.48	39.01	30.95	37.94		63.91	55.88	49.75		35.36	30.39	53.32	35.79		53.39	63.99	55.95
Tnfsf4	21.36	24.75	19.14	19.32		6.49	25.56	18.59	15.98		27.04	16.29	18.26	17.99	9.27		31.24	24.53	35.54		14.83	18.01	18.55	12.49		10.84	23.53	8.39
Tnfsf8	13.89	24.75	20.5	15.03		12.18	21.52	15.49	21.3		28.22	18.73	17.43	12.24	10.12		28.4	34.07	22.74		12.55	6.75	18.55	17.48		12.51	16	12.12
Top2a	94	119.36	114.83	92.3		69.82	61.87	67.12	55.92		56.44	54.56	69.72	44.62	64.92		124.98	98.13	108.03		41.06	52.9	76.5	41.62		40.04	49.87	41.03
Topbp1	304.42	253.28	289.8	267.24		277.66	282.46	254.03	240.53		273.95	255.68	278.88	250.46	282.46		257.06	239.87	265.82		253.22	273.52	290.95	250.56		281.97	263.48	262.96
Tpd52	3662.71	4202.39	3843.98	3720.93		3189.03	4136.09	3326.12	3162.45		3528.37	3337.64	3753.3	3501.41	3643.32		4205.21	4481.13	3759.82		3450.42	3385.84	3428.78	3346.3		3797.36	3594.68	3345.76
Tpsb2	23.5	18.92	31.44	19.32		18.67	26.9	29.95	25.74		24.69	19.54	25.73	20.87	22.77		56.81	34.07	21.32		15.97	15.76	20.86	14.98		12.51	21.64	13.99
Tradd	66.23	90.25	76.55	106.25		69.82	95.5	93.97	67.46		79.95	72.47	88.81	64.05	85.16		157.64	92.68	105.19		62.73	84.42	114.76	78.25		67.57	95.04	77.4
Traf1	65.16	85.88	75.18	62.25		62.51	44.39	98.1	92.31		70.54	59.44	55.61	31.67	44.69		80.95	77.68	152.1		53.61	47.28	68.39	53.27		48.38	72.46	49.42
Traf2	392.01	333.34	367.72	381		396.19	379.31	424.41	391.42		306.87	349.32	302.95	337.55	313.66		379.19	333.9	453.45		337.63	337.68	353.54	351.28		316.17	333.12	345.95
Traf3	655.85	695.79	632.92	601.02		643	513.82	469.85	581.36		510.27	506.47	448.2	544.1	537.1		485.71	515.17	616.92		485.91	438.99	468.3	466.15		450.48	515.68	549.23
Traf6	321.52	278.02	296.64	269.38		297.96	282.46	349.03	343.49		300.99	321.63	295.48	303.72	318.72		251.38	287.57	376.69		273.75	280.28	271.24	316.32		300.32	357.59	320.78
Trat1	25.64	42.21	54.68	39.71		23.54	63.22	41.31	35.5		62.31	49.67	57.27	41.02	61.55		78.11	99.49	42.64		60.45	46.15	85.78	58.27		65.07	50.81	55.95
Trem1	42.73	53.86	51.95	41.86		25.17	36.32	60.93	37.28		36.45	24.43	34.03	25.91	37.94		102.25	92.68	59.7		25.09	28.14	55.64	30.8		30.03	41.4	41.03
Trem2	401.63	519.66	507.15	459.35		287.4	394.11	299.46	271.6		352.72	276.03	281.37	260.54	300.17		676.01	575.13	487.57		408.35	457	369.77	356.27		347.87	384.88	356.21
Trem3	28.84	21.83	36.91	25.76		11.37	33.63	23.75	15.09		27.04	17.91	19.09	7.92	17.71		58.23	38.16	32.69		12.55	19.14	40.57	15.82		8.34	18.82	15.85
Trim47	139.93	133.92	159.94	124.5		161.56	122.4	122.88	118.05		119.92	117.25	115.37	128.11	109.61		149.12	145.83	135.04		111.78	124.94	112.44	115.71		97.6	107.28	115.63
Trp53	181.59	200.88	202.31	182.45		177.8	224.63	180.71	163.31		188.12	180.77	186.75	180.65	202.36		245.69	197.62	172		174.52	154.21	198.22	156.49		161	178.79	152
Trp53bp2	703.92	608.45	642.49	609.6		582.92	485.57	730.07	706.51		638.42	692.93	537.02	736.99	575.04		531.15	675.98	686.58		599.97	592.07	605.08	673.42		638.18	730.23	676.98
Trp73	91.86	75.69	65.62	55.81		71.44	82.05	93.97	80.77		79.95	65.95	45.65	59.02	59.02		127.82	113.12	96.66		53.61	73.16	69.55	69.92		82.59	75.28	61.54
Trpa1	19.23	36.39	32.81	23.61		12.18	17.49	23.75	32.84		25.87	26.06	20.75	20.15	21.08		44.03	36.8	25.59		27.38	21.39	42.89	21.64		24.19	32.94	25.18
Trpm4	61.95	81.51	71.08	80.49		76.32	92.81	82.61	80.77		94.06	83.87	109.56	97.88	105.4		103.67	80.41	95.24		79.84	86.67	96.21	89.07		87.59	93.16	97.91
Tspan18	84.38	49.49	51.95	61.17		65.76	82.05	73.32	82.54		115.22	101.78	48.97	87.81	77.57		93.73	77.68	86.71		43.34	77.67	51	60.77		61.73	78.1	107.24
Ttr	5714.64	6192.23	1593.91	3084.5		2597.99	2387.5	3966.36	3370.14		3001.64	2301.91	1656.7	1872.69	2351.59		3868.62	4715.54	4698		65.02	1291.08	3810.14	2638.75		2380.86	1514.1	2545.69
Tubb3	7934.27	7644.94	7767.24	9867.4		8192.59	7941.29	8432.51	7587.92		8065.51	8143.39	6962.11	7704.53	7180.4		6926.31	6744.86	7961.73		8292.42	7919.81	7425.54	7338.55		7410.37	8403.28	7875.78
Tubb4a	4177.56	3532.8	3663.54	4807.06		4577.33	3958.54	4823.45	4742.34		4294.94	4769.11	4297.78	4809.13	4194.75		2792.11	2856.58	4646.83		3548.52	4052.21	3524.99	3854.9		4116.87	4177.17	4366.83
Txnrd1	2822.07	2668.16	2919.89	2783.99		2861.84	2236.85	2753.01	2613.92		2484.32	2632.5	2350.58	2591.69	2230.17		2465.47	2488.61	2737.78		2570.99	2563.02	2404.09	2480.59		2474.29	2517.22	2568.07
Tyrobp	1101.27	1436.7	1253.53	982.02		674.66	987.28	687.74	592.02		674.87	681.53	570.22	588.01	578.41		1702.82	1846.69	1665.98		906.8	974.78	858.93	635.96		710.75	805.51	784.22
Ugt8a	2109.61	1538.6	1640.39	2106.78		1803.98	726.34	1176.17	1139.65		725.43	817.51	681.44	738.43	726.81		1587.78	1591.84	2290.01		540.66	639.35	678.11	680.91		686.56	916.55	899.85
Ulk1	1255.08	1164.5	1201.59	1163.4		1359.88	1374.66	1422.97	1468.06		1273.32	1371.21	1372.83	1465.34	1449.4		1025.38	1038.51	1404.43		1204.51	1261.81	1199.72	1321.87		1440.7	1287.31	1383.81
Ung	98.27	100.44	124.4	116.98		88.49	69.94	104.3	85.21		79.95	78.98	86.32	95	79.26		65.33	81.77	102.35		78.7	96.8	90.41	70.76		86.76	81.87	96.98
Uty	37.39	45.12	41.01	32.2		17.86	17.49	28.91	20.41		25.87	17.1	18.26	21.59	10.96		38.35	27.26	34.12		15.97	22.51	17.39	19.98		19.19	20.7	17.72
Vamp7	4274.76	5000.07	3834.41	3625.42		2593.93	3377.47	3256.94	3010.67		2889.95	2737.54	2704.17	2620.48	2557.32		5352.73	5019.46	4607.03		3074.01	3115.7	3239.84	2886.81		2849.69	3198.52	2794.66
Vav1	181.59	192.14	172.24	162.06		114.47	158.72	131.14	131.36		132.86	125.4	138.61	140.34	142.49		161.9	212.61	194.74		143.72	148.58	147.21	129.86		147.66	140.21	142.67
Vegfa	852.39	754.01	818.83	1024.95		977.49	590.49	730.07	783.73		784.21	740.97	535.36	753.54	652.61		812.35	891.32	1064.69		526.97	729.4	701.29	593.51		739.95	1024.77	946.47
Vim	765.87	746.74	702.63	505.5		729.87	667.15	1117.31	1215.98		671.34	714.1	583.5	667.89	639.96		737.08	819.09	1991.5		553.21	637.1	496.12	619.32		709.92	641.77	615.44
Vps4a	2787.89	2624.49	2549.44	2708.87		2474.58	2827.34	2824.26	2795.88		2884.07	2786.39	2949.02	2965.22	2919.88		2387.35	2368.67	2430.74		3010.14	3016.64	3063.65	2761.95		2985.67	2807.05	2851.54
Vps4b	716.73	589.53	653.42	701.9		612.15	723.65	704.26	647.93		678.4	654.66	664.01	620.39	695.61		816.61	772.75	696.53		777.91	676.49	668.83	621.81		629.84	668.12	676.05
Was	79.04	87.34	95.69	79.42		70.63	78.01	83.64	48.82		63.49	67.58	57.27	58.3	69.98		110.78	129.47	106.61		66.16	77.67	81.14	69.09		69.24	67.75	57.81
Wdr5	416.58	468.71	455.21	459.35		429.48	461.36	417.19	427.81		478.52	433.19	440.73	423.19	443.51		430.32	478.37	470.51		452.83	463.75	460.18	426.2		445.47	420.63	449.46
Xcl1	38.45	56.77	46.48	47.22		25.17	41.7	54.73	27.51		47.03	32.57	29.05	23.75	25.29		79.53	59.97	49.75		14.83	31.52	49.84	30.8		31.7	41.4	21.45
Xiap	4182.9	4043.73	4023.05	3908.75		3551.12	3837.48	4428.98	4234.64		3794.08	3801.77	3694.37	3928.2	3767.26		4067.45	4361.19	4628.35		4143.93	3804.57	3425.3	3722.55		3849.92	3787.59	3766.31
Xrcc6	325.79	395.93	311.67	332.71		316.63	344.34	398.6	371.01		338.61	334.66	312.91	344.02	315.34		373.51	382.97	476.2		299.99	346.69	346.59	352.11		303.66	330.3	335.7
Zbp1	34.18	42.21	53.31	59.03		23.54	83.39	89.84	52.37		75.25	70.03	60.59	77.73	75.04		123.56	77.68	65.39		53.61	61.91	85.78	66.59		125.97	125.16	68.07
Zfp367	1039.32	1187.79	1022.51	971.29		823.24	1072.02	867.41	940.83		821.84	842.76	979.41	872.29	1037.94		1164.56	1035.78	1104.49		810.99	1037.81	1032.81	994.73		979.37	886.44	843.9
Aars	1841.5	1921.42	1641.76	2060.63		1967.97	2028.37	2037.39	2056.52		1958.77	1963.99	1901.55	2003.68	1896.28		1752.53	1572.76	2187.66		2082.8	1950.69	1877.83	1855.45		1955.41	2041.07	2030.95
Asb10	25.64	23.29	19.14	32.2		13.8	17.49	30.98	18.64		24.69	18.73	21.58	15.11	11.8		69.59	55.88	34.12		26.23	27.01	39.41	24.97		22.52	33.88	27.04
Ccdc127	2265.56	2184.89	2218.63	2243.08		2167.7	1985.32	2060.11	2119.54		2070.46	2039.72	2089.13	2109.48	2123.09		2032.31	1977.53	2140.75		1992.69	2108.27	2109.66	2080.2		2116.41	2023.19	1925.58
Cnot10	1028.64	1049.51	1108.63	1103.29		1134.18	1100.27	1258.78	1067.76		1181.61	1249.89	1168.65	1243.66	1175.37		1279.6	1320.62	1027.73		1239.87	1154.88	1145.24	1227.81		1169.57	1283.55	1416.45
Csnk2a2	1385.4	1461.45	1425.77	1357.65		1401.29	1306.06	1127.64	1246.16		1440.27	1313.4	1386.94	1371.77	1287.51		1254.04	1289.28	1169.88		1334.54	1390.13	1312.16	1340.18		1321.4	1296.72	1244.87
Fam104a	656.92	704.52	641.12	682.58		654.37	677.92	653.66	660.36		664.29	639.19	647.41	605.28	607.08		626.31	703.24	710.74		615.94	584.19	639.85	574.36		681.56	650.24	635.96
Gusb	257.43	286.76	291.17	238.26		206.22	196.38	229.25	226.33		229.27	207.64	195.88	208	201.52		276.94	298.47	275.77		246.38	220.62	237.63	231.41		201.88	211.73	226.59
Lars	982.7	1010.2	952.79	1058.22		931.22	1189.04	1084.27	999.42		994.67	1124.49	1098.93	1029.19	1060.7		1205.75	1102.56	1044.79		1069.92	1127.86	1074.54	1077.14		1010.24	1039.82	994.03
Mto1	699.64	735.09	745.01	681.51		704.7	664.46	667.08	673.67		604.33	596.85	697.21	641.98	685.49		778.27	742.77	798.87		621.65	631.47	668.83	692.57		698.24	652.12	700.3
Supt7l	397.35	299.86	408.73	389.59		414.87	421.01	422.35	464.2		413.86	444.58	424.96	435.43	433.39		333.75	361.16	373.85		396.94	409.72	394.11	398.73		414.61	410.28	386.05
Tada2b	1218.77	1208.17	1142.8	1110.81		1218.62	1088.16	1245.36	1244.39		1299.18	1359.81	1251.65	1353.78	1228.49		1087.87	1165.26	1151.4		1323.14	1277.57	1221.75	1250.28		1385.64	1321.19	1339.05
Tbp	554.37	497.82	571.4	531.26		573.99	636.22	527.68	529.89		544.36	512.98	575.2	485.09	597.8		654.71	524.71	506.05		497.32	549.3	566.83	558.55		519.72	511.91	538.98
Xpnpep1	1306.36	1391.58	1190.65	1298.62		1391.55	1366.59	1352.75	1357.11		1310.94	1334.57	1266.59	1413.52	1405.56		1096.39	1206.14	1208.26		1339.11	1391.26	1365.48	1382.64		1308.06	1361.65	1257.92
NEG_A	54	30	53	52		56	34	47	34		49	44	45	39	45		33	42	46		42	49	49	28		43	44	33
NEG_B	24	22	20	22		18	21	17	31		22	25	22	24	23		21	13	29		15	32	26	20		27	21	22
NEG_C	11	14	17	12		14	11	23	12		24	15	21	14	19		18	13	17		12	15	27	9		16	26	17
NEG_D	22	28	19	21		15	11	19	27		18	18	20	33	26		27	24	19		12	17	25	33		21	19	18
NEG_E	20	17	20	16		28	18	28	14		25	16	31	16	28		26	24	16		15	21	20	26		21	20	19
NEG_F	36	29	39	39		34	18	36	45		37	33	33	27	26		34	30	41		23	31	29	35		21	27	34
NEG_G	24	13	12	15		23	12	22	20		20	16	21	21	21		15	19	23		13	10	23	26		19	21	22
NEG_H	30	34	25	18		26	17	39	33		30	34	35	26	31		33	23	22		14	21	28	35		30	24	23
POS_A	40282	40790	44828	42798		32862	35674	38174	34207		41248	36349	37465	31490	38636		44152	41280	43808		36357	36702	42469	35582		38993	41952	34730
POS_B	13331	13677	14622	13942		10944	11558	12968	11283		13550	11960	12243	10580	12885		14925	13641	14768		12731	12061	14588	12163		13085	13940	11799
POS_C	3708	3900	4014	3931		3065	3309	3627	3185		3801	3322	3454	3003	3581		4022	3883	3746		3432	3383	4100	3443		3613	3897	3248
POS_D	927	862	985	910		706	793	843	746		949	782	840	669	805		987	853	881		801	757	951	844		867	903	752
POS_E	136	143	127	118		113	122	132	113		122	94	132	108	130		130	123	131		115	103	159	116		123	166	106
POS_F	81	76	95	81		79	65	87	61		89	78	85	60	66		81	71	93		61	72	78	87		75	80	57
