# Supplementary material for: Influenza virus infection exacerbates gene expression related to neurocognitive dysfunction in brains of old mice
Source: Immun Ageing. 2024 Jun 21;21:39. doi: 10.1186/s12979-024-00447-y (PMC11191167; doi:10.1186/s12979-024-00447-y)
Supplement: Supplementary file 4 — Supplementary Material 4 [file 12979_2024_447_MOESM4_ESM.xlsx]

## Sheet: Young D3 vs Mock
	Log2 fold change	std error (log2)	Lower confidence limit (log2)	Upper confidence limit (log2)	Linear fold change	Lower confidence limit (linear)	Upper confidence limit (linear)	P-value	BH.p.value	method	Gene.sets	probe.ID
Gpr34-mRNA	-0.963	0.136	-1.23	-0.698	0.513	0.427	0.617	3.27e-05	0.00802	lm.nb	Microglia Function	NM_011823.4:256
Slc2a5-mRNA	-1.06	0.151	-1.36	-0.764	0.48	0.391	0.589	3.62e-05	0.00802	lm.nb	Microglia Function	NM_019741.3:2305
Rala-mRNA	-0.279	0.0407	-0.359	-0.199	0.824	0.78	0.871	4.44e-05	0.00802	loglinear	Autophagy, Growth Factor Signaling, Neurons and Neurotransmission	NM_019491.5:605
P2ry12-mRNA	-1	0.15	-1.3	-0.71	0.499	0.407	0.611	5.38e-05	0.00802	lm.nb	Microglia Function	NM_027571.3:439
Fcer1g-mRNA	-0.638	0.0985	-0.831	-0.445	0.643	0.562	0.735	7.07e-05	0.00802	loglinear	Adaptive Immune Response, Autophagy, Inflammatory Signaling, Innate Immune Response	NM_010185.4:264
Tgfbr1-mRNA	-0.506	0.0795	-0.662	-0.35	0.704	0.632	0.784	8.18e-05	0.00802	loglinear	Cytokine Signaling, Growth Factor Signaling	NM_009370.2:4425
Fcrls-mRNA	-1.21	0.198	-1.6	-0.822	0.432	0.33	0.566	0.000115	0.00802	lm.nb	Microglia Function	NM_030707.3:925
Pllp-mRNA	-0.849	0.14	-1.12	-0.574	0.555	0.459	0.672	0.000123	0.00802	lm.nb	Oligodendrocyte Function	NM_026385.3:345
Opalin-mRNA	-0.759	0.126	-1.01	-0.512	0.591	0.498	0.701	0.000129	0.00802	lm.nb	Oligodendrocyte Function	NM_153520.1:201
Tmem119-mRNA	-0.725	0.122	-0.965	-0.485	0.605	0.512	0.715	0.000147	0.00802	lm.nb	Microglia Function	NM_146162.2:1550
Itgam-mRNA	-0.807	0.137	-1.08	-0.538	0.572	0.474	0.689	0.000156	0.00802	lm.nb	Autophagy, Innate Immune Response, Matrix Remodeling	NM_001082960.1:3025
Tle3-mRNA	0.391	0.0666	0.261	0.522	1.31	1.2	1.44	0.000157	0.00802	loglinear	Microglia Function, Notch, Wnt	NM_009389.2:3584
Setd1a-mRNA	0.324	0.0566	0.213	0.434	1.25	1.16	1.35	0.000194	0.00912	loglinear	Epigenetic Regulation	NM_178029.3:1612
Coa5-mRNA	-0.229	0.041	-0.309	-0.149	0.853	0.807	0.902	0.00023	0.01	loglinear	Microglia Function	NM_198006.4:1808
Cox5b-mRNA	-0.25	0.0455	-0.339	-0.161	0.841	0.791	0.895	0.000264	0.0107	loglinear	Microglia Function	NM_009942.2:332
Csf1r-mRNA	-0.62	0.116	-0.848	-0.392	0.651	0.556	0.762	0.000332	0.0127	loglinear	Cytokine Signaling, Growth Factor Signaling, Microglia Function	NM_001037859.1:3655
Tmem100-mRNA	-0.66	0.125	-0.906	-0.415	0.633	0.534	0.75	0.000364	0.0131	lm.nb	Microglia Function	NM_026433.2:1350
Rpl9-mRNA	-0.554	0.107	-0.764	-0.345	0.681	0.589	0.787	0.000406	0.0138	loglinear	Microglia Function	NM_011292.2:142
Mpeg1-mRNA	-0.642	0.125	-0.886	-0.398	0.641	0.541	0.759	0.000432	0.0139	lm.nb	Inflammatory Signaling	NM_010821.1:4135
Ulk1-mRNA	0.246	0.0483	0.152	0.341	1.19	1.11	1.27	0.000465	0.0139	loglinear	Autophagy, Cellular Stress	NM_009469.3:4050
Bnip3l-mRNA	-0.305	0.0602	-0.423	-0.187	0.81	0.746	0.879	0.000488	0.0139	loglinear	Apoptosis, Autophagy	NM_009761.3:1738
Trem2-mRNA	-0.611	0.121	-0.849	-0.373	0.655	0.555	0.772	0.000513	0.0139	lm.nb	Adaptive Immune Response, Inflammatory Signaling, Microglia Function	NM_031254.2:646
Hdac2-mRNA	-0.305	0.0611	-0.425	-0.186	0.809	0.745	0.879	0.00054	0.0139	loglinear	Cell Cycle, Cellular Stress, Epigenetic Regulation, Growth Factor Signaling, Notch	NM_008229.2:1010
Fabp5-mRNA	-0.462	0.0926	-0.644	-0.281	0.726	0.64	0.823	0.000546	0.0139	loglinear	Microglia Function	NM_010634.3:430
Nostrin-mRNA	0.9	0.182	0.544	1.26	1.87	1.46	2.39	0.000572	0.014	loglinear		NM_181547.3:1452
Pdpn-mRNA	-0.556	0.113	-0.778	-0.334	0.68	0.583	0.793	0.000618	0.0145	lm.nb	Matrix Remodeling	NM_010329.2:1625
Prkar1a-mRNA	-0.114	0.0233	-0.159	-0.0679	0.924	0.895	0.954	0.00065	0.0147	loglinear	Apoptosis, Growth Factor Signaling	NM_021880.2:2235
Cx3cr1-mRNA	-0.57	0.118	-0.802	-0.338	0.674	0.574	0.791	0.000702	0.0151	loglinear	Cytokine Signaling, Microglia Function	NM_009987.3:2696
Tyrobp-mRNA	-0.71	0.148	-1	-0.42	0.611	0.5	0.748	0.000729	0.0151	lm.nb	Adaptive Immune Response, Innate Immune Response	NM_011662.2:130
Hpgds-mRNA	-0.664	0.139	-0.935	-0.392	0.631	0.523	0.762	0.000741	0.0151	loglinear	Lipid Metabolism	NM_019455.4:425
Olfml3-mRNA	-0.761	0.16	-1.07	-0.447	0.59	0.475	0.734	0.000782	0.0154	lm.nb	Matrix Remodeling	NM_133859.2:1035
Kdm4a-mRNA	0.199	0.0421	0.117	0.282	1.15	1.08	1.22	0.00081	0.0155	loglinear	DNA Damage, Epigenetic Regulation	NM_172382.2:1675
C1qa-mRNA	-0.501	0.112	-0.721	-0.281	0.706	0.607	0.823	0.0012	0.0214	lm.nb	Innate Immune Response	NM_007572.2:566
Prkar2b-mRNA	-0.476	0.107	-0.685	-0.267	0.719	0.622	0.831	0.0012	0.0214	lm.nb	Apoptosis, Cell Cycle, Growth Factor Signaling	NM_011158.3:918
Atg5-mRNA	-0.382	0.0874	-0.553	-0.211	0.767	0.682	0.864	0.0014	0.0214	loglinear	Autophagy, Cellular Stress, Innate Immune Response	NM_001314013.1:262
Rps21-mRNA	-0.468	0.107	-0.678	-0.258	0.723	0.625	0.836	0.0014	0.0214	lm.nb	Microglia Function	NM_025587.2:153
Kit-mRNA	0.811	0.186	0.447	1.17	1.75	1.36	2.26	0.0014	0.0214	lm.nb	Adaptive Immune Response, Angiogenesis, Cytokine Signaling, Growth Factor Signaling, Insulin Signaling	NM_001122733.1:4275
Rps10-mRNA	-0.442	0.102	-0.642	-0.243	0.736	0.641	0.845	0.00144	0.0214	loglinear	Microglia Function	NM_025963.3:318
Cdkn1a-mRNA	1.06	0.244	0.582	1.54	2.09	1.5	2.91	0.00146	0.0214	lm.nb	Adaptive Immune Response, Cell Cycle, Cellular Stress, Cytokine Signaling, DNA Damage, Growth Factor Signaling	NM_007669.4:1670
Dock2-mRNA	-0.49	0.113	-0.711	-0.268	0.712	0.611	0.83	0.00147	0.0214	loglinear	Autophagy	NM_033374.3:2410
Pole-mRNA	1.35	0.31	0.737	1.95	2.54	1.67	3.87	0.00147	0.0214	loglinear	Cell Cycle, DNA Damage	NM_011132.2:823
Ctss-mRNA	-0.458	0.106	-0.664	-0.251	0.728	0.631	0.84	0.00147	0.0214	lm.nb	Adaptive Immune Response, Innate Immune Response, Matrix Remodeling, Microglia Function	NM_021281.2:740
Tgfa-mRNA	-0.624	0.147	-0.912	-0.337	0.649	0.532	0.792	0.00168	0.0238	lm.nb	Astrocyte Function, Microglia Function, Neurons and Neurotransmission	NM_031199.2:3360
Mfge8-mRNA	-0.628	0.149	-0.919	-0.336	0.647	0.529	0.792	0.00177	0.0246	lm.nb	Autophagy	NM_008594.2:1357
Nlgn2-mRNA	0.26	0.0619	0.138	0.381	1.2	1.1	1.3	0.00184	0.0246	loglinear	Matrix Remodeling, Neurons and Neurotransmission	NM_198862.2:1204
Vamp7-mRNA	-0.448	0.107	-0.658	-0.239	0.733	0.634	0.848	0.00186	0.0246	loglinear	Autophagy, Neurons and Neurotransmission	NM_011515.4:390
Top2a-mRNA	-0.932	0.223	-1.37	-0.495	0.524	0.387	0.71	0.00189	0.0246	loglinear	Apoptosis, Cell Cycle	NM_011623.2:1953
Npl-mRNA	-0.519	0.125	-0.764	-0.274	0.698	0.589	0.827	0.00199	0.0254	loglinear	Microglia Function	NM_028749.1:600
Padi2-mRNA	-0.673	0.164	-0.995	-0.352	0.627	0.502	0.784	0.00213	0.0266	lm.nb	Astrocyte Function, Epigenetic Regulation	NM_008812.2:1016
Casp2-mRNA	0.538	0.134	0.275	0.8	1.45	1.21	1.74	0.00248	0.0303	lm.nb	Apoptosis, Growth Factor Signaling, Innate Immune Response	NM_007610.1:420
Grm3-mRNA	-0.52	0.13	-0.775	-0.265	0.697	0.584	0.832	0.00255	0.0305	lm.nb	Astrocyte Function, Neurons and Neurotransmission	NM_181850.2:2525
Anapc15-mRNA	-0.224	0.0565	-0.335	-0.114	0.856	0.793	0.924	0.00262	0.0305	loglinear	Cell Cycle, Cellular Stress	NM_027532.3:350
Pik3cg-mRNA	-0.58	0.146	-0.866	-0.294	0.669	0.549	0.816	0.00265	0.0305	loglinear	Adaptive Immune Response, Apoptosis, Growth Factor Signaling, Innate Immune Response	NM_020272.2:2890
Rps9-mRNA	-0.289	0.073	-0.432	-0.145	0.819	0.741	0.904	0.00272	0.0306	loglinear	Microglia Function	NM_029767.2:173
Cryba4-mRNA	-0.993	0.252	-1.49	-0.499	0.503	0.357	0.707	0.00276	0.0306	lm.nb	Microglia Function	NM_021351.1:440
Syk-mRNA	-0.725	0.185	-1.09	-0.362	0.605	0.471	0.778	0.00287	0.0313	lm.nb	Adaptive Immune Response, Autophagy, Cytokine Signaling, Growth Factor Signaling, Innate Immune Response, NF-kB	NM_001198977.1:2064
Pecam1-mRNA	0.861	0.223	0.425	1.3	1.82	1.34	2.46	0.00311	0.0327	lm.nb	Matrix Remodeling	NM_008816.2:1100
Anxa1-mRNA	-0.569	0.147	-0.857	-0.28	0.674	0.552	0.823	0.00313	0.0327	lm.nb	Autophagy	NM_010730.2:400
Mbd3-mRNA	-0.165	0.0428	-0.249	-0.0813	0.892	0.842	0.945	0.00316	0.0327	loglinear	Epigenetic Regulation	NM_013595.2:420
C1qc-mRNA	-0.47	0.122	-0.709	-0.231	0.722	0.612	0.852	0.00321	0.0327	lm.nb	Innate Immune Response	NM_007574.2:708
Smarca5-mRNA	-0.165	0.0432	-0.249	-0.0799	0.892	0.841	0.946	0.00344	0.034	loglinear	Cell Cycle, DNA Damage, Epigenetic Regulation	NM_053124.2:2934
Ptpn6-mRNA	-0.589	0.155	-0.893	-0.286	0.665	0.538	0.82	0.00346	0.034	lm.nb	Adaptive Immune Response, Cytokine Signaling, Growth Factor Signaling, Inflammatory Signaling, Innate Immune Response	NM_013545.2:1691
Sumo1-mRNA	-0.429	0.113	-0.651	-0.207	0.743	0.637	0.866	0.00355	0.034	lm.nb	Cell Cycle, Cytokine Signaling, DNA Damage, Inflammatory Signaling	NM_009460.1:720
Vav1-mRNA	-0.428	0.113	-0.65	-0.207	0.743	0.637	0.867	0.00356	0.034	loglinear	Adaptive Immune Response, Angiogenesis, Autophagy, Cytokine Signaling, Growth Factor Signaling, Innate Immune Response	NM_011691.4:1640
Cd84-mRNA	-0.428	0.114	-0.651	-0.205	0.743	0.637	0.868	0.00373	0.035	loglinear		NM_013489.2:915
C1qb-mRNA	-0.456	0.122	-0.695	-0.217	0.729	0.618	0.86	0.00384	0.0355	lm.nb	Innate Immune Response	NM_009777.2:865
Cd74-mRNA	-0.547	0.148	-0.838	-0.257	0.684	0.56	0.837	0.00412	0.0376	lm.nb	Adaptive Immune Response, Inflammatory Signaling	NM_001042605.1:391
Bola2-mRNA	-0.311	0.0843	-0.476	-0.145	0.806	0.719	0.904	0.00421	0.0378	loglinear	Microglia Function	NM_175103.3:94
Rhoa-mRNA	-0.199	0.0543	-0.306	-0.0928	0.871	0.809	0.938	0.00433	0.0383	loglinear	Angiogenesis, Autophagy, Growth Factor Signaling, Wnt	NM_016802.4:1885
Cideb-mRNA	-0.508	0.139	-0.78	-0.235	0.703	0.582	0.85	0.00446	0.0385	lm.nb	Apoptosis	NM_009894.3:179
Sirt1-mRNA	0.294	0.0807	0.136	0.453	1.23	1.1	1.37	0.00448	0.0385	loglinear	Carbohydrate Metabolism, Cellular Stress, Epigenetic Regulation	NM_019812.2:843
Hps4-mRNA	0.41	0.113	0.189	0.631	1.33	1.14	1.55	0.00459	0.0388	loglinear	Microglia Function	NM_138646.3:1265
Eef2k-mRNA	0.429	0.118	0.197	0.661	1.35	1.15	1.58	0.00463	0.0388	loglinear	Growth Factor Signaling, Insulin Signaling, Microglia Function	NM_007908.3:1166
Slc2a1-mRNA	0.504	0.14	0.229	0.778	1.42	1.17	1.72	0.00488	0.04	lm.nb	Microglia Function	NM_011400.3:2190
Ercc2-mRNA	0.222	0.0618	0.101	0.343	1.17	1.07	1.27	0.00496	0.04	loglinear	DNA Damage, Inflammatory Signaling	NM_007949.4:1800
Rpl36al-mRNA	-0.339	0.0946	-0.524	-0.154	0.791	0.695	0.899	0.00497	0.04	loglinear	Microglia Function	NM_025589.4:74
Rpl28-mRNA	-0.204	0.0574	-0.317	-0.092	0.868	0.803	0.938	0.00516	0.0409	loglinear	Microglia Function	NM_009081.2:106
Jarid2-mRNA	0.415	0.117	0.186	0.643	1.33	1.14	1.56	0.00522	0.0409	lm.nb	Epigenetic Regulation	NM_021878.2:2160
Tbc1d4-mRNA	0.819	0.232	0.364	1.28	1.76	1.29	2.42	0.00549	0.0421	lm.nb	Microglia Function, Neurons and Neurotransmission	NM_001081278.2:2610
Rac1-mRNA	-0.0986	0.028	-0.154	-0.0438	0.934	0.899	0.97	0.00551	0.0421	loglinear	Adaptive Immune Response, Angiogenesis, Autophagy, Growth Factor Signaling, Innate Immune Response, Neurons and Neurotransmission, Wnt	NM_009007.2:1045
Ezh1-mRNA	0.342	0.0978	0.151	0.534	1.27	1.11	1.45	0.0057	0.043	loglinear	Epigenetic Regulation	NM_007970.1:3950
Abcc8-mRNA	0.579	0.17	0.246	0.913	1.49	1.19	1.88	0.00673	0.0501	lm.nb	Inflammatory Signaling, Neurons and Neurotransmission	NM_011510.3:1740
Rps2-mRNA	-0.347	0.103	-0.548	-0.146	0.786	0.684	0.904	0.00701	0.0513	loglinear	Microglia Function	NM_008503.5:304
Map3k14-mRNA	-0.619	0.183	-0.978	-0.259	0.651	0.508	0.835	0.00705	0.0513	loglinear	Adaptive Immune Response, Apoptosis, Cytokine Signaling, Growth Factor Signaling, Inflammatory Signaling, Innate Immune Response, NF-kB	NM_016896.3:3930
Hat1-mRNA	-0.348	0.104	-0.551	-0.144	0.786	0.683	0.905	0.00731	0.0526	loglinear	Epigenetic Regulation	NM_026115.4:1270
Reln-mRNA	0.48	0.145	0.196	0.764	1.39	1.15	1.7	0.00783	0.0556	lm.nb	Growth Factor Signaling, Matrix Remodeling, Neurons and Neurotransmission	NM_011261.2:2545
Map1lc3a-mRNA	-0.271	0.083	-0.434	-0.109	0.829	0.74	0.927	0.00843	0.0586	loglinear	Autophagy, Cellular Stress	NM_025735.1:685
Calr-mRNA	-0.429	0.132	-0.688	-0.171	0.743	0.621	0.888	0.00859	0.0586	lm.nb	Adaptive Immune Response, Autophagy, Neurons and Neurotransmission	NM_007591.3:551
Cd40-mRNA	-0.716	0.22	-1.15	-0.285	0.609	0.452	0.821	0.00862	0.0586	lm.nb	Adaptive Immune Response, Apoptosis, Cytokine Signaling, Inflammatory Signaling, Matrix Remodeling, NF-kB	NM_011611.2:1425
Pms2-mRNA	0.275	0.0843	0.109	0.44	1.21	1.08	1.36	0.00863	0.0586	loglinear	DNA Damage	NM_008886.2:265
Pla2g4a-mRNA	-0.577	0.178	-0.927	-0.228	0.67	0.526	0.854	0.00893	0.0595	loglinear	Autophagy, Cellular Stress, Growth Factor Signaling, Lipid Metabolism, Oligodendrocyte Function	NM_008869.2:1525
Akt2-mRNA	-0.471	0.146	-0.756	-0.185	0.722	0.592	0.879	0.00898	0.0595	lm.nb	Adaptive Immune Response, Angiogenesis, Apoptosis, Autophagy, Carbohydrate Metabolism, Cytokine Signaling, Growth Factor Signaling, Innate Immune Response, Insulin Signaling, Neurons and Neurotransmission, Wnt	NM_001110208.1:2504
Grm2-mRNA	0.465	0.144	0.182	0.747	1.38	1.13	1.68	0.00905	0.0595	lm.nb	Neurons and Neurotransmission	NM_001160353.1:2770
Atg3-mRNA	-0.162	0.0505	-0.261	-0.0628	0.894	0.835	0.957	0.00943	0.0613	loglinear	Autophagy, Cellular Stress	NM_026402.3:862
Ccl2-mRNA	2.55	0.798	0.983	4.11	5.84	1.98	17.3	0.00961	0.0618	lm.nb	Astrocyte Function, Cytokine Signaling, Inflammatory Signaling, Innate Immune Response	NM_011333.3:415
Cd68-mRNA	-0.374	0.118	-0.606	-0.143	0.771	0.657	0.906	0.01	0.0632	lm.nb	Microglia Function	NM_009853.1:636
Nrm-mRNA	0.449	0.142	0.171	0.727	1.37	1.13	1.66	0.01	0.0632	loglinear	Microglia Function	NM_134122.2:466
Irak2-mRNA	-0.264	0.0841	-0.429	-0.0997	0.833	0.743	0.933	0.0104	0.0649	loglinear	Apoptosis, Cytokine Signaling, Innate Immune Response	NM_001113553.1:485
Rad50-mRNA	0.302	0.0961	0.113	0.49	1.23	1.08	1.4	0.0106	0.0651	loglinear	Cell Cycle, Cellular Stress, DNA Damage	NM_009012.2:4165
Dot1l-mRNA	0.447	0.143	0.167	0.727	1.36	1.12	1.66	0.0107	0.0651	loglinear	Epigenetic Regulation	NM_199322.1:5490
Prkcq-mRNA	-0.416	0.133	-0.677	-0.155	0.75	0.626	0.898	0.0108	0.0651	lm.nb	Adaptive Immune Response, Apoptosis, Autophagy, NF-kB, Oligodendrocyte Function	NM_008859.2:1210
Apoe-mRNA	-0.332	0.108	-0.543	-0.121	0.795	0.687	0.92	0.0116	0.0695	loglinear	Astrocyte Function, Cellular Stress, Lipid Metabolism, Microglia Function, Neurons and Neurotransmission	NM_001305844.1:903
Gna15-mRNA	-0.555	0.181	-0.909	-0.201	0.681	0.533	0.87	0.0118	0.0699	loglinear	Microglia Function	NM_010304.3:323
Itgav-mRNA	0.166	0.0542	0.0601	0.273	1.12	1.04	1.21	0.0119	0.0699	loglinear	Adaptive Immune Response, Angiogenesis, Autophagy, Growth Factor Signaling, Matrix Remodeling	NM_008402.2:3145
Kdm6a-mRNA	0.183	0.0598	0.0652	0.3	1.13	1.05	1.23	0.0123	0.0709	loglinear	Epigenetic Regulation	NM_009483.1:2560
Sall1-mRNA	-0.304	0.0996	-0.499	-0.108	0.81	0.708	0.928	0.0123	0.0709	loglinear	Epigenetic Regulation	NM_021390.3:4875
Dlx2-mRNA	1.19	0.392	0.423	1.96	2.28	1.34	3.89	0.0125	0.0713	lm.nb	Neurons and Neurotransmission	NM_010054.2:1891
Ppfia4-mRNA	0.482	0.159	0.169	0.794	1.4	1.12	1.73	0.0129	0.0729	lm.nb	Microglia Function, Neurons and Neurotransmission	NM_001144855.1:454
Hus1-mRNA	-0.268	0.0892	-0.442	-0.0927	0.831	0.736	0.938	0.0134	0.0745	loglinear	Cell Cycle, DNA Damage	NM_008316.2:2505
Egfr-mRNA	-0.226	0.0755	-0.374	-0.0783	0.855	0.772	0.947	0.0134	0.0745	loglinear	Adaptive Immune Response, Angiogenesis, Astrocyte Function, Cytokine Signaling, Growth Factor Signaling, Insulin Signaling	NM_207655.2:1335
Cnp-mRNA	-0.333	0.111	-0.552	-0.115	0.794	0.682	0.923	0.0135	0.0746	lm.nb	Oligodendrocyte Function	NM_009923.2:166
Ugt8a-mRNA	-0.615	0.206	-1.02	-0.211	0.653	0.493	0.864	0.0138	0.0748	lm.nb	Lipid Metabolism, Oligodendrocyte Function	NM_011674.4:138
C5ar1-mRNA	0.577	0.194	0.197	0.958	1.49	1.15	1.94	0.0139	0.0748	lm.nb	Inflammatory Signaling, Neurons and Neurotransmission	NM_007577.3:595
Lcn2-mRNA	2.23	0.75	0.76	3.7	4.69	1.69	13	0.0139	0.0748	lm.nb	Astrocyte Function, Inflammatory Signaling	NM_008491.1:190
Fgl2-mRNA	-0.504	0.171	-0.839	-0.169	0.705	0.559	0.889	0.0145	0.0769	lm.nb	Inflammatory Signaling	NM_008013.2:3470
Dicer1-mRNA	0.357	0.121	0.119	0.595	1.28	1.09	1.51	0.0147	0.0772	loglinear	Epigenetic Regulation	NM_148948.2:5270
Brd2-mRNA	0.14	0.0477	0.0464	0.233	1.1	1.03	1.18	0.015	0.0781	loglinear	Epigenetic Regulation	NM_010238.3:2800
Axl-mRNA	-0.271	0.0925	-0.452	-0.0893	0.829	0.731	0.94	0.0152	0.0785	loglinear	Angiogenesis, Autophagy, Microglia Function	NM_009465.3:3820
Fancg-mRNA	0.289	0.0996	0.0937	0.484	1.22	1.07	1.4	0.0158	0.0812	loglinear	DNA Damage	NM_053081.2:250
Timeless-mRNA	0.435	0.15	0.141	0.729	1.35	1.1	1.66	0.0159	0.0812	loglinear	Cell Cycle, DNA Damage	NM_011589.1:3720
Gja1-mRNA	-0.297	0.103	-0.499	-0.0955	0.814	0.707	0.936	0.0162	0.0817	lm.nb	Astrocyte Function, Neurons and Neurotransmission	NM_010288.3:1450
Braf-mRNA	0.192	0.0665	0.0612	0.322	1.14	1.04	1.25	0.0164	0.0819	loglinear	Adaptive Immune Response, Angiogenesis, Apoptosis, Cytokine Signaling, Growth Factor Signaling, Innate Immune Response, Insulin Signaling, Neurons and Neurotransmission	NM_139294.5:1102
Ikbkg-mRNA	0.177	0.0617	0.0563	0.298	1.13	1.04	1.23	0.0166	0.0819	loglinear	Adaptive Immune Response, Apoptosis, Cytokine Signaling, Growth Factor Signaling, Inflammatory Signaling, Innate Immune Response, NF-kB	NM_178590.2:525
Gria1-mRNA	0.218	0.076	0.0692	0.367	1.16	1.05	1.29	0.0166	0.0819	loglinear	Neurons and Neurotransmission	NM_001252403.1:2476
Casp6-mRNA	-0.271	0.0953	-0.458	-0.0846	0.828	0.728	0.943	0.0173	0.0847	loglinear	Apoptosis	NM_009811.3:360
Pex14-mRNA	0.189	0.0666	0.0581	0.319	1.14	1.04	1.25	0.0178	0.0858	loglinear	Autophagy	NM_019781.2:597
Prdx1-mRNA	-0.249	0.0881	-0.422	-0.0767	0.841	0.746	0.948	0.0178	0.0858	loglinear	Cellular Stress	NM_011034.4:1131
Setd2-mRNA	0.119	0.0421	0.0364	0.201	1.09	1.03	1.15	0.018	0.086	loglinear	Epigenetic Regulation	NM_001081340.2:1345
Abcc3-mRNA	-0.618	0.22	-1.05	-0.186	0.652	0.483	0.879	0.0186	0.0879	loglinear	Microglia Function	NM_029600.3:2730
B3gnt5-mRNA	1.78	0.635	0.532	3.02	3.42	1.45	8.11	0.0189	0.0887	lm.nb	Astrocyte Function	NM_001159407.1:1738
Plcg2-mRNA	-0.318	0.114	-0.542	-0.0946	0.802	0.687	0.937	0.0191	0.0893	loglinear	Adaptive Immune Response, Growth Factor Signaling, Innate Immune Response, NF-kB	NM_172285.1:978
Itgb5-mRNA	-0.308	0.111	-0.526	-0.0906	0.808	0.694	0.939	0.0196	0.0908	lm.nb	Adaptive Immune Response, Growth Factor Signaling, Matrix Remodeling	NM_001145884.1:1270
Bbc3-mRNA	0.45	0.163	0.13	0.77	1.37	1.09	1.71	0.0202	0.0927	lm.nb	Apoptosis, DNA Damage	NM_133234.1:1461
Fancc-mRNA	0.216	0.0784	0.062	0.369	1.16	1.04	1.29	0.0204	0.0932	loglinear	DNA Damage	NM_007985.2:1115
Ly6a-mRNA	0.457	0.167	0.129	0.785	1.37	1.09	1.72	0.0211	0.0954	lm.nb	Innate Immune Response	NM_010738.2:206
Pttg1-mRNA	-0.215	0.0799	-0.371	-0.0582	0.862	0.773	0.96	0.0227	0.1	loglinear	Cell Cycle, DNA Damage	NM_001131054.1:288
Tmem37-mRNA	-0.564	0.21	-0.976	-0.153	0.676	0.508	0.9	0.0228	0.1	lm.nb	Microglia Function	NM_019432.2:445
Ifitm3-mRNA	0.512	0.191	0.138	0.886	1.43	1.1	1.85	0.0229	0.1	lm.nb	Adaptive Immune Response, Inflammatory Signaling	NM_025378.2:370
Nptx1-mRNA	0.38	0.142	0.102	0.657	1.3	1.07	1.58	0.023	0.1	lm.nb	Neurons and Neurotransmission	NM_008730.2:4748
Ctsf-mRNA	0.324	0.121	0.0871	0.561	1.25	1.06	1.48	0.0231	0.1	lm.nb	Adaptive Immune Response	NM_019861.1:625
Irak3-mRNA	-0.47	0.176	-0.815	-0.126	0.722	0.569	0.916	0.0232	0.1	loglinear	Apoptosis, Cytokine Signaling, Innate Immune Response	NM_028679.3:2608
S100a10-mRNA	-0.281	0.105	-0.486	-0.0751	0.823	0.714	0.949	0.0232	0.1	lm.nb	Astrocyte Function	NM_009112.2:154
Sox9-mRNA	-0.315	0.118	-0.546	-0.0833	0.804	0.685	0.944	0.0237	0.101	loglinear	Astrocyte Function, Wnt	NM_011448.4:3540
Vim-mRNA	0.484	0.182	0.128	0.841	1.4	1.09	1.79	0.0238	0.101	lm.nb	Apoptosis, Astrocyte Function	NM_011701.4:34
Bcas1-mRNA	-0.474	0.178	-0.824	-0.125	0.72	0.565	0.917	0.0239	0.101	lm.nb	Oligodendrocyte Function	NM_029815.2:932
Trpm4-mRNA	0.48	0.181	0.126	0.835	1.39	1.09	1.78	0.0241	0.101	loglinear	Inflammatory Signaling	NM_175130.4:1145
Jun-mRNA	0.294	0.111	0.076	0.511	1.23	1.05	1.43	0.0246	0.101	lm.nb	Adaptive Immune Response, Apoptosis, Cellular Stress, Growth Factor Signaling, Innate Immune Response, Notch, Wnt	NM_010591.2:2212
Setd1b-mRNA	0.289	0.109	0.0748	0.503	1.22	1.05	1.42	0.0246	0.101	lm.nb	Epigenetic Regulation	NM_001040398.1:2880
Hprt-mRNA	-0.136	0.0518	-0.237	-0.0346	0.91	0.848	0.976	0.0253	0.103	loglinear	Apoptosis	NM_013556.2:30
Cldn5-mRNA	0.695	0.265	0.176	1.21	1.62	1.13	2.32	0.0253	0.103	lm.nb	Matrix Remodeling	NM_013805.4:975
Bmi1-mRNA	-0.278	0.106	-0.486	-0.07	0.825	0.714	0.953	0.0256	0.104	loglinear	Cellular Stress, Epigenetic Regulation	NM_007552.4:3354
Rpl29-mRNA	-0.268	0.103	-0.471	-0.0652	0.83	0.722	0.956	0.0269	0.108	lm.nb	Microglia Function	NM_009082.2:110
Cd47-mRNA	0.15	0.058	0.0363	0.264	1.11	1.03	1.2	0.0272	0.109	loglinear	Autophagy, Matrix Remodeling	NM_010581.3:165
Cd6-mRNA	-1.05	0.41	-1.86	-0.25	0.482	0.276	0.841	0.0279	0.111	lm.nb	Matrix Remodeling	NM_001037801.2:1315
Sesn2-mRNA	0.357	0.141	0.0817	0.633	1.28	1.06	1.55	0.0293	0.116	lm.nb	DNA Damage	NM_144907.1:1416
Rbfox3-mRNA	0.271	0.107	0.0607	0.482	1.21	1.04	1.4	0.0301	0.118	lm.nb	Neurons and Neurotransmission	NM_001024931.2:2700
Lmna-mRNA	0.198	0.0786	0.0441	0.352	1.15	1.03	1.28	0.0304	0.118	loglinear	Apoptosis, Cell Cycle, Microglia Function	NM_001002011.2:1611
Ldha-mRNA	-0.373	0.148	-0.664	-0.0823	0.772	0.631	0.945	0.0307	0.118	lm.nb	Microglia Function	NM_010699.2:1354
Nefl-mRNA	-0.142	0.0564	-0.252	-0.0311	0.907	0.84	0.979	0.0308	0.118	loglinear	Adaptive Immune Response, Angiogenesis, Cytokine Signaling, Growth Factor Signaling, Insulin Signaling, Neurons and Neurotransmission	NM_010910.1:1303
Igf1r-mRNA	0.283	0.113	0.0616	0.504	1.22	1.04	1.42	0.0312	0.119	lm.nb	Apoptosis, Autophagy, Carbohydrate Metabolism, Growth Factor Signaling, Insulin Signaling	NM_010513.2:3390
Enpp6-mRNA	-0.45	0.18	-0.804	-0.0972	0.732	0.573	0.935	0.0315	0.119	lm.nb	Oligodendrocyte Function	NM_177304.3:922
Stmn1-mRNA	-0.256	0.103	-0.458	-0.0544	0.837	0.728	0.963	0.0321	0.121	lm.nb	Growth Factor Signaling, Microglia Function	NM_019641.3:595
Plekhb1-mRNA	-0.346	0.139	-0.619	-0.0728	0.787	0.651	0.951	0.0324	0.121	lm.nb	Neurons and Neurotransmission	NM_001163184.1:1616
Pmp22-mRNA	-0.315	0.127	-0.565	-0.0648	0.804	0.676	0.956	0.0332	0.124	lm.nb	Microglia Function	NM_008885.2:395
Chn2-mRNA	0.923	0.377	0.183	1.66	1.9	1.14	3.17	0.0345	0.127	lm.nb	Microglia Function	NM_001163640.1:1510
Ncf1-mRNA	-0.34	0.139	-0.612	-0.0672	0.79	0.654	0.954	0.0346	0.127	lm.nb	Adaptive Immune Response, Angiogenesis, Cellular Stress	NM_001286037.1:970
Kmt2c-mRNA	0.278	0.114	0.0549	0.502	1.21	1.04	1.42	0.0347	0.127	lm.nb	Epigenetic Regulation	NM_001081383.1:7075
Gal3st1-mRNA	-0.318	0.13	-0.574	-0.0621	0.802	0.672	0.958	0.0351	0.128	lm.nb	Lipid Metabolism, Oligodendrocyte Function	NM_001177691.1:1197
Apex1-mRNA	-0.204	0.0841	-0.369	-0.0389	0.868	0.774	0.973	0.0359	0.13	loglinear	Cell Cycle, DNA Damage	NM_009687.2:289
Csf1-mRNA	0.251	0.104	0.0467	0.455	1.19	1.03	1.37	0.0368	0.132	loglinear	Astrocyte Function, Autophagy, Cytokine Signaling, Growth Factor Signaling, Innate Immune Response, Microglia Function	NM_001113530.1:833
Il1r1-mRNA	0.352	0.147	0.0635	0.64	1.28	1.04	1.56	0.0379	0.135	loglinear	Apoptosis, Cellular Stress, Cytokine Signaling, Growth Factor Signaling, Microglia Function, NF-kB	NM_001123382.1:820
Lig1-mRNA	0.33	0.138	0.0593	0.6	1.26	1.04	1.52	0.038	0.135	lm.nb	Cell Cycle, DNA Damage	NM_001083188.1:1456
Fgf13-mRNA	-0.323	0.136	-0.59	-0.0561	0.799	0.665	0.962	0.0391	0.138	lm.nb	Growth Factor Signaling, Microglia Function	NM_010200.2:700
Mdc1-mRNA	0.139	0.059	0.0236	0.255	1.1	1.02	1.19	0.0399	0.14	loglinear	Cell Cycle, DNA Damage	NM_001010833.2:5900
Atg9a-mRNA	0.178	0.0755	0.0296	0.325	1.13	1.02	1.25	0.0405	0.141	loglinear	Autophagy, Cellular Stress	NM_001003917.3:340
Irf2-mRNA	-0.203	0.0862	-0.372	-0.0336	0.869	0.773	0.977	0.0406	0.141	loglinear	Apoptosis, Inflammatory Signaling, Innate Immune Response	NM_008391.2:440
Bcl2l11-mRNA	0.66	0.282	0.108	1.21	1.58	1.08	2.32	0.041	0.142	lm.nb	Apoptosis, Growth Factor Signaling	NM_001284410.1:236
Clic4-mRNA	-0.282	0.12	-0.518	-0.0455	0.823	0.698	0.969	0.0415	0.142	lm.nb	Autophagy, Microglia Function	NM_013885.2:3280
Fcgr2b-mRNA	-0.383	0.164	-0.705	-0.0608	0.767	0.613	0.959	0.0421	0.144	lm.nb	Adaptive Immune Response, Autophagy	NM_001077189.1:1225
Irf7-mRNA	0.827	0.357	0.127	1.53	1.77	1.09	2.88	0.0432	0.146	lm.nb	Apoptosis, Inflammatory Signaling, Innate Immune Response	NM_016850.2:705
Mcm2-mRNA	-0.437	0.189	-0.808	-0.0659	0.739	0.571	0.955	0.0436	0.147	loglinear	Cell Cycle, Inflammatory Signaling	NM_008564.2:2585
Pros1-mRNA	-0.265	0.115	-0.491	-0.0395	0.832	0.711	0.973	0.044	0.148	loglinear	Autophagy	NM_011173.2:2720
Nfkbie-mRNA	0.873	0.381	0.126	1.62	1.83	1.09	3.07	0.045	0.15	lm.nb	Adaptive Immune Response, Apoptosis	NM_008690.3:630
Icam2-mRNA	0.546	0.239	0.0778	1.01	1.46	1.06	2.02	0.0454	0.151	lm.nb	Adaptive Immune Response, Innate Immune Response, Matrix Remodeling	NM_010494.1:375
Ccni-mRNA	-0.136	0.06	-0.254	-0.0189	0.91	0.839	0.987	0.0462	0.153	loglinear	Cell Cycle	NM_017367.3:1180
Blm-mRNA	0.346	0.153	0.0474	0.645	1.27	1.03	1.56	0.0465	0.153	loglinear	Cell Cycle, DNA Damage	NM_001042527.2:264
Chst8-mRNA	0.305	0.136	0.0397	0.571	1.24	1.03	1.49	0.048	0.156	lm.nb	Microglia Function	NM_175140.4:1196
Casp8-mRNA	-0.356	0.158	-0.666	-0.0462	0.781	0.63	0.969	0.048	0.156	loglinear	Apoptosis, DNA Damage, Innate Immune Response, Microglia Function	NM_009812.2:1463
Inpp5d-mRNA	-0.436	0.195	-0.818	-0.0546	0.739	0.567	0.963	0.049	0.158	loglinear	Adaptive Immune Response, Cytokine Signaling	NM_001110192.1:2186
Dock1-mRNA	-0.276	0.123	-0.517	-0.0344	0.826	0.699	0.976	0.049	0.158	loglinear	Angiogenesis, Autophagy	NM_001033420.2:405
Ifnar1-mRNA	0.1	0.0448	0.0122	0.188	1.07	1.01	1.14	0.0496	0.159	loglinear	Cytokine Signaling, Growth Factor Signaling, Inflammatory Signaling, Innate Immune Response	NM_010508.1:1195
Gjb1-mRNA	-0.488	0.221	-0.921	-0.0547	0.713	0.528	0.963	0.0518	0.165	lm.nb	Neurons and Neurotransmission, Oligodendrocyte Function	NM_008124.2:113
Traf3-mRNA	-0.233	0.106	-0.44	-0.0257	0.851	0.737	0.982	0.0521	0.165	loglinear	Apoptosis, Cytokine Signaling, Inflammatory Signaling, Innate Immune Response, NF-kB	NM_011632.3:884
Ptprc-mRNA	-0.432	0.196	-0.816	-0.0474	0.741	0.568	0.968	0.0523	0.165	loglinear	Adaptive Immune Response, Matrix Remodeling	NM_011210.3:2320
Rnf8-mRNA	0.127	0.0579	0.0133	0.24	1.09	1.01	1.18	0.0534	0.167	loglinear	Cell Cycle, DNA Damage	NM_021419.2:1671
Fbln5-mRNA	0.832	0.381	0.086	1.58	1.78	1.06	2.98	0.0537	0.167	lm.nb	Astrocyte Function, Matrix Remodeling	NM_011812.4:2138
Mog-mRNA	-0.346	0.158	-0.656	-0.0351	0.787	0.635	0.976	0.0541	0.167	lm.nb	Oligodendrocyte Function	NM_010814.2:750
Pla2g5-mRNA	-0.375	0.172	-0.712	-0.038	0.771	0.61	0.974	0.0541	0.167	lm.nb	Autophagy, Growth Factor Signaling	NM_001122954.1:1540
Cyp7b1-mRNA	-0.27	0.124	-0.513	-0.0266	0.829	0.701	0.982	0.0548	0.168	lm.nb	Inflammatory Signaling	NM_007825.4:1030
Mapt-mRNA	-0.15	0.069	-0.285	-0.0143	0.902	0.821	0.99	0.0554	0.169	loglinear	Apoptosis, Cellular Stress, Growth Factor Signaling, Neurons and Neurotransmission	NM_001038609.2:1202
Bnip3-mRNA	-0.23	0.106	-0.439	-0.022	0.852	0.738	0.985	0.0555	0.169	loglinear	Apoptosis, Autophagy, Cellular Stress, Microglia Function	NM_009760.4:1108
Ddx58-mRNA	0.434	0.203	0.0366	0.832	1.35	1.03	1.78	0.058	0.175	lm.nb	Inflammatory Signaling, Innate Immune Response, NF-kB	NM_172689.3:1751
Nlgn1-mRNA	-0.22	0.103	-0.422	-0.0182	0.858	0.746	0.987	0.0584	0.176	loglinear	Matrix Remodeling, Neurons and Neurotransmission	NM_138666.3:1028
Tmem88b-mRNA	-0.429	0.202	-0.826	-0.0333	0.743	0.564	0.977	0.0596	0.178	lm.nb		NM_001033394.3:1122
Trp73-mRNA	0.487	0.229	0.037	0.936	1.4	1.03	1.91	0.0599	0.178	lm.nb	DNA Damage	NM_011642.3:2632
Relb-mRNA	-0.283	0.133	-0.545	-0.0215	0.822	0.686	0.985	0.0599	0.178	lm.nb	Cytokine Signaling, Growth Factor Signaling, Inflammatory Signaling, NF-kB	NM_009046.2:2013
Ung-mRNA	-0.337	0.16	-0.65	-0.0239	0.792	0.637	0.984	0.0611	0.179	lm.nb	DNA Damage	NM_001040691.1:336
Asph-mRNA	0.315	0.15	0.0224	0.609	1.24	1.02	1.52	0.0611	0.179	lm.nb	Microglia Function	NM_001177849.1:400
Tarbp2-mRNA	0.2	0.0947	0.0141	0.385	1.15	1.01	1.31	0.0612	0.179	loglinear	Epigenetic Regulation	NM_001253795.1:813
Tlr4-mRNA	-0.36	0.172	-0.697	-0.0219	0.779	0.617	0.985	0.0634	0.184	loglinear	Apoptosis, Growth Factor Signaling, Inflammatory Signaling, Innate Immune Response, NF-kB	NM_021297.2:2510
Tet1-mRNA	0.212	0.102	0.0127	0.412	1.16	1.01	1.33	0.0637	0.184	loglinear	Epigenetic Regulation	NM_027384.1:2192
Lrrc3-mRNA	-0.254	0.122	-0.494	-0.0143	0.839	0.71	0.99	0.0645	0.186	loglinear	Microglia Function	NM_145152.4:1830
Emp1-mRNA	-0.287	0.139	-0.559	-0.0147	0.82	0.679	0.99	0.0658	0.187	loglinear	Astrocyte Function	NM_010128.4:1080
Traf6-mRNA	0.172	0.0834	0.00869	0.336	1.13	1.01	1.26	0.0659	0.187	loglinear	Adaptive Immune Response, Apoptosis, Autophagy, Cytokine Signaling, Growth Factor Signaling, Innate Immune Response, NF-kB	NM_009424.2:980
Plxnb3-mRNA	-0.418	0.203	-0.815	-0.0211	0.748	0.568	0.986	0.066	0.187	lm.nb	Oligodendrocyte Function	NM_019587.2:2862
Eed-mRNA	-0.139	0.0676	-0.272	-0.00644	0.908	0.828	0.996	0.0669	0.189	loglinear	Cellular Stress, Epigenetic Regulation	NM_021876.3:1000
Smc1a-mRNA	0.0646	0.0315	0.00287	0.126	1.05	1	1.09	0.0674	0.19	loglinear	Cell Cycle, DNA Damage	NM_019710.2:1675
Sesn1-mRNA	0.222	0.109	0.00845	0.435	1.17	1.01	1.35	0.0689	0.193	lm.nb	DNA Damage	NM_001013370.2:497
Gstm1-mRNA	-0.349	0.172	-0.685	-0.0127	0.785	0.622	0.991	0.0694	0.193	lm.nb	Cellular Stress, Inflammatory Signaling	NM_010358.5:50
F3-mRNA	-0.239	0.118	-0.469	-0.00847	0.847	0.722	0.994	0.0696	0.193	lm.nb	Microglia Function	NM_010171.3:1170
Ago4-mRNA	-0.559	0.276	-1.1	-0.0188	0.679	0.467	0.987	0.07	0.194	lm.nb	Adaptive Immune Response, Cellular Stress, Epigenetic Regulation, Growth Factor Signaling, Notch, Wnt	NM_153177.3:1576
Dnmt3a-mRNA	0.294	0.146	0.00768	0.581	1.23	1.01	1.5	0.0719	0.198	lm.nb	Epigenetic Regulation	NM_007872.4:7160
Bcl2l1-mRNA	0.143	0.0714	0.00277	0.283	1.1	1	1.22	0.0735	0.201	loglinear	Apoptosis, Autophagy, Cytokine Signaling, Growth Factor Signaling, Innate Immune Response, NF-kB	NM_009743.4:200
Becn1-mRNA	-0.113	0.0568	-0.225	-0.002	0.924	0.856	0.999	0.074	0.202	loglinear	Autophagy, Cellular Stress	NM_019584.3:1145
Ambra1-mRNA	0.183	0.0918	0.00303	0.363	1.14	1	1.29	0.0742	0.202	loglinear	Autophagy, Cellular Stress	NM_001080754.1:944
Bad-mRNA	-0.147	0.0742	-0.293	-0.00199	0.903	0.816	0.999	0.075	0.202	loglinear	Adaptive Immune Response, Apoptosis, Autophagy, Cellular Stress, Growth Factor Signaling	NM_007522.3:1146
Plp1-mRNA	-0.354	0.178	-0.704	-0.0045	0.782	0.614	0.997	0.0752	0.202	lm.nb	Oligodendrocyte Function	NM_011123.2:795
Kat2b-mRNA	0.413	0.208	0.00496	0.821	1.33	1	1.77	0.0754	0.202	lm.nb	Epigenetic Regulation, Notch	NM_020005.3:3030
Tpd52-mRNA	-0.165	0.0838	-0.33	-0.000977	0.892	0.796	0.999	0.0769	0.205	loglinear	Microglia Function, Neurons and Neurotransmission	NM_001025262.1:2054
Traf2-mRNA	0.149	0.0757	0.000304	0.297	1.11	1	1.23	0.0779	0.205	loglinear	Apoptosis, Cytokine Signaling, Growth Factor Signaling, Inflammatory Signaling, Innate Immune Response, NF-kB	NM_009422.2:1334
Hmgb1-mRNA	-0.189	0.0965	-0.379	-0.000369	0.877	0.769	1	0.0779	0.205	loglinear	Apoptosis, Autophagy, Inflammatory Signaling, Innate Immune Response	NM_010439.3:1574
Bcl2l2-mRNA	-0.0903	0.046	-0.181	-8.61e-05	0.939	0.882	1	0.0782	0.205	loglinear	Apoptosis	NM_007537.1:1592
Sox10-mRNA	-0.263	0.134	-0.526	-0.000115	0.833	0.695	1	0.0783	0.205	lm.nb	Oligodendrocyte Function	XM_128139.6:2646
Dlg4-mRNA	-0.237	0.121	-0.475	0.000651	0.848	0.719	1	0.0791	0.207	lm.nb	Adaptive Immune Response, Angiogenesis, Cytokine Signaling, Growth Factor Signaling, Insulin Signaling, Neurons and Neurotransmission	NM_001109752.1:1866
Gria4-mRNA	0.323	0.165	-0.0014	0.647	1.25	0.999	1.57	0.0795	0.207	lm.nb	Neurons and Neurotransmission	NM_001113180.1:1274
Irf1-mRNA	0.316	0.163	-0.004	0.637	1.25	0.997	1.55	0.0817	0.211	lm.nb	Apoptosis, Inflammatory Signaling, Innate Immune Response	NM_008390.1:365
Slc6a1-mRNA	0.199	0.104	-0.00452	0.402	1.15	0.997	1.32	0.0843	0.217	lm.nb	Astrocyte Function, Neurons and Neurotransmission	NM_178703.4:1865
Tspan18-mRNA	0.746	0.39	-0.0171	1.51	1.68	0.988	2.85	0.0844	0.217	lm.nb	Microglia Function	NM_183180.2:1008
Bcl2-mRNA	-0.273	0.145	-0.557	0.0106	0.827	0.68	1.01	0.0885	0.226	lm.nb	Apoptosis, Autophagy, Cellular Stress, Cytokine Signaling, DNA Damage, Growth Factor Signaling, Innate Immune Response, Microglia Function, NF-kB	NM_009741.3:1844
Mpg-mRNA	0.315	0.17	-0.0173	0.648	1.24	0.988	1.57	0.0928	0.236	loglinear	DNA Damage	NM_010822.3:276
Gadd45a-mRNA	-0.224	0.122	-0.463	0.0141	0.856	0.726	1.01	0.095	0.24	loglinear	Cell Cycle, DNA Damage, Growth Factor Signaling	NM_007836.1:654
Eif1-mRNA	-0.0729	0.0396	-0.15	0.00465	0.951	0.901	1	0.0952	0.24	loglinear	Epigenetic Regulation	NM_011508.1:664
Map3k1-mRNA	0.363	0.198	-0.0244	0.75	1.29	0.983	1.68	0.0961	0.242	lm.nb	Adaptive Immune Response, Apoptosis, Growth Factor Signaling, Innate Immune Response	NM_011945.2:1640
Dlx1-mRNA	0.38	0.208	-0.0269	0.788	1.3	0.982	1.73	0.0971	0.243	lm.nb	Neurons and Neurotransmission	NM_010053.1:2052
Lamp1-mRNA	-0.154	0.0846	-0.32	0.0113	0.898	0.801	1.01	0.0977	0.243	loglinear	Autophagy, Microglia Function	NM_010684.2:2080
Zbp1-mRNA	1.22	0.668	-0.0899	2.53	2.33	0.94	5.77	0.0979	0.243	lm.nb	Innate Immune Response, Microglia Function	NM_021394.2:473
Gdpd2-mRNA	-0.515	0.283	-1.07	0.0385	0.7	0.477	1.03	0.0982	0.243	lm.nb	Astrocyte Function, Lipid Metabolism	NM_023608.3:1438
Lamp2-mRNA	-0.159	0.0877	-0.331	0.0125	0.895	0.795	1.01	0.0991	0.244	loglinear	Autophagy	NM_001017959.1:908
Nbn-mRNA	-0.0865	0.0476	-0.18	0.00686	0.942	0.883	1	0.0994	0.244	loglinear	Cell Cycle, Cellular Stress, DNA Damage	NM_013752.3:1000
Kmt2a-mRNA	0.302	0.167	-0.0249	0.629	1.23	0.983	1.55	0.1	0.245	lm.nb	Epigenetic Regulation	NM_001081049.1:2080
Itga7-mRNA	0.519	0.288	-0.045	1.08	1.43	0.969	2.12	0.101	0.247	lm.nb	Astrocyte Function, Growth Factor Signaling, Matrix Remodeling	NM_008398.2:2435
Slco2b1-mRNA	-0.177	0.0981	-0.369	0.0157	0.885	0.774	1.01	0.102	0.247	loglinear	Carbohydrate Metabolism	NM_175316.3:2720
Esam-mRNA	0.342	0.191	-0.0321	0.717	1.27	0.978	1.64	0.103	0.25	lm.nb	Matrix Remodeling	NM_027102.3:495
Kdm1a-mRNA	0.0646	0.0362	-0.00633	0.135	1.05	0.996	1.1	0.105	0.252	loglinear	Epigenetic Regulation	NM_133872.1:1263
Parp1-mRNA	0.147	0.083	-0.0153	0.31	1.11	0.989	1.24	0.106	0.253	loglinear	Apoptosis, Cellular Stress, DNA Damage, NF-kB	NM_007415.2:3020
Bin1-mRNA	-0.0872	0.0491	-0.183	0.00906	0.941	0.881	1.01	0.106	0.253	loglinear	Inflammatory Signaling	NM_001083334.1:1400
Bdnf-mRNA	-0.418	0.236	-0.88	0.0444	0.749	0.544	1.03	0.107	0.253	lm.nb	Growth Factor Signaling, Neurons and Neurotransmission	NM_007540.4:3260
Kcnd1-mRNA	0.168	0.095	-0.0181	0.354	1.12	0.987	1.28	0.107	0.253	loglinear	Microglia Function, Neurons and Neurotransmission	NM_008423.1:1400
Zfp367-mRNA	-0.188	0.106	-0.396	0.0205	0.878	0.76	1.01	0.108	0.253	loglinear	Microglia Function	NM_175494.4:1235
Camk4-mRNA	0.243	0.138	-0.0272	0.514	1.18	0.981	1.43	0.108	0.253	lm.nb	Growth Factor Signaling, Neurons and Neurotransmission	NM_009793.3:3280
Csf3r-mRNA	-0.36	0.204	-0.76	0.0403	0.779	0.59	1.03	0.108	0.253	lm.nb	Cytokine Signaling, Growth Factor Signaling	NM_001252651.1:1294
Fgd2-mRNA	-0.658	0.374	-1.39	0.074	0.634	0.381	1.05	0.109	0.253	lm.nb	Growth Factor Signaling, Microglia Function	NM_001159538.1:882
Tmcc3-mRNA	-0.229	0.131	-0.485	0.0264	0.853	0.714	1.02	0.109	0.254	lm.nb	Microglia Function	NM_172051.2:3825
Nfkb1-mRNA	0.182	0.103	-0.0212	0.384	1.13	0.985	1.31	0.11	0.254	loglinear	Adaptive Immune Response, Apoptosis, Cellular Stress, Cytokine Signaling, Growth Factor Signaling, Inflammatory Signaling, Innate Immune Response, NF-kB	NM_008689.2:2125
Epg5-mRNA	0.115	0.0656	-0.0136	0.243	1.08	0.991	1.18	0.11	0.254	loglinear	Autophagy	NM_001195633.1:2436
Stat1-mRNA	0.323	0.185	-0.0399	0.686	1.25	0.973	1.61	0.112	0.257	lm.nb	Cytokine Signaling, Growth Factor Signaling, Inflammatory Signaling, Microglia Function	NM_009283.3:1590
Adamts16-mRNA	0.62	0.357	-0.0789	1.32	1.54	0.947	2.5	0.113	0.258	lm.nb	Matrix Remodeling, Microglia Function	NM_172053.2:1918
Prkacb-mRNA	-0.111	0.0639	-0.236	0.0147	0.926	0.849	1.01	0.114	0.261	loglinear	Adaptive Immune Response, Angiogenesis, Apoptosis, Autophagy, Growth Factor Signaling, Lipid Metabolism, Neurons and Neurotransmission, Wnt	NM_011100.3:3754
Osmr-mRNA	0.287	0.167	-0.0402	0.614	1.22	0.972	1.53	0.116	0.264	lm.nb	Astrocyte Function, Cytokine Signaling, Growth Factor Signaling	NM_011019.3:395
Tmem144-mRNA	-0.13	0.0758	-0.278	0.0185	0.914	0.824	1.01	0.117	0.265	loglinear	Microglia Function	NM_027495.4:1525
Fcgr3-mRNA	-0.22	0.129	-0.473	0.0321	0.858	0.721	1.02	0.118	0.266	lm.nb	Adaptive Immune Response, Autophagy, Inflammatory Signaling, Innate Immune Response	NM_010188.5:1175
Pcna-mRNA	-0.173	0.101	-0.371	0.0256	0.887	0.773	1.02	0.119	0.266	loglinear	Cell Cycle, DNA Damage	NM_011045.2:590
Bak1-mRNA	0.0865	0.051	-0.0134	0.186	1.06	0.991	1.14	0.121	0.27	loglinear	Apoptosis	NM_007523.2:470
Fkbp5-mRNA	0.327	0.194	-0.0542	0.708	1.25	0.963	1.63	0.124	0.276	lm.nb	Astrocyte Function	NM_010220.3:2125
Syp-mRNA	0.153	0.0916	-0.0263	0.333	1.11	0.982	1.26	0.125	0.279	loglinear	Neurons and Neurotransmission	NM_009305.2:732
Tubb4a-mRNA	0.172	0.103	-0.0303	0.374	1.13	0.979	1.3	0.127	0.28	loglinear	Adaptive Immune Response, Apoptosis, Cell Cycle, Neurons and Neurotransmission	NM_009451.3:1819
Fen1-mRNA	0.191	0.115	-0.0349	0.416	1.14	0.976	1.33	0.128	0.283	loglinear	Cell Cycle, DNA Damage	NM_001271614.1:1880
Mag-mRNA	-0.361	0.218	-0.789	0.0668	0.779	0.579	1.05	0.129	0.284	lm.nb	Growth Factor Signaling, Matrix Remodeling, Oligodendrocyte Function	NM_010758.2:1670
Map2k1-mRNA	-0.181	0.109	-0.395	0.034	0.882	0.76	1.02	0.13	0.285	loglinear	Adaptive Immune Response, Angiogenesis, Autophagy, Cytokine Signaling, Growth Factor Signaling, Innate Immune Response, Insulin Signaling, Microglia Function	NM_008927.3:1695
Tmem64-mRNA	-0.135	0.0826	-0.297	0.0271	0.911	0.814	1.02	0.134	0.292	loglinear	Microglia Function	NM_181401.3:1125
Mal-mRNA	-0.181	0.111	-0.399	0.037	0.882	0.759	1.03	0.135	0.293	lm.nb	Oligodendrocyte Function	NM_001171187.1:685
Btk-mRNA	-0.392	0.241	-0.865	0.0813	0.762	0.549	1.06	0.136	0.294	lm.nb	Adaptive Immune Response, Inflammatory Signaling, Innate Immune Response, NF-kB	NM_013482.2:2255
Rtn4rl1-mRNA	0.214	0.133	-0.0463	0.473	1.16	0.968	1.39	0.138	0.299	lm.nb	Microglia Function	NM_177708.4:2075
Irf8-mRNA	-0.291	0.181	-0.646	0.064	0.817	0.639	1.05	0.139	0.299	lm.nb	Inflammatory Signaling, Microglia Function	NM_008320.3:2274
Suv39h1-mRNA	0.116	0.0722	-0.0259	0.257	1.08	0.982	1.2	0.14	0.301	loglinear	Epigenetic Regulation	NM_011514.2:396
Pik3cb-mRNA	0.124	0.0783	-0.0299	0.277	1.09	0.979	1.21	0.146	0.311	loglinear	Adaptive Immune Response, Angiogenesis, Apoptosis, Autophagy, Carbohydrate Metabolism, Cytokine Signaling, Growth Factor Signaling, Innate Immune Response, Insulin Signaling, Lipid Metabolism	NM_029094.3:1970
Fa2h-mRNA	-0.325	0.207	-0.73	0.0799	0.798	0.603	1.06	0.147	0.312	lm.nb	Lipid Metabolism, Oligodendrocyte Function	NM_178086.3:644
Mcm6-mRNA	-0.188	0.12	-0.423	0.0467	0.878	0.746	1.03	0.147	0.313	loglinear	Cell Cycle	NM_008567.1:1118
Ash2l-mRNA	-0.111	0.0706	-0.249	0.0278	0.926	0.841	1.02	0.148	0.314	loglinear	Epigenetic Regulation, Wnt	NM_001080793.1:2125
Plekhm1-mRNA	0.148	0.0947	-0.0377	0.333	1.11	0.974	1.26	0.149	0.315	loglinear	Oligodendrocyte Function	NM_183034.1:3060
Npnt-mRNA	0.293	0.188	-0.0759	0.662	1.23	0.949	1.58	0.151	0.316	lm.nb	Microglia Function	NM_001029836.1:2650
Cd33-mRNA	-0.306	0.198	-0.694	0.0821	0.809	0.618	1.06	0.153	0.321	lm.nb	Adaptive Immune Response, Microglia Function	NM_001111058.1:598
Myc-mRNA	0.248	0.161	-0.0671	0.563	1.19	0.955	1.48	0.154	0.321	loglinear	Apoptosis, Cell Cycle, Cytokine Signaling, Growth Factor Signaling, Notch, Wnt	NM_010849.4:630
Nfkbia-mRNA	0.231	0.15	-0.0628	0.524	1.17	0.957	1.44	0.154	0.321	loglinear	Adaptive Immune Response, Apoptosis, Growth Factor Signaling, Inflammatory Signaling, Innate Immune Response, NF-kB	NM_010907.2:646
Ncor1-mRNA	0.11	0.0717	-0.0303	0.251	1.08	0.979	1.19	0.155	0.321	loglinear	Epigenetic Regulation, Growth Factor Signaling, Notch	NM_011308.2:211
Mavs-mRNA	-0.255	0.168	-0.584	0.0749	0.838	0.667	1.05	0.161	0.33	lm.nb	Inflammatory Signaling, Innate Immune Response	NM_144888.2:1162
Pld2-mRNA	-0.253	0.168	-0.582	0.0753	0.839	0.668	1.05	0.162	0.33	lm.nb	Autophagy, Growth Factor Signaling	NM_008876.2:1134
Kdm4b-mRNA	0.107	0.071	-0.0319	0.246	1.08	0.978	1.19	0.162	0.33	loglinear	DNA Damage, Epigenetic Regulation	NM_172132.1:3704
Hdac6-mRNA	0.107	0.0708	-0.0319	0.245	1.08	0.978	1.19	0.162	0.33	loglinear	Cellular Stress, Epigenetic Regulation, Notch	NM_010413.3:564
Cp-mRNA	0.304	0.202	-0.0915	0.699	1.23	0.939	1.62	0.163	0.33	lm.nb	Astrocyte Function	NM_001042611.1:1750
Dnmt1-mRNA	0.189	0.126	-0.0572	0.436	1.14	0.961	1.35	0.163	0.33	loglinear	Epigenetic Regulation	NM_010066.3:2380
Ncor2-mRNA	0.18	0.12	-0.0545	0.414	1.13	0.963	1.33	0.163	0.33	lm.nb	Epigenetic Regulation, Notch	NM_011424.2:1156
Gba-mRNA	0.0898	0.0598	-0.0274	0.207	1.06	0.981	1.15	0.164	0.33	loglinear	Lipid Metabolism, Microglia Function	NM_001077411.1:820
Dlg1-mRNA	-0.167	0.111	-0.385	0.0514	0.891	0.766	1.04	0.165	0.33	lm.nb	Neurons and Neurotransmission	NM_001252433.1:1064
Shank3-mRNA	-0.21	0.141	-0.486	0.065	0.864	0.714	1.05	0.165	0.33	lm.nb	Neurons and Neurotransmission	NM_021423.3:1855
Il10rb-mRNA	-0.18	0.12	-0.416	0.0557	0.883	0.75	1.04	0.165	0.33	loglinear	Cytokine Signaling, Microglia Function	NM_008349.5:465
Homer1-mRNA	-0.418	0.281	-0.968	0.132	0.749	0.511	1.1	0.167	0.333	lm.nb	Neurons and Neurotransmission	NM_147176.2:1165
Aldh1l1-mRNA	-0.154	0.104	-0.357	0.0495	0.899	0.781	1.03	0.169	0.334	loglinear	Astrocyte Function	NM_027406.1:1340
Pnoc-mRNA	-0.214	0.145	-0.497	0.0693	0.862	0.708	1.05	0.17	0.334	loglinear		NM_001205075.1:332
Nlrp3-mRNA	-0.328	0.222	-0.763	0.106	0.796	0.589	1.08	0.17	0.334	lm.nb	Innate Immune Response, Microglia Function	NM_145827.3:508
Cntnap2-mRNA	0.092	0.0623	-0.03	0.214	1.07	0.979	1.16	0.17	0.335	loglinear	Matrix Remodeling, Neurons and Neurotransmission	NM_001004357.2:3985
Prkdc-mRNA	0.0779	0.0528	-0.0257	0.181	1.06	0.982	1.13	0.171	0.335	loglinear	Cell Cycle, DNA Damage, Innate Immune Response	NM_011159.2:3108
Optn-mRNA	0.223	0.152	-0.0755	0.522	1.17	0.949	1.44	0.174	0.339	lm.nb	Autophagy, Cell Cycle, Microglia Function	NM_181848.4:1018
Apc-mRNA	-0.108	0.0746	-0.255	0.0378	0.928	0.838	1.03	0.177	0.344	loglinear	Apoptosis, Astrocyte Function, Wnt	NM_007462.3:645
Rad1-mRNA	-0.0696	0.0481	-0.164	0.0247	0.953	0.893	1.02	0.179	0.347	loglinear	Cell Cycle, DNA Damage	NM_011232.2:406
Gclc-mRNA	0.097	0.0679	-0.0361	0.23	1.07	0.975	1.17	0.184	0.354	loglinear	Inflammatory Signaling	NM_010295.2:1102
Bid-mRNA	0.205	0.144	-0.0764	0.487	1.15	0.948	1.4	0.184	0.354	lm.nb	Apoptosis, DNA Damage, Innate Immune Response	NM_007544.3:1307
Ddb2-mRNA	0.195	0.138	-0.0742	0.465	1.14	0.95	1.38	0.186	0.357	loglinear	DNA Damage	NM_028119.5:94
Atp6v1a-mRNA	0.0859	0.0606	-0.0328	0.205	1.06	0.977	1.15	0.187	0.358	loglinear	Growth Factor Signaling, Insulin Signaling, Microglia Function	NM_007508.5:434
Kdm1b-mRNA	-0.121	0.0858	-0.289	0.0475	0.92	0.819	1.03	0.19	0.362	loglinear	Epigenetic Regulation	NM_172262.3:2034
Ncaph-mRNA	0.428	0.304	-0.169	1.02	1.35	0.89	2.03	0.19	0.362	lm.nb	Cell Cycle, Microglia Function	NM_144818.3:1540
Cdc25a-mRNA	0.235	0.168	-0.0938	0.563	1.18	0.937	1.48	0.192	0.364	lm.nb	Cell Cycle, DNA Damage	NM_007658.3:855
Igsf10-mRNA	0.447	0.32	-0.181	1.08	1.36	0.882	2.11	0.193	0.365	lm.nb	Microglia Function	NM_001162884.1:3100
Nqo1-mRNA	0.184	0.132	-0.0757	0.443	1.14	0.949	1.36	0.195	0.367	lm.nb	Cellular Stress	NM_008706.5:430
Erbb3-mRNA	-0.201	0.145	-0.484	0.0828	0.87	0.715	1.06	0.195	0.367	lm.nb	Adaptive Immune Response, Angiogenesis, Cytokine Signaling, Growth Factor Signaling, Insulin Signaling, Oligodendrocyte Function	NM_010153.1:1290
Kcnj10-mRNA	-0.343	0.248	-0.829	0.142	0.788	0.563	1.1	0.196	0.367	lm.nb	Astrocyte Function, Neurons and Neurotransmission	NM_001039484.1:400
Tmem206-mRNA	0.17	0.124	-0.0729	0.414	1.13	0.951	1.33	0.2	0.374	lm.nb	Microglia Function	NM_025864.3:845
Tfg-mRNA	0.117	0.0853	-0.0505	0.284	1.08	0.966	1.22	0.201	0.375	loglinear	Apoptosis, Neurons and Neurotransmission	NM_001252443.1:578
Irak4-mRNA	-0.287	0.211	-0.702	0.127	0.819	0.615	1.09	0.204	0.379	lm.nb	Apoptosis, Cytokine Signaling, Innate Immune Response, NF-kB	NM_029926.5:250
Brd3-mRNA	0.121	0.0896	-0.0546	0.296	1.09	0.963	1.23	0.207	0.383	loglinear	Epigenetic Regulation	NM_001113573.1:2690
Ldlrad3-mRNA	0.169	0.127	-0.0795	0.418	1.12	0.946	1.34	0.212	0.391	lm.nb	Microglia Function	NM_178886.2:1570
Was-mRNA	-0.248	0.187	-0.614	0.117	0.842	0.653	1.08	0.213	0.392	lm.nb	Adaptive Immune Response, Autophagy	NM_009515.2:1617
Gpr183-mRNA	-0.306	0.23	-0.758	0.146	0.809	0.592	1.11	0.214	0.393	lm.nb	Inflammatory Signaling	NM_183031.2:238
Cdc7-mRNA	0.165	0.125	-0.0796	0.409	1.12	0.946	1.33	0.216	0.393	lm.nb	Cell Cycle	NM_001271566.1:2804
Tm4sf1-mRNA	-0.16	0.121	-0.398	0.0776	0.895	0.759	1.06	0.216	0.393	lm.nb	Astrocyte Function	NM_008536.3:652
Atp6v0e-mRNA	-0.191	0.144	-0.474	0.0924	0.876	0.72	1.07	0.216	0.393	lm.nb	Growth Factor Signaling, Insulin Signaling, Microglia Function	NM_025272.2:585
Crem-mRNA	-0.164	0.125	-0.409	0.0811	0.893	0.753	1.06	0.219	0.397	lm.nb	Neurons and Neurotransmission	NM_001110853.1:1840
S1pr5-mRNA	-0.197	0.151	-0.492	0.098	0.872	0.711	1.07	0.22	0.397	lm.nb	Neurons and Neurotransmission, Oligodendrocyte Function	NM_053190.2:840
Nwd1-mRNA	-0.16	0.122	-0.399	0.0797	0.895	0.759	1.06	0.22	0.397	loglinear	Astrocyte Function	NM_176940.5:3564
Ppp3cb-mRNA	-0.148	0.113	-0.37	0.0742	0.903	0.774	1.05	0.221	0.397	lm.nb	Adaptive Immune Response, Apoptosis, Growth Factor Signaling, Innate Immune Response, Wnt	NM_008914.2:2950
Ikbkb-mRNA	0.101	0.0777	-0.0514	0.253	1.07	0.965	1.19	0.223	0.399	loglinear	Adaptive Immune Response, Apoptosis, Cytokine Signaling, Growth Factor Signaling, Inflammatory Signaling, Innate Immune Response, NF-kB	NM_010546.2:498
Cd72-mRNA	-0.345	0.266	-0.867	0.176	0.787	0.548	1.13	0.224	0.399	lm.nb	Adaptive Immune Response, Inflammatory Signaling	NM_001110320.1:987
Creb1-mRNA	-0.118	0.0911	-0.297	0.0605	0.921	0.814	1.04	0.224	0.399	loglinear	Adaptive Immune Response, Carbohydrate Metabolism, DNA Damage, Growth Factor Signaling, Innate Immune Response, Neurons and Neurotransmission, Notch	NM_001037726.1:2734
P2rx7-mRNA	-0.158	0.122	-0.397	0.0816	0.897	0.76	1.06	0.226	0.401	loglinear	Innate Immune Response, Microglia Function, Neurons and Neurotransmission	NM_001038839.2:378
Hilpda-mRNA	-0.212	0.165	-0.536	0.112	0.863	0.69	1.08	0.229	0.405	lm.nb	Microglia Function	NM_023516.5:236
Kdm4d-mRNA	0.358	0.281	-0.193	0.91	1.28	0.875	1.88	0.232	0.409	lm.nb	Epigenetic Regulation	NM_173433.2:2255
Txnrd1-mRNA	-0.1	0.0789	-0.255	0.0545	0.933	0.838	1.04	0.233	0.41	loglinear	Cellular Stress	NM_015762.2:2245
Ttr-mRNA	-0.429	0.339	-1.09	0.235	0.743	0.469	1.18	0.234	0.411	lm.nb	Matrix Remodeling	NM_013697.4:855
Setdb1-mRNA	0.094	0.075	-0.0529	0.241	1.07	0.964	1.18	0.238	0.417	loglinear	Epigenetic Regulation	NM_018877.2:1625
H2-T23-mRNA	0.234	0.188	-0.134	0.601	1.18	0.911	1.52	0.242	0.422	lm.nb	Adaptive Immune Response, Astrocyte Function, Inflammatory Signaling, Innate Immune Response, Matrix Remodeling	NM_010398.3:365
Lag3-mRNA	-0.185	0.15	-0.478	0.108	0.88	0.718	1.08	0.244	0.424	lm.nb		NM_008479.1:1700
Cidea-mRNA	0.296	0.24	-0.173	0.766	1.23	0.887	1.7	0.245	0.424	lm.nb	Apoptosis	NM_007702.2:514
Hrk-mRNA	-0.293	0.237	-0.758	0.172	0.816	0.591	1.13	0.245	0.424	lm.nb	Apoptosis	NM_007545.2:3458
Gsn-mRNA	-0.126	0.103	-0.328	0.0748	0.916	0.797	1.05	0.246	0.425	loglinear	Apoptosis, Microglia Function, Oligodendrocyte Function	NM_146120.3:624
Mvp-mRNA	0.17	0.138	-0.101	0.441	1.12	0.932	1.36	0.247	0.425	lm.nb	Microglia Function	NM_080638.2:1845
Hif1a-mRNA	0.131	0.107	-0.0782	0.34	1.09	0.947	1.27	0.248	0.425	lm.nb	Autophagy, Cellular Stress, Microglia Function, Notch	NM_010431.2:1294
Kcnk13-mRNA	-0.271	0.221	-0.705	0.162	0.829	0.614	1.12	0.248	0.425	loglinear	Microglia Function, Neurons and Neurotransmission	NM_146037.1:1430
Bok-mRNA	-0.171	0.141	-0.447	0.104	0.888	0.734	1.07	0.251	0.428	lm.nb	Apoptosis	NM_016778.2:635
Pik3cd-mRNA	0.147	0.123	-0.0938	0.388	1.11	0.937	1.31	0.259	0.44	lm.nb	Adaptive Immune Response, Apoptosis, Autophagy, Cytokine Signaling, Growth Factor Signaling, Innate Immune Response	XM_003945690.1:4648
Crebbp-mRNA	0.101	0.0846	-0.0647	0.267	1.07	0.956	1.2	0.259	0.44	loglinear	Cell Cycle, Cellular Stress, Cytokine Signaling, Epigenetic Regulation, Inflammatory Signaling, Innate Immune Response, Lipid Metabolism, Notch, Wnt	NM_001025432.1:3770
Tie1-mRNA	0.561	0.473	-0.366	1.49	1.48	0.776	2.81	0.263	0.445	lm.nb		NM_011587.2:2715
Ltbr-mRNA	-0.177	0.15	-0.472	0.117	0.884	0.721	1.08	0.265	0.447	loglinear	Apoptosis, Cytokine Signaling, Inflammatory Signaling, NF-kB	NM_010736.3:1962
Psen2-mRNA	0.14	0.119	-0.0932	0.373	1.1	0.937	1.29	0.267	0.449	loglinear	Growth Factor Signaling, Microglia Function, Notch	NM_001128605.1:560
Kdm5b-mRNA	0.0851	0.0725	-0.057	0.227	1.06	0.961	1.17	0.268	0.449	loglinear	Epigenetic Regulation	NM_152895.2:3620
Tnfrsf1b-mRNA	-0.219	0.187	-0.586	0.147	0.859	0.666	1.11	0.268	0.449	loglinear	Apoptosis, Cytokine Signaling, Innate Immune Response, NF-kB	NM_011610.3:3270
Xrcc6-mRNA	0.104	0.0896	-0.0718	0.28	1.07	0.951	1.21	0.274	0.456	loglinear	DNA Damage, Innate Immune Response	NM_010247.2:1640
Flt1-mRNA	0.499	0.431	-0.346	1.34	1.41	0.787	2.54	0.274	0.456	lm.nb	Angiogenesis, Cytokine Signaling, Growth Factor Signaling, Microglia Function	NM_010228.3:1550
Casp1-mRNA	0.354	0.306	-0.247	0.955	1.28	0.843	1.94	0.275	0.456	lm.nb	Apoptosis, Cytokine Signaling, Innate Immune Response	NM_009807.2:259
Bcl10-mRNA	-0.0675	0.0588	-0.183	0.0476	0.954	0.881	1.03	0.277	0.459	loglinear	Adaptive Immune Response, Apoptosis, NF-kB	NM_009740.1:1168
Sqstm1-mRNA	0.0426	0.0371	-0.0302	0.115	1.03	0.979	1.08	0.278	0.459	loglinear	Autophagy, Cytokine Signaling, Growth Factor Signaling	NM_011018.2:1430
Clstn1-mRNA	0.119	0.105	-0.0871	0.325	1.09	0.941	1.25	0.284	0.468	lm.nb	Microglia Function	NM_023051.4:2352
Iqsec1-mRNA	0.0923	0.0818	-0.0681	0.253	1.07	0.954	1.19	0.286	0.469	loglinear	Autophagy	NM_001134383.1:1792
Cx3cl1-mRNA	-0.223	0.198	-0.611	0.165	0.857	0.655	1.12	0.287	0.47	lm.nb	Cytokine Signaling, Inflammatory Signaling, Innate Immune Response	NM_009142.3:125
Tmem204-mRNA	0.234	0.21	-0.177	0.645	1.18	0.884	1.56	0.291	0.475	lm.nb	Microglia Function	NM_001001183.1:1006
Dusp7-mRNA	-0.173	0.156	-0.479	0.133	0.887	0.717	1.1	0.294	0.48	lm.nb	Adaptive Immune Response, Angiogenesis, Cytokine Signaling, Growth Factor Signaling, Innate Immune Response, Insulin Signaling, Microglia Function	NM_153459.4:2094
Lacc1-mRNA	-0.156	0.143	-0.436	0.124	0.897	0.739	1.09	0.3	0.487	loglinear	Microglia Function	NM_172488.2:1025
Nthl1-mRNA	-0.171	0.157	-0.478	0.136	0.888	0.718	1.1	0.301	0.488	loglinear	DNA Damage	NM_008743.2:34
Kdm2b-mRNA	0.0955	0.0882	-0.0774	0.268	1.07	0.948	1.2	0.304	0.492	loglinear	Epigenetic Regulation	NM_001003953.1:3984
Pten-mRNA	-0.125	0.117	-0.355	0.105	0.917	0.782	1.08	0.312	0.503	lm.nb	Adaptive Immune Response, Autophagy, DNA Damage, Growth Factor Signaling, Lipid Metabolism	NM_008960.2:5160
Crip1-mRNA	-0.141	0.132	-0.4	0.119	0.907	0.758	1.09	0.313	0.504	lm.nb	Microglia Function	NM_007763.3:47
Ptger3-mRNA	0.232	0.219	-0.198	0.662	1.17	0.872	1.58	0.315	0.505	lm.nb	Microglia Function, Neurons and Neurotransmission	NM_011196.2:162
Grap-mRNA	-0.173	0.164	-0.493	0.148	0.887	0.71	1.11	0.316	0.505	lm.nb	Growth Factor Signaling, Microglia Function	NM_027817.3:121
Tnfrsf12a-mRNA	0.252	0.241	-0.22	0.725	1.19	0.858	1.65	0.32	0.51	lm.nb	Cytokine Signaling, Inflammatory Signaling, NF-kB	NM_001161746.1:517
Suv39h2-mRNA	-0.127	0.121	-0.365	0.111	0.916	0.776	1.08	0.32	0.51	loglinear	Epigenetic Regulation	NM_022724.4:1427
Ifih1-mRNA	0.168	0.161	-0.148	0.484	1.12	0.903	1.4	0.321	0.51	lm.nb	Inflammatory Signaling, Innate Immune Response	NM_027835.2:1997
Cdkn1c-mRNA	-0.155	0.149	-0.448	0.137	0.898	0.733	1.1	0.323	0.511	lm.nb	Cell Cycle, DNA Damage	NM_009876.3:1240
Rb1cc1-mRNA	-0.0512	0.0493	-0.148	0.0454	0.965	0.903	1.03	0.323	0.511	loglinear	Autophagy, Cellular Stress	NM_009826.4:497
Nrp2-mRNA	-0.162	0.158	-0.472	0.147	0.894	0.721	1.11	0.329	0.518	lm.nb	Angiogenesis, Microglia Function	NM_001077403.1:610
Vegfa-mRNA	-0.157	0.154	-0.458	0.144	0.897	0.728	1.11	0.331	0.521	lm.nb	Angiogenesis, Cellular Stress, Cytokine Signaling, Growth Factor Signaling, Microglia Function	NM_001025250.3:3015
Snca-mRNA	-0.196	0.193	-0.574	0.182	0.873	0.672	1.13	0.333	0.522	lm.nb	Cellular Stress, Microglia Function	NM_009221.2:285
Prkaca-mRNA	0.0819	0.0813	-0.0774	0.241	1.06	0.948	1.18	0.337	0.527	loglinear	Adaptive Immune Response, Angiogenesis, Apoptosis, Autophagy, Cell Cycle, Cytokine Signaling, Growth Factor Signaling, Lipid Metabolism, Neurons and Neurotransmission, Wnt	NM_008854.3:699
Mdm2-mRNA	0.0586	0.0586	-0.0562	0.173	1.04	0.962	1.13	0.341	0.531	loglinear	Adaptive Immune Response, Apoptosis, Cell Cycle, Cellular Stress, DNA Damage, Growth Factor Signaling, Neurons and Neurotransmission	NM_010786.4:1664
Grin2a-mRNA	0.195	0.195	-0.188	0.578	1.14	0.878	1.49	0.342	0.531	lm.nb	Adaptive Immune Response, Angiogenesis, Cytokine Signaling, Growth Factor Signaling, Insulin Signaling, Neurons and Neurotransmission	NM_008170.2:1788
Ralb-mRNA	-0.0607	0.061	-0.18	0.0587	0.959	0.883	1.04	0.343	0.531	loglinear	Autophagy, Growth Factor Signaling	NM_022327.5:1120
Sod2-mRNA	-0.0467	0.0469	-0.139	0.0453	0.968	0.908	1.03	0.343	0.531	loglinear	Cellular Stress, Microglia Function	NM_013671.3:1495
Serpinf1-mRNA	-0.129	0.13	-0.382	0.125	0.915	0.767	1.09	0.344	0.531	lm.nb	Microglia Function, Wnt	NM_011340.3:745
Srgn-mRNA	0.133	0.135	-0.132	0.399	1.1	0.912	1.32	0.349	0.537	loglinear	Astrocyte Function, Inflammatory Signaling	NM_011157.2:168
Cables1-mRNA	-0.0965	0.0989	-0.29	0.0974	0.935	0.818	1.07	0.352	0.541	loglinear	Cell Cycle	NM_001146287.1:3120
Fscn1-mRNA	-0.147	0.152	-0.446	0.151	0.903	0.734	1.11	0.355	0.544	lm.nb	Microglia Function	NM_007984.2:1645
Entpd2-mRNA	0.105	0.109	-0.109	0.319	1.08	0.927	1.25	0.358	0.548	loglinear	Astrocyte Function	NM_009849.2:1016
Serpina3n-mRNA	0.198	0.207	-0.208	0.604	1.15	0.866	1.52	0.361	0.55	lm.nb	Astrocyte Function	NM_009252.2:119
Igf2r-mRNA	0.0945	0.0989	-0.0994	0.288	1.07	0.933	1.22	0.362	0.55	loglinear	Microglia Function, Neurons and Neurotransmission	NM_010515.1:2585
Gpr62-mRNA	-0.124	0.13	-0.378	0.131	0.918	0.769	1.1	0.364	0.551	lm.nb	Oligodendrocyte Function	NM_001159652.1:1576
Hspb1-mRNA	0.158	0.168	-0.17	0.487	1.12	0.889	1.4	0.368	0.556	lm.nb	Angiogenesis, Astrocyte Function, Cellular Stress, Growth Factor Signaling	NM_013560.2:630
Gria2-mRNA	0.12	0.128	-0.13	0.371	1.09	0.914	1.29	0.369	0.557	lm.nb	Neurons and Neurotransmission	NM_001039195.1:300
Ppp3r1-mRNA	-0.156	0.167	-0.483	0.171	0.897	0.716	1.13	0.371	0.557	lm.nb	Adaptive Immune Response, Apoptosis, Growth Factor Signaling, Innate Immune Response, Wnt	NM_024459.2:1390
Tgfb1-mRNA	-0.14	0.149	-0.432	0.153	0.908	0.741	1.11	0.371	0.557	lm.nb	Cell Cycle, Cytokine Signaling, Growth Factor Signaling, Matrix Remodeling, Microglia Function	NM_011577.1:1470
Mre11a-mRNA	0.0525	0.0567	-0.0585	0.164	1.04	0.96	1.12	0.376	0.563	loglinear	DNA Damage	NM_018736.2:2376
Hdac1-mRNA	-0.1	0.109	-0.313	0.113	0.933	0.805	1.08	0.378	0.565	loglinear	Cell Cycle, Epigenetic Regulation, Growth Factor Signaling, Notch, Wnt	NM_008228.2:470
Atg7-mRNA	0.0383	0.0417	-0.0434	0.12	1.03	0.97	1.09	0.38	0.565	loglinear	Adaptive Immune Response, Autophagy, Cellular Stress	NM_028835.1:855
H2afx-mRNA	0.0454	0.0494	-0.0515	0.142	1.03	0.965	1.1	0.38	0.565	loglinear	Cell Cycle, Cellular Stress, DNA Damage, Epigenetic Regulation, Wnt	NM_010436.2:980
Lgmn-mRNA	-0.0791	0.0868	-0.249	0.0911	0.947	0.841	1.07	0.384	0.569	loglinear	Adaptive Immune Response, Innate Immune Response	NM_011175.3:370
Emcn-mRNA	0.176	0.194	-0.205	0.556	1.13	0.868	1.47	0.387	0.572	lm.nb		NM_001163522.1:230
Lsr-mRNA	0.176	0.195	-0.207	0.559	1.13	0.866	1.47	0.389	0.574	lm.nb	Lipid Metabolism	NM_001164184.1:445
Rsad2-mRNA	0.246	0.275	-0.293	0.786	1.19	0.816	1.72	0.392	0.578	lm.nb	Inflammatory Signaling, Microglia Function	NM_021384.2:3185
Lilrb4a-mRNA	-0.226	0.253	-0.722	0.271	0.855	0.606	1.21	0.394	0.579	lm.nb	Adaptive Immune Response, Inflammatory Signaling	NM_013532.3:348
Lfng-mRNA	0.133	0.149	-0.16	0.425	1.1	0.895	1.34	0.396	0.58	lm.nb	Microglia Function, Notch	NM_008494.3:1965
Lair1-mRNA	-0.092	0.105	-0.297	0.113	0.938	0.814	1.08	0.4	0.585	loglinear	Adaptive Immune Response, Microglia Function	NM_001113474.1:1865
Il6ra-mRNA	-0.129	0.148	-0.419	0.16	0.914	0.748	1.12	0.402	0.585	loglinear	Cytokine Signaling, Growth Factor Signaling, Microglia Function	NM_010559.2:2825
Jag1-mRNA	-0.115	0.131	-0.371	0.142	0.924	0.773	1.1	0.402	0.585	loglinear	Innate Immune Response, Microglia Function, Notch	NM_013822.2:2155
Dab2-mRNA	-0.195	0.224	-0.634	0.243	0.873	0.644	1.18	0.403	0.585	lm.nb	Inflammatory Signaling, Neurons and Neurotransmission	NM_023118.2:415
Ripk2-mRNA	0.0769	0.0885	-0.0966	0.25	1.05	0.935	1.19	0.405	0.587	loglinear	Adaptive Immune Response, Apoptosis, Cytokine Signaling, Growth Factor Signaling, Innate Immune Response	NM_138952.3:830
Mapk14-mRNA	0.0582	0.0674	-0.0739	0.19	1.04	0.95	1.14	0.408	0.589	loglinear	Angiogenesis, Autophagy, Cellular Stress, Growth Factor Signaling, Innate Immune Response	NM_011951.2:1420
Kdm2a-mRNA	0.0712	0.0829	-0.0912	0.234	1.05	0.939	1.18	0.41	0.59	loglinear	Epigenetic Regulation	NM_001001984.2:4160
Cflar-mRNA	-0.0934	0.109	-0.306	0.12	0.937	0.809	1.09	0.411	0.59	loglinear	Apoptosis, Autophagy, Innate Immune Response, NF-kB	NM_207653.3:990
Tcirg1-mRNA	-0.0655	0.0767	-0.216	0.0848	0.956	0.861	1.06	0.413	0.591	loglinear	Autophagy, Growth Factor Signaling, Insulin Signaling	NM_001136091.1:1345
Man2b1-mRNA	0.0505	0.0591	-0.0654	0.166	1.04	0.956	1.12	0.413	0.591	loglinear	Microglia Function	NM_010764.2:1658
Sin3a-mRNA	0.0545	0.0642	-0.0714	0.18	1.04	0.952	1.13	0.416	0.594	loglinear	Epigenetic Regulation	NM_001110350.1:3585
Tmc7-mRNA	0.142	0.168	-0.188	0.472	1.1	0.878	1.39	0.419	0.596	lm.nb	Microglia Function	NM_172476.4:1285
Jam2-mRNA	-0.101	0.121	-0.339	0.136	0.932	0.791	1.1	0.423	0.6	lm.nb	Matrix Remodeling, Microglia Function	NM_023844.4:1090
Ak1-mRNA	0.0596	0.0715	-0.0805	0.2	1.04	0.946	1.15	0.424	0.6	loglinear	Microglia Function	NM_001198790.1:1625
Ep300-mRNA	0.0578	0.0693	-0.0781	0.194	1.04	0.947	1.14	0.424	0.6	loglinear	Cell Cycle, Cellular Stress, Cytokine Signaling, DNA Damage, Epigenetic Regulation, Inflammatory Signaling, Innate Immune Response, Lipid Metabolism, Notch, Wnt	NM_177821.6:4305
Fos-mRNA	0.264	0.318	-0.359	0.887	1.2	0.78	1.85	0.426	0.601	lm.nb	Adaptive Immune Response, Cellular Stress, Growth Factor Signaling, Innate Immune Response, Neurons and Neurotransmission	NM_010234.2:1330
Pik3ca-mRNA	0.0749	0.0905	-0.102	0.252	1.05	0.931	1.19	0.427	0.601	loglinear	Adaptive Immune Response, Angiogenesis, Apoptosis, Autophagy, Carbohydrate Metabolism, Cytokine Signaling, Growth Factor Signaling, Innate Immune Response, Insulin Signaling, Lipid Metabolism	NM_008839.1:1255
Traf1-mRNA	0.282	0.345	-0.394	0.958	1.22	0.761	1.94	0.432	0.607	lm.nb	Apoptosis, Innate Immune Response, NF-kB	NM_009421.3:566
Abl1-mRNA	0.1	0.123	-0.14	0.34	1.07	0.907	1.27	0.433	0.607	loglinear	Apoptosis, Cell Cycle, Cellular Stress, DNA Damage, Growth Factor Signaling	NM_009594.4:1378
Cln3-mRNA	-0.114	0.141	-0.391	0.163	0.924	0.763	1.12	0.438	0.613	loglinear	Autophagy	NM_001146311.1:378
Mobp-mRNA	-0.144	0.179	-0.495	0.208	0.905	0.71	1.15	0.441	0.615	lm.nb	Oligodendrocyte Function	NM_001039364.2:152
Ehmt2-mRNA	-0.0479	0.0598	-0.165	0.0693	0.967	0.892	1.05	0.442	0.615	loglinear	Cellular Stress, Epigenetic Regulation	NM_145830.1:3475
Casp3-mRNA	0.0858	0.107	-0.125	0.296	1.06	0.917	1.23	0.443	0.615	loglinear	Apoptosis, Cellular Stress, DNA Damage, Growth Factor Signaling, Innate Immune Response, Matrix Remodeling	NM_009810.2:630
Cd86-mRNA	-0.174	0.218	-0.602	0.254	0.886	0.659	1.19	0.444	0.615	lm.nb	Adaptive Immune Response, Growth Factor Signaling, Matrix Remodeling, Microglia Function	NM_019388.3:251
Vps4a-mRNA	0.0362	0.0456	-0.0531	0.125	1.03	0.964	1.09	0.446	0.616	loglinear	Autophagy, Neurons and Neurotransmission	NM_126165.1:994
Mr1-mRNA	-0.103	0.131	-0.36	0.154	0.931	0.779	1.11	0.451	0.622	lm.nb	Microglia Function	NM_008209.4:1360
Lmnb1-mRNA	-0.0767	0.0984	-0.27	0.116	0.948	0.83	1.08	0.454	0.624	loglinear	Apoptosis, Cell Cycle, Cellular Stress, Microglia Function	NM_010721.2:805
Plxdc2-mRNA	-0.089	0.116	-0.316	0.138	0.94	0.803	1.1	0.46	0.63	loglinear	Angiogenesis	NM_026162.5:1580
Agt-mRNA	0.478	0.625	-0.747	1.7	1.39	0.596	3.26	0.462	0.63	lm.nb	Astrocyte Function	NM_007428.3:881
Csk-mRNA	0.106	0.139	-0.166	0.377	1.08	0.892	1.3	0.462	0.63	lm.nb	Adaptive Immune Response, Angiogenesis, Autophagy, Growth Factor Signaling, Insulin Signaling	NM_007783.2:268
Kdm5c-mRNA	0.0935	0.122	-0.146	0.333	1.07	0.904	1.26	0.462	0.63	loglinear	Epigenetic Regulation	NM_013668.3:750
Mmp14-mRNA	-0.174	0.228	-0.62	0.272	0.887	0.651	1.21	0.463	0.63	lm.nb	Cellular Stress, Innate Immune Response, Matrix Remodeling, Microglia Function	NM_008608.3:554
Tnfrsf1a-mRNA	-0.0967	0.129	-0.35	0.156	0.935	0.785	1.11	0.471	0.639	loglinear	Apoptosis, Cytokine Signaling, Growth Factor Signaling, Innate Immune Response, NF-kB	NM_011609.2:615
Fas-mRNA	-0.154	0.207	-0.56	0.252	0.899	0.678	1.19	0.475	0.639	lm.nb	Apoptosis, Cellular Stress, Cytokine Signaling, DNA Damage, Growth Factor Signaling, Innate Immune Response	NM_007987.2:95
Bag3-mRNA	0.17	0.228	-0.278	0.617	1.12	0.825	1.53	0.475	0.639	lm.nb	Apoptosis, Cellular Stress	NM_013863.4:1000
Rrm2-mRNA	0.322	0.434	-0.529	1.17	1.25	0.693	2.26	0.475	0.639	loglinear	Cell Cycle, DNA Damage, Microglia Function	NM_009104.1:265
Nfe2l2-mRNA	-0.0798	0.108	-0.291	0.131	0.946	0.818	1.1	0.475	0.639	loglinear	Cellular Stress	NR_132727.1:144
Msh2-mRNA	0.0736	0.101	-0.124	0.271	1.05	0.918	1.21	0.482	0.648	loglinear	DNA Damage	NM_008628.2:1870
Slamf9-mRNA	-0.213	0.296	-0.794	0.368	0.863	0.577	1.29	0.489	0.652	lm.nb	Microglia Function	NM_029612.4:748
Msn-mRNA	0.0823	0.115	-0.142	0.307	1.06	0.906	1.24	0.489	0.652	loglinear	Autophagy	NM_010833.2:515
Syn2-mRNA	-0.0741	0.103	-0.276	0.128	0.95	0.826	1.09	0.489	0.652	loglinear	Neurons and Neurotransmission	NM_013681.1:1330
Ccng2-mRNA	0.0748	0.105	-0.131	0.28	1.05	0.913	1.21	0.493	0.656	loglinear	Cell Cycle, DNA Damage	NM_007635.4:1536
Casp7-mRNA	-0.0738	0.104	-0.278	0.13	0.95	0.825	1.09	0.494	0.656	loglinear	Apoptosis, Innate Immune Response	NM_007611.2:1468
Pacsin1-mRNA	0.0598	0.0851	-0.107	0.226	1.04	0.929	1.17	0.498	0.659	loglinear	Microglia Function	NM_011861.3:2936
Itga6-mRNA	-0.0879	0.126	-0.334	0.158	0.941	0.793	1.12	0.5	0.659	lm.nb	Growth Factor Signaling, Matrix Remodeling, Microglia Function	NM_008397.3:910
Wdr5-mRNA	-0.0328	0.047	-0.125	0.0593	0.978	0.917	1.04	0.501	0.659	loglinear	Epigenetic Regulation	NM_080848.2:1704
Mapk10-mRNA	0.0785	0.112	-0.142	0.299	1.06	0.906	1.23	0.501	0.659	loglinear	Adaptive Immune Response, Apoptosis, Autophagy, Cellular Stress, Growth Factor Signaling, Innate Immune Response, Wnt	NM_001081567.1:1496
Ifi30-mRNA	0.1	0.143	-0.181	0.381	1.07	0.882	1.3	0.501	0.659	lm.nb	Adaptive Immune Response, Inflammatory Signaling	NM_023065.3:806
Tnfrsf25-mRNA	0.687	0.995	-1.26	2.64	1.61	0.416	6.22	0.506	0.663	lm.nb	Apoptosis, Cytokine Signaling, NF-kB	NM_033042.3:685
Chuk-mRNA	-0.0593	0.0866	-0.229	0.11	0.96	0.853	1.08	0.509	0.665	loglinear	Adaptive Immune Response, Apoptosis, Cytokine Signaling, Growth Factor Signaling, Inflammatory Signaling, Innate Immune Response, NF-kB	NM_001162410.1:222
Slc17a7-mRNA	0.174	0.254	-0.325	0.672	1.13	0.799	1.59	0.51	0.665	lm.nb	Neurons and Neurotransmission	NM_182993.2:530
Irf3-mRNA	-0.0724	0.106	-0.281	0.136	0.951	0.823	1.1	0.511	0.666	loglinear	Apoptosis, Cytokine Signaling, Inflammatory Signaling, Innate Immune Response	NM_016849.4:526
Bcl2a1a-mRNA	0.215	0.319	-0.41	0.84	1.16	0.753	1.79	0.516	0.669	lm.nb	Apoptosis, NF-kB	NM_009742.3:175
Birc2-mRNA	0.0417	0.062	-0.0797	0.163	1.03	0.946	1.12	0.516	0.669	loglinear	Apoptosis, Cytokine Signaling, Innate Immune Response, NF-kB	NM_007465.2:1230
Srxn1-mRNA	0.0341	0.0512	-0.0663	0.135	1.02	0.955	1.1	0.52	0.671	loglinear	Cellular Stress	NM_029688.4:2010
Sftpd-mRNA	-0.319	0.48	-1.26	0.622	0.801	0.417	1.54	0.521	0.671	lm.nb	Adaptive Immune Response, Autophagy, Innate Immune Response	NM_009160.2:85
Cd24a-mRNA	-0.1	0.151	-0.396	0.196	0.933	0.76	1.15	0.522	0.671	lm.nb	Adaptive Immune Response	NM_009846.2:584
Birc3-mRNA	-0.174	0.263	-0.689	0.34	0.886	0.62	1.27	0.522	0.671	lm.nb	Apoptosis, Cytokine Signaling, Inflammatory Signaling, Innate Immune Response, NF-kB	NM_007464.3:425
Rad17-mRNA	-0.0447	0.0681	-0.178	0.0889	0.97	0.884	1.06	0.527	0.676	loglinear	Cell Cycle, DNA Damage	NM_001044371.1:386
Cd109-mRNA	0.129	0.198	-0.259	0.517	1.09	0.836	1.43	0.529	0.678	lm.nb	Astrocyte Function	NM_153098.3:2720
Ifitm2-mRNA	0.117	0.181	-0.238	0.472	1.08	0.848	1.39	0.533	0.682	lm.nb	Adaptive Immune Response, Inflammatory Signaling	NM_030694.1:87
Cdk20-mRNA	0.067	0.106	-0.142	0.276	1.05	0.906	1.21	0.543	0.693	loglinear	Cell Cycle	NM_053180.2:352
Topbp1-mRNA	-0.0498	0.08	-0.207	0.107	0.966	0.867	1.08	0.547	0.696	loglinear	DNA Damage	NM_176979.5:3564
Rab6b-mRNA	-0.0665	0.107	-0.276	0.143	0.955	0.826	1.1	0.548	0.696	loglinear	Microglia Function	NM_173781.4:715
Rad9a-mRNA	0.0686	0.113	-0.152	0.289	1.05	0.9	1.22	0.556	0.705	loglinear	Cell Cycle, DNA Damage	NM_011237.2:490
Grin2b-mRNA	0.13	0.215	-0.291	0.551	1.09	0.817	1.46	0.56	0.708	lm.nb	Adaptive Immune Response, Angiogenesis, Cytokine Signaling, Growth Factor Signaling, Insulin Signaling, Neurons and Neurotransmission	NM_008171.3:6340
Fcgr1-mRNA	0.127	0.211	-0.286	0.539	1.09	0.82	1.45	0.561	0.708	lm.nb	Adaptive Immune Response, Autophagy, Inflammatory Signaling	NM_010186.5:185
Slfn8-mRNA	0.258	0.435	-0.594	1.11	1.2	0.662	2.16	0.566	0.714	lm.nb	Astrocyte Function	NM_181545.4:2806
Ppp3r2-mRNA	0.31	0.526	-0.721	1.34	1.24	0.606	2.54	0.569	0.715	lm.nb	Adaptive Immune Response, Apoptosis, Growth Factor Signaling, Innate Immune Response, Wnt	NM_001004025.4:1500
Il2rg-mRNA	-0.148	0.251	-0.641	0.345	0.903	0.641	1.27	0.57	0.715	lm.nb	Adaptive Immune Response, Angiogenesis, Cytokine Signaling, Growth Factor Signaling, Inflammatory Signaling, Insulin Signaling	NM_013563.3:566
Hira-mRNA	0.0326	0.0559	-0.0769	0.142	1.02	0.948	1.1	0.572	0.717	loglinear	Cellular Stress, Epigenetic Regulation	NM_010435.2:3210
Hsd11b1-mRNA	0.129	0.223	-0.308	0.566	1.09	0.808	1.48	0.575	0.718	lm.nb		NM_008288.2:110
Sox4-mRNA	-0.0603	0.104	-0.265	0.144	0.959	0.832	1.11	0.576	0.718	loglinear	Microglia Function, Wnt	NM_009238.2:2635
Ets2-mRNA	0.0606	0.107	-0.149	0.27	1.04	0.902	1.21	0.583	0.725	loglinear	Cellular Stress, Growth Factor Signaling, Microglia Function	NM_011809.2:3284
Tlr7-mRNA	-0.186	0.329	-0.831	0.46	0.879	0.562	1.38	0.585	0.727	lm.nb	Innate Immune Response, Microglia Function	NM_133211.3:3210
Tbr1-mRNA	0.161	0.289	-0.405	0.727	1.12	0.755	1.66	0.589	0.727	lm.nb	Neurons and Neurotransmission	NM_009322.3:2354
Mgmt-mRNA	-0.0853	0.153	-0.386	0.215	0.943	0.765	1.16	0.59	0.727	loglinear	Cellular Stress, DNA Damage	NM_008598.2:350
Cnn2-mRNA	-0.0933	0.168	-0.422	0.236	0.937	0.746	1.18	0.591	0.727	lm.nb	Autophagy	NM_007725.2:350
St3gal6-mRNA	-0.0666	0.12	-0.302	0.169	0.955	0.811	1.12	0.591	0.727	loglinear	Microglia Function, Notch	NM_018784.2:1252
Arc-mRNA	-0.255	0.462	-1.16	0.651	0.838	0.447	1.57	0.594	0.727	lm.nb	Neurons and Neurotransmission	NM_018790.2:2715
Pik3r2-mRNA	0.0601	0.109	-0.154	0.274	1.04	0.899	1.21	0.594	0.727	lm.nb	Adaptive Immune Response, Angiogenesis, Apoptosis, Autophagy, Cytokine Signaling, Growth Factor Signaling, Innate Immune Response, Insulin Signaling	NM_008841.2:230
Amigo2-mRNA	0.158	0.287	-0.404	0.72	1.12	0.756	1.65	0.594	0.727	lm.nb	Astrocyte Function	NM_178114.4:2425
E2f1-mRNA	0.102	0.188	-0.266	0.471	1.07	0.831	1.39	0.599	0.731	lm.nb	Apoptosis, Cell Cycle, Cellular Stress, Notch	NM_007891.4:926
Arhgap24-mRNA	-0.178	0.328	-0.822	0.466	0.884	0.566	1.38	0.599	0.731	lm.nb	Microglia Function	NM_029270.2:1164
Cycs-mRNA	0.0648	0.122	-0.175	0.305	1.05	0.886	1.24	0.608	0.74	loglinear	Apoptosis, Cellular Stress, DNA Damage	NM_007808.4:2510
Cyp27a1-mRNA	0.142	0.271	-0.39	0.674	1.1	0.763	1.6	0.612	0.743	lm.nb	Inflammatory Signaling	NM_024264.3:1725
Ezh2-mRNA	-0.0681	0.132	-0.326	0.19	0.954	0.798	1.14	0.616	0.743	lm.nb	Cellular Stress, Epigenetic Regulation	NM_007971.2:425
Pak1-mRNA	0.0464	0.0898	-0.13	0.222	1.03	0.914	1.17	0.616	0.743	loglinear	Adaptive Immune Response, Angiogenesis, Growth Factor Signaling, Innate Immune Response, Microglia Function	NM_011035.2:1615
Gbp2-mRNA	-0.127	0.247	-0.611	0.356	0.915	0.655	1.28	0.617	0.743	lm.nb	Astrocyte Function, Inflammatory Signaling	NM_010260.1:1996
Mertk-mRNA	0.0852	0.165	-0.238	0.409	1.06	0.848	1.33	0.617	0.743	lm.nb	Autophagy, Microglia Function	NM_008587.1:1320
Ly9-mRNA	0.163	0.315	-0.455	0.781	1.12	0.729	1.72	0.617	0.743	lm.nb	Innate Immune Response	NM_008534.2:1190
Bard1-mRNA	-0.187	0.371	-0.914	0.54	0.878	0.531	1.45	0.625	0.75	lm.nb	Cell Cycle, DNA Damage	NM_007525.3:306
Slc17a6-mRNA	-0.264	0.525	-1.29	0.764	0.833	0.408	1.7	0.626	0.75	lm.nb	Neurons and Neurotransmission	NM_080853.3:2825
Brd4-mRNA	0.052	0.106	-0.156	0.26	1.04	0.898	1.2	0.634	0.757	loglinear	Epigenetic Regulation	NM_001286630.1:1492
C3-mRNA	0.378	0.771	-1.13	1.89	1.3	0.456	3.7	0.634	0.757	lm.nb	Adaptive Immune Response, Autophagy, Inflammatory Signaling, Innate Immune Response, Microglia Function	XM_011246258.1:2702
Ppp3ca-mRNA	-0.0733	0.156	-0.379	0.232	0.95	0.769	1.17	0.648	0.772	lm.nb	Adaptive Immune Response, Apoptosis, Growth Factor Signaling, Innate Immune Response, Wnt	NM_008913.4:1675
Ngf-mRNA	-0.116	0.249	-0.604	0.371	0.922	0.658	1.29	0.649	0.772	lm.nb	Apoptosis, Growth Factor Signaling	NM_001112698.1:630
AI464131-mRNA	0.0536	0.116	-0.174	0.281	1.04	0.886	1.22	0.654	0.776	loglinear		NM_001085515.2:1232
Mbd2-mRNA	-0.021	0.046	-0.111	0.0691	0.986	0.926	1.05	0.657	0.778	loglinear	Epigenetic Regulation	NM_010773.2:655
Tubb3-mRNA	-0.0387	0.0848	-0.205	0.128	0.974	0.868	1.09	0.658	0.778	loglinear	Adaptive Immune Response, Apoptosis, Cell Cycle, Neurons and Neurotransmission	NM_023279.2:179
Vps4b-mRNA	0.0316	0.0739	-0.113	0.176	1.02	0.925	1.13	0.678	0.799	loglinear	Autophagy, Neurons and Neurotransmission	NM_009190.2:640
Rpa1-mRNA	0.0488	0.114	-0.176	0.273	1.03	0.885	1.21	0.679	0.799	loglinear	Cell Cycle, Cellular Stress, DNA Damage	NM_026653.2:930
Slc44a1-mRNA	0.0455	0.107	-0.164	0.255	1.03	0.892	1.19	0.68	0.799	loglinear	Microglia Function	NM_001159633.1:944
Ogg1-mRNA	0.0554	0.131	-0.202	0.313	1.04	0.869	1.24	0.682	0.8	loglinear	DNA Damage	NM_010957.4:168
Mcm5-mRNA	-0.0554	0.132	-0.315	0.204	0.962	0.804	1.15	0.685	0.802	lm.nb	Cell Cycle, Inflammatory Signaling	NM_008566.2:2244
Hmox1-mRNA	0.0737	0.178	-0.275	0.422	1.05	0.826	1.34	0.687	0.803	loglinear	Cellular Stress	NM_010442.2:610
Ms4a4a-mRNA	0.106	0.26	-0.404	0.616	1.08	0.756	1.53	0.692	0.807	lm.nb		XM_003086124.1:252
Tradd-mRNA	0.0923	0.228	-0.354	0.539	1.07	0.782	1.45	0.694	0.808	lm.nb	Apoptosis, Innate Immune Response, NF-kB	NM_001033161.2:562
Gadd45g-mRNA	0.0537	0.136	-0.212	0.319	1.04	0.863	1.25	0.7	0.812	lm.nb	Cell Cycle, DNA Damage, Growth Factor Signaling	NM_011817.2:208
Islr2-mRNA	0.0983	0.248	-0.389	0.585	1.07	0.764	1.5	0.701	0.812	lm.nb	Neurons and Neurotransmission	NM_001161538.1:1782
Fyn-mRNA	0.0139	0.0352	-0.0551	0.0829	1.01	0.963	1.06	0.701	0.812	loglinear	Adaptive Immune Response, Angiogenesis, Autophagy, Cytokine Signaling, Growth Factor Signaling, Innate Immune Response, Insulin Signaling, Microglia Function	NM_008054.2:1030
Nod1-mRNA	0.0847	0.217	-0.341	0.511	1.06	0.789	1.42	0.705	0.814	lm.nb	Autophagy, Cytokine Signaling, Innate Immune Response	NM_172729.2:1446
Il1rl2-mRNA	-0.103	0.265	-0.623	0.418	0.931	0.649	1.34	0.707	0.815	lm.nb	Microglia Function	NM_133193.3:860
Map2k4-mRNA	0.0187	0.0489	-0.077	0.114	1.01	0.948	1.08	0.709	0.816	loglinear	Adaptive Immune Response, Apoptosis, Cellular Stress, Growth Factor Signaling, Innate Immune Response	NM_009157.4:1335
C3ar1-mRNA	-0.0807	0.214	-0.5	0.339	0.946	0.707	1.26	0.714	0.82	lm.nb	Microglia Function, Neurons and Neurotransmission	NM_009779.2:555
Atg14-mRNA	-0.0185	0.0529	-0.122	0.0852	0.987	0.919	1.06	0.734	0.838	loglinear	Autophagy, Cellular Stress	NM_172599.4:204
Hdac4-mRNA	0.0344	0.0985	-0.159	0.227	1.02	0.896	1.17	0.734	0.838	loglinear	Epigenetic Regulation, Notch	NM_207225.1:2800
Cks1b-mRNA	0.0718	0.206	-0.332	0.475	1.05	0.795	1.39	0.735	0.838	lm.nb	Cell Cycle	NM_016904.1:185
Cd36-mRNA	-0.125	0.359	-0.828	0.578	0.917	0.563	1.49	0.735	0.838	lm.nb	Adaptive Immune Response, Autophagy, Innate Immune Response, Matrix Remodeling, Neurons and Neurotransmission	NM_007643.3:1520
Ripk1-mRNA	0.0484	0.149	-0.243	0.34	1.03	0.845	1.27	0.752	0.855	loglinear	Apoptosis, Innate Immune Response, NF-kB	NM_009068.3:1246
Psmb8-mRNA	-0.0498	0.154	-0.351	0.252	0.966	0.784	1.19	0.753	0.855	lm.nb	Adaptive Immune Response, Angiogenesis, Apoptosis, Astrocyte Function, Cell Cycle, Cytokine Signaling, Growth Factor Signaling, Inflammatory Signaling, Insulin Signaling, Microglia Function, NF-kB, Wnt	NM_010724.2:362
Rela-mRNA	-0.0445	0.139	-0.317	0.228	0.97	0.803	1.17	0.756	0.856	lm.nb	Adaptive Immune Response, Apoptosis, Cellular Stress, Cytokine Signaling, Growth Factor Signaling, Inflammatory Signaling, Innate Immune Response, NF-kB	NM_009045.4:645
Il1rap-mRNA	0.03	0.0962	-0.159	0.219	1.02	0.896	1.16	0.762	0.861	loglinear	Apoptosis, Cytokine Signaling	NM_134103.2:945
Bag4-mRNA	-0.0276	0.0888	-0.202	0.146	0.981	0.87	1.11	0.762	0.861	loglinear	Apoptosis, Cellular Stress, Innate Immune Response	NM_026121.3:3735
Irak1-mRNA	0.026	0.0863	-0.143	0.195	1.02	0.906	1.14	0.77	0.868	loglinear	Apoptosis, Cytokine Signaling, Growth Factor Signaling, Innate Immune Response, NF-kB	NM_008363.2:951
Blnk-mRNA	-0.103	0.353	-0.795	0.589	0.931	0.576	1.5	0.777	0.874	lm.nb	Adaptive Immune Response, Microglia Function, NF-kB	NM_008528.4:1546
Trim47-mRNA	-0.0398	0.141	-0.316	0.236	0.973	0.803	1.18	0.783	0.879	loglinear	Microglia Function	NM_001205081.1:2019
Arid1a-mRNA	0.032	0.114	-0.191	0.255	1.02	0.876	1.19	0.784	0.879	loglinear	Epigenetic Regulation	NM_001080819.1:5193
Cotl1-mRNA	0.0668	0.246	-0.416	0.549	1.05	0.75	1.46	0.792	0.884	lm.nb	Microglia Function	NM_028071.3:325
C4a-mRNA	0.0497	0.184	-0.311	0.411	1.04	0.806	1.33	0.793	0.884	lm.nb	Astrocyte Function	NM_011413.2:56
Mef2c-mRNA	-0.0745	0.276	-0.616	0.467	0.95	0.653	1.38	0.793	0.884	lm.nb	Growth Factor Signaling, Innate Immune Response, Microglia Function	NM_001170537.1:4341
Hells-mRNA	0.048	0.182	-0.309	0.405	1.03	0.807	1.32	0.797	0.887	lm.nb	Apoptosis	NM_008234.3:1082
Ngfr-mRNA	-0.115	0.452	-1	0.772	0.923	0.499	1.71	0.805	0.894	lm.nb	Apoptosis, Cellular Stress, Cytokine Signaling, Growth Factor Signaling	NM_033217.3:1995
Rapgef3-mRNA	0.0303	0.12	-0.206	0.266	1.02	0.867	1.2	0.807	0.894	lm.nb	Adaptive Immune Response, Autophagy	NM_001177810.1:564
Rps3-mRNA	-0.0296	0.121	-0.266	0.207	0.98	0.832	1.15	0.811	0.898	loglinear	Microglia Function	NM_012052.2:886
Kdm4c-mRNA	-0.0131	0.0549	-0.121	0.0946	0.991	0.92	1.07	0.816	0.902	loglinear	Epigenetic Regulation	NM_144787.1:2859
Bax-mRNA	-0.02	0.0852	-0.187	0.147	0.986	0.878	1.11	0.819	0.903	loglinear	Apoptosis, DNA Damage	NM_007527.3:735
Suz12-mRNA	0.0155	0.0667	-0.115	0.146	1.01	0.923	1.11	0.821	0.904	loglinear	Cellular Stress, Epigenetic Regulation	NM_199196.1:820
Asb2-mRNA	-0.0439	0.195	-0.427	0.339	0.97	0.744	1.26	0.827	0.909	lm.nb	Adaptive Immune Response, Microglia Function	NM_023049.1:996
Akt1-mRNA	-0.0146	0.066	-0.144	0.115	0.99	0.905	1.08	0.83	0.91	loglinear	Adaptive Immune Response, Angiogenesis, Apoptosis, Autophagy, Carbohydrate Metabolism, Cellular Stress, Cytokine Signaling, Growth Factor Signaling, Innate Immune Response, Insulin Signaling, Neurons and Neurotransmission, Wnt	NM_001165894.1:898
Myrf-mRNA	-0.0416	0.193	-0.419	0.336	0.972	0.748	1.26	0.833	0.911	lm.nb	Oligodendrocyte Function	NM_001033481.1:4465
Atm-mRNA	0.018	0.0833	-0.145	0.181	1.01	0.904	1.13	0.833	0.911	loglinear	Apoptosis, Cell Cycle, Cellular Stress, DNA Damage, NF-kB	NM_007499.2:5543
Pik3r1-mRNA	0.0188	0.0893	-0.156	0.194	1.01	0.897	1.14	0.837	0.913	loglinear	Adaptive Immune Response, Angiogenesis, Apoptosis, Autophagy, Carbohydrate Metabolism, Cytokine Signaling, Growth Factor Signaling, Innate Immune Response, Insulin Signaling, Lipid Metabolism	NM_001024955.1:5664
Xiap-mRNA	-0.0121	0.0594	-0.128	0.104	0.992	0.915	1.07	0.843	0.918	loglinear	Apoptosis, Innate Immune Response, NF-kB, Wnt	NM_009688.2:1654
Stx18-mRNA	0.0234	0.116	-0.204	0.251	1.02	0.868	1.19	0.844	0.918	loglinear	Autophagy	NM_026959.2:770
Mafb-mRNA	0.0342	0.174	-0.307	0.375	1.02	0.808	1.3	0.848	0.92	lm.nb	Insulin Signaling	NM_010658.2:2658
Smarca4-mRNA	0.0171	0.0897	-0.159	0.193	1.01	0.896	1.14	0.853	0.924	loglinear	Epigenetic Regulation, Wnt	NM_011417.2:3540
Dapk1-mRNA	-0.0239	0.128	-0.275	0.227	0.984	0.827	1.17	0.856	0.925	lm.nb	Apoptosis, Autophagy	NM_134062.1:4935
Chek2-mRNA	0.0455	0.251	-0.446	0.537	1.03	0.734	1.45	0.859	0.928	lm.nb	Cell Cycle, DNA Damage	NM_016681.3:790
Parp2-mRNA	0.0105	0.0608	-0.109	0.13	1.01	0.927	1.09	0.867	0.933	loglinear	DNA Damage	NM_009632.2:1325
Egr1-mRNA	-0.0574	0.335	-0.714	0.599	0.961	0.61	1.51	0.867	0.933	lm.nb	Inflammatory Signaling, Neurons and Neurotransmission	NM_007913.5:515
Pink1-mRNA	0.0113	0.0699	-0.126	0.148	1.01	0.917	1.11	0.875	0.937	loglinear	Autophagy, Cellular Stress	NM_026880.2:688
Il15ra-mRNA	-0.0476	0.295	-0.626	0.531	0.968	0.648	1.44	0.875	0.937	lm.nb	Cytokine Signaling, Inflammatory Signaling	NM_008358.2:800
Tgm2-mRNA	0.0259	0.162	-0.292	0.343	1.02	0.817	1.27	0.876	0.937	lm.nb	Autophagy, Microglia Function	NM_009373.3:1260
Casp9-mRNA	0.0141	0.0888	-0.16	0.188	1.01	0.895	1.14	0.877	0.937	loglinear	Adaptive Immune Response, Apoptosis, DNA Damage, Growth Factor Signaling, Innate Immune Response	NM_015733.4:1675
Trp53bp2-mRNA	-0.0198	0.127	-0.268	0.229	0.986	0.83	1.17	0.879	0.937	lm.nb	Apoptosis	NM_173378.2:2328
Prkar2a-mRNA	0.0143	0.0934	-0.169	0.197	1.01	0.89	1.15	0.881	0.938	loglinear	Apoptosis, Growth Factor Signaling	NM_008924.2:2135
Col6a3-mRNA	-0.0528	0.365	-0.768	0.662	0.964	0.587	1.58	0.888	0.942	lm.nb	Growth Factor Signaling, Matrix Remodeling, Microglia Function	XM_897036.2:4583
Kdm5a-mRNA	0.006	0.0416	-0.0755	0.0875	1	0.949	1.06	0.888	0.942	loglinear	Epigenetic Regulation	XR_377436.1:2314
St8sia6-mRNA	-0.0431	0.307	-0.645	0.559	0.971	0.64	1.47	0.891	0.944	lm.nb	Microglia Function	NM_145838.1:1578
Kdm3a-mRNA	-0.0127	0.0924	-0.194	0.169	0.991	0.874	1.12	0.894	0.945	loglinear	Epigenetic Regulation	NM_001038695.2:4110
S100b-mRNA	-0.0302	0.224	-0.469	0.408	0.979	0.723	1.33	0.895	0.945	lm.nb	Astrocyte Function, Growth Factor Signaling, Inflammatory Signaling, Innate Immune Response	NM_009115.3:1090
Lyn-mRNA	-0.0178	0.138	-0.288	0.252	0.988	0.819	1.19	0.9	0.948	lm.nb	Adaptive Immune Response, Autophagy, Cytokine Signaling, Growth Factor Signaling, NF-kB	NM_010747.1:1725
Rab7-mRNA	0.00325	0.0256	-0.047	0.0535	1	0.968	1.04	0.902	0.948	loglinear	Adaptive Immune Response, Autophagy	NM_009005.2:490
Spp1-mRNA	0.046	0.37	-0.68	0.772	1.03	0.624	1.71	0.904	0.948	lm.nb	Growth Factor Signaling, Matrix Remodeling, Microglia Function	NM_009263.3:420
Serping1-mRNA	0.0254	0.207	-0.381	0.432	1.02	0.768	1.35	0.905	0.948	lm.nb	Astrocyte Function	NM_009776.3:1480
Spint1-mRNA	-0.0385	0.324	-0.673	0.596	0.974	0.627	1.51	0.908	0.95	lm.nb	Microglia Function	NM_016907.3:1366
Prkce-mRNA	-0.0134	0.13	-0.268	0.241	0.991	0.831	1.18	0.92	0.959	lm.nb	Autophagy, Growth Factor Signaling	NM_011104.2:1510
Nrgn-mRNA	-0.0277	0.269	-0.555	0.5	0.981	0.681	1.41	0.92	0.959	lm.nb	Neurons and Neurotransmission	NM_022029.2:192
Cd14-mRNA	-0.0315	0.318	-0.655	0.592	0.978	0.635	1.51	0.923	0.959	lm.nb	Apoptosis, Astrocyte Function, Autophagy, Growth Factor Signaling, Innate Immune Response, NF-kB	NM_009841.3:235
Fadd-mRNA	-0.0244	0.247	-0.508	0.459	0.983	0.703	1.37	0.923	0.959	lm.nb	Apoptosis, Innate Immune Response	NM_010175.5:2641
Pld1-mRNA	-0.0147	0.16	-0.329	0.3	0.99	0.796	1.23	0.929	0.964	lm.nb	Autophagy, Growth Factor Signaling	NM_001164056.1:520
Setd7-mRNA	-0.00927	0.115	-0.234	0.215	0.994	0.85	1.16	0.937	0.97	loglinear	Epigenetic Regulation	NM_080793.5:3905
Kat2a-mRNA	-0.00698	0.0967	-0.197	0.183	0.995	0.873	1.13	0.944	0.974	loglinear	Epigenetic Regulation, Notch	NM_020004.5:1700
Nfkb2-mRNA	-0.0173	0.24	-0.488	0.454	0.988	0.713	1.37	0.944	0.974	lm.nb	Apoptosis, Cytokine Signaling, Growth Factor Signaling, Inflammatory Signaling, Innate Immune Response, NF-kB	NM_019408.2:1150
Ifnar2-mRNA	-0.0042	0.0596	-0.121	0.113	0.997	0.92	1.08	0.945	0.974	loglinear	Cytokine Signaling, Growth Factor Signaling, Inflammatory Signaling, Innate Immune Response	NM_001110498.1:725
Rad51c-mRNA	0.00989	0.144	-0.272	0.292	1.01	0.828	1.22	0.947	0.974	loglinear	Cell Cycle, DNA Damage	NM_053269.3:402
Lingo1-mRNA	-0.0153	0.239	-0.483	0.452	0.989	0.715	1.37	0.95	0.974	lm.nb	Growth Factor Signaling, Oligodendrocyte Function	NM_181074.4:1087
Smarcd1-mRNA	-0.00898	0.145	-0.293	0.275	0.994	0.816	1.21	0.952	0.974	lm.nb	Epigenetic Regulation	NM_031842.1:2220
S1pr3-mRNA	0.00809	0.131	-0.249	0.266	1.01	0.841	1.2	0.952	0.974	lm.nb	Astrocyte Function, Neurons and Neurotransmission	NM_010101.3:2939
Rgl1-mRNA	0.00734	0.121	-0.231	0.245	1.01	0.852	1.19	0.953	0.974	loglinear	Growth Factor Signaling, Microglia Function	NM_016846.3:3320
Rad51-mRNA	0.0119	0.237	-0.452	0.476	1.01	0.731	1.39	0.961	0.977	lm.nb	Cell Cycle, DNA Damage	NM_011234.4:286
Chek1-mRNA	0.0118	0.24	-0.459	0.482	1.01	0.728	1.4	0.962	0.977	lm.nb	Cell Cycle, DNA Damage, Growth Factor Signaling	NM_007691.5:1220
Ptms-mRNA	0.00458	0.0942	-0.18	0.189	1	0.883	1.14	0.962	0.977	loglinear	Microglia Function	NM_026988.2:755
Igf1-mRNA	0.00959	0.219	-0.419	0.439	1.01	0.748	1.36	0.966	0.977	lm.nb	Carbohydrate Metabolism, DNA Damage, Growth Factor Signaling, Insulin Signaling, Microglia Function	NM_001111274.1:418
Grn-mRNA	0.00396	0.094	-0.18	0.188	1	0.883	1.14	0.967	0.977	loglinear	Microglia Function	NM_008175.3:2010
Atr-mRNA	-0.00342	0.0845	-0.169	0.162	0.998	0.889	1.12	0.968	0.977	loglinear	Apoptosis, Cell Cycle, Cellular Stress, DNA Damage	NM_019864.1:4392
Dst-mRNA	-0.00365	0.0951	-0.19	0.183	0.997	0.877	1.13	0.97	0.977	loglinear	Matrix Remodeling, Microglia Function	NM_010081.2:226
Slc1a3-mRNA	-0.00631	0.165	-0.33	0.318	0.996	0.795	1.25	0.97	0.977	lm.nb	Astrocyte Function, Neurons and Neurotransmission	NM_148938.3:3865
Ptgs2-mRNA	-0.0141	0.374	-0.747	0.718	0.99	0.596	1.65	0.971	0.977	lm.nb	Astrocyte Function, Cellular Stress, Innate Immune Response, Lipid Metabolism, Microglia Function, NF-kB	NM_011198.3:675
Cd83-mRNA	0.0101	0.291	-0.559	0.58	1.01	0.679	1.49	0.973	0.978	lm.nb	Microglia Function	NM_009856.2:1624
Myd88-mRNA	0.00332	0.134	-0.258	0.265	1	0.836	1.2	0.981	0.984	loglinear	Apoptosis, Cytokine Signaling, Growth Factor Signaling, Inflammatory Signaling, Innate Immune Response, NF-kB	NM_010851.2:1595
Trp53-mRNA	-0.000749	0.0979	-0.193	0.191	0.999	0.875	1.14	0.994	0.996	loglinear	Apoptosis, Cell Cycle, Cellular Stress, DNA Damage, Growth Factor Signaling, Notch, Wnt	NM_011640.1:1835
Tnfsf12-mRNA	0.000662	0.123	-0.24	0.242	1	0.846	1.18	0.996	0.996	loglinear	Cytokine Signaling, Inflammatory Signaling, NF-kB	NM_011614.3:1215

## Sheet: Young D7 vs Mock
	Log2 fold change	std error (log2)	Lower confidence limit (log2)	Upper confidence limit (log2)	Linear fold change	Lower confidence limit (linear)	Upper confidence limit (linear)	P-value	BH.p.value	method	Gene.sets	probe.ID
Rala-mRNA	-0.419	0.0387	-0.495	-0.344	0.748	0.709	0.788	7.49e-07	0.000458	loglinear	Autophagy, Growth Factor Signaling, Neurons and Neurotransmission	NM_019491.5:605
Fcrls-mRNA	-1.86	0.19	-2.23	-1.49	0.275	0.213	0.357	1.97e-06	0.000497	lm.nb	Microglia Function	NM_030707.3:925
Fcer1g-mRNA	-0.891	0.0934	-1.07	-0.708	0.539	0.475	0.612	2.44e-06	0.000497	loglinear	Adaptive Immune Response, Autophagy, Inflammatory Signaling, Innate Immune Response	NM_010185.4:264
Gpr34-mRNA	-1.18	0.129	-1.43	-0.922	0.443	0.372	0.528	3.72e-06	0.000568	lm.nb	Microglia Function	NM_011823.4:256
Slc2a5-mRNA	-1.26	0.145	-1.54	-0.977	0.417	0.343	0.508	5.55e-06	0.000678	lm.nb	Microglia Function	NM_019741.3:2305
P2ry12-mRNA	-1.16	0.142	-1.44	-0.884	0.447	0.368	0.542	9.77e-06	0.000796	lm.nb	Microglia Function	NM_027571.3:439
Kdm4a-mRNA	0.325	0.04	0.247	0.404	1.25	1.19	1.32	1.02e-05	0.000796	loglinear	DNA Damage, Epigenetic Regulation	NM_172382.2:1675
Olfml3-mRNA	-1.24	0.153	-1.54	-0.943	0.423	0.343	0.52	1.04e-05	0.000796	lm.nb	Matrix Remodeling	NM_133859.2:1035
Setd1a-mRNA	0.419	0.0537	0.314	0.524	1.34	1.24	1.44	1.47e-05	0.000999	loglinear	Epigenetic Regulation	NM_178029.3:1612
Pllp-mRNA	-1.01	0.134	-1.27	-0.748	0.497	0.414	0.596	1.93e-05	0.00118	lm.nb	Oligodendrocyte Function	NM_026385.3:345
Itgam-mRNA	-0.968	0.131	-1.22	-0.711	0.511	0.428	0.611	2.33e-05	0.00129	lm.nb	Autophagy, Innate Immune Response, Matrix Remodeling	NM_001082960.1:3025
Pdpn-mRNA	-0.776	0.108	-0.987	-0.565	0.584	0.504	0.676	2.94e-05	0.00134	lm.nb	Matrix Remodeling	NM_010329.2:1625
Bnip3l-mRNA	-0.408	0.0571	-0.52	-0.296	0.754	0.697	0.814	3.09e-05	0.00134	loglinear	Apoptosis, Autophagy	NM_009761.3:1738
Opalin-mRNA	-0.853	0.12	-1.09	-0.619	0.554	0.47	0.651	3.17e-05	0.00134	lm.nb	Oligodendrocyte Function	NM_153520.1:201
Cox5b-mRNA	-0.306	0.0432	-0.391	-0.222	0.809	0.763	0.857	3.29e-05	0.00134	loglinear	Microglia Function	NM_009942.2:332
Ugt8a-mRNA	-1.35	0.196	-1.73	-0.963	0.393	0.301	0.513	4.36e-05	0.00138	lm.nb	Lipid Metabolism, Oligodendrocyte Function	NM_011674.4:138
Tyrobp-mRNA	-0.966	0.141	-1.24	-0.69	0.512	0.423	0.62	4.39e-05	0.00138	lm.nb	Adaptive Immune Response, Innate Immune Response	NM_011662.2:130
Tmem100-mRNA	-0.814	0.119	-1.05	-0.581	0.569	0.484	0.669	4.56e-05	0.00138	lm.nb	Microglia Function	NM_026433.2:1350
Hdac2-mRNA	-0.391	0.058	-0.505	-0.278	0.762	0.705	0.825	5.03e-05	0.00138	loglinear	Cell Cycle, Cellular Stress, Epigenetic Regulation, Growth Factor Signaling, Notch	NM_008229.2:1010
Cideb-mRNA	-0.915	0.136	-1.18	-0.649	0.53	0.441	0.638	5.04e-05	0.00138	lm.nb	Apoptosis	NM_009894.3:179
Slc2a1-mRNA	0.893	0.132	0.633	1.15	1.86	1.55	2.22	5.04e-05	0.00138	lm.nb	Microglia Function	NM_011400.3:2190
Nfkbia-mRNA	0.959	0.142	0.68	1.24	1.94	1.6	2.36	5.06e-05	0.00138	loglinear	Adaptive Immune Response, Apoptosis, Growth Factor Signaling, Inflammatory Signaling, Innate Immune Response, NF-kB	NM_010907.2:646
Itgb5-mRNA	-0.711	0.106	-0.918	-0.504	0.611	0.529	0.705	5.21e-05	0.00138	lm.nb	Adaptive Immune Response, Growth Factor Signaling, Matrix Remodeling	NM_001145884.1:1270
Ly6a-mRNA	1.05	0.158	0.736	1.35	2.06	1.67	2.56	5.96e-05	0.00144	lm.nb	Innate Immune Response	NM_010738.2:206
Akt2-mRNA	-0.919	0.139	-1.19	-0.647	0.529	0.438	0.639	5.99e-05	0.00144	lm.nb	Adaptive Immune Response, Angiogenesis, Apoptosis, Autophagy, Carbohydrate Metabolism, Cytokine Signaling, Growth Factor Signaling, Innate Immune Response, Insulin Signaling, Neurons and Neurotransmission, Wnt	NM_001110208.1:2504
Braf-mRNA	0.416	0.0631	0.293	0.54	1.33	1.22	1.45	6.11e-05	0.00144	loglinear	Adaptive Immune Response, Angiogenesis, Apoptosis, Cytokine Signaling, Growth Factor Signaling, Innate Immune Response, Insulin Signaling, Neurons and Neurotransmission	NM_139294.5:1102
Coa5-mRNA	-0.252	0.0389	-0.328	-0.176	0.84	0.797	0.885	7.04e-05	0.00154	loglinear	Microglia Function	NM_198006.4:1808
Atg5-mRNA	-0.537	0.0829	-0.699	-0.375	0.689	0.616	0.771	7.08e-05	0.00154	loglinear	Autophagy, Cellular Stress, Innate Immune Response	NM_001314013.1:262
Eef2k-mRNA	0.721	0.112	0.501	0.941	1.65	1.42	1.92	7.58e-05	0.0016	loglinear	Growth Factor Signaling, Insulin Signaling, Microglia Function	NM_007908.3:1166
Eed-mRNA	-0.409	0.0642	-0.534	-0.283	0.753	0.691	0.822	8.16e-05	0.00165	loglinear	Cellular Stress, Epigenetic Regulation	NM_021876.3:1000
Sqstm1-mRNA	0.224	0.0352	0.155	0.293	1.17	1.11	1.22	8.38e-05	0.00165	loglinear	Autophagy, Cytokine Signaling, Growth Factor Signaling	NM_011018.2:1430
Rpl36al-mRNA	-0.558	0.0897	-0.733	-0.382	0.679	0.601	0.767	9.94e-05	0.00179	loglinear	Microglia Function	NM_025589.4:74
Cdkn1a-mRNA	1.44	0.232	0.985	1.89	2.71	1.98	3.71	0.0001	0.00179	lm.nb	Adaptive Immune Response, Cell Cycle, Cellular Stress, Cytokine Signaling, DNA Damage, Growth Factor Signaling	NM_007669.4:1670
Rad1-mRNA	-0.283	0.0457	-0.373	-0.194	0.822	0.772	0.874	0.000101	0.00179	loglinear	Cell Cycle, DNA Damage	NM_011232.2:406
Tgfbr1-mRNA	-0.463	0.0754	-0.611	-0.315	0.725	0.655	0.804	0.000109	0.00179	loglinear	Cytokine Signaling, Growth Factor Signaling	NM_009370.2:4425
Fkbp5-mRNA	1.13	0.183	0.766	1.48	2.18	1.7	2.8	0.00011	0.00179	lm.nb	Astrocyte Function	NM_010220.3:2125
Vamp7-mRNA	-0.623	0.102	-0.822	-0.424	0.649	0.566	0.746	0.000111	0.00179	loglinear	Autophagy, Neurons and Neurotransmission	NM_011515.4:390
Nlgn2-mRNA	0.358	0.0588	0.243	0.473	1.28	1.18	1.39	0.000117	0.00179	loglinear	Matrix Remodeling, Neurons and Neurotransmission	NM_198862.2:1204
Trem2-mRNA	-0.703	0.115	-0.929	-0.477	0.614	0.525	0.719	0.000117	0.00179	lm.nb	Adaptive Immune Response, Inflammatory Signaling, Microglia Function	NM_031254.2:646
Tmem119-mRNA	-0.706	0.116	-0.933	-0.479	0.613	0.524	0.718	0.000117	0.00179	lm.nb	Microglia Function	NM_146162.2:1550
Sall1-mRNA	-0.569	0.0945	-0.754	-0.384	0.674	0.593	0.766	0.000129	0.00192	loglinear	Epigenetic Regulation	NM_021390.3:4875
Pmp22-mRNA	-0.723	0.122	-0.963	-0.483	0.606	0.513	0.716	0.00015	0.00219	lm.nb	Microglia Function	NM_008885.2:395
Nefl-mRNA	-0.312	0.0535	-0.417	-0.207	0.805	0.749	0.866	0.000164	0.00233	loglinear	Adaptive Immune Response, Angiogenesis, Cytokine Signaling, Growth Factor Signaling, Insulin Signaling, Neurons and Neurotransmission	NM_010910.1:1303
C1qa-mRNA	-0.616	0.106	-0.825	-0.407	0.652	0.565	0.754	0.000176	0.0024	lm.nb	Innate Immune Response	NM_007572.2:566
Rhoa-mRNA	-0.298	0.0515	-0.399	-0.197	0.813	0.758	0.872	0.000178	0.0024	loglinear	Angiogenesis, Autophagy, Growth Factor Signaling, Wnt	NM_016802.4:1885
Ralb-mRNA	-0.334	0.0578	-0.447	-0.22	0.794	0.734	0.858	0.000181	0.0024	loglinear	Autophagy, Growth Factor Signaling	NM_022327.5:1120
Hpgds-mRNA	-0.753	0.132	-1.01	-0.495	0.593	0.496	0.709	0.000191	0.00247	loglinear	Lipid Metabolism	NM_019455.4:425
Npl-mRNA	-0.678	0.119	-0.911	-0.446	0.625	0.532	0.734	0.000195	0.00247	loglinear	Microglia Function	NM_028749.1:600
Hat1-mRNA	-0.56	0.0983	-0.753	-0.368	0.678	0.593	0.775	0.000198	0.00247	loglinear	Epigenetic Regulation	NM_026115.4:1270
Tle3-mRNA	0.359	0.0632	0.235	0.483	1.28	1.18	1.4	0.000203	0.00248	loglinear	Microglia Function, Notch, Wnt	NM_009389.2:3584
Csf1r-mRNA	-0.624	0.11	-0.84	-0.407	0.649	0.559	0.754	0.000212	0.00248	loglinear	Cytokine Signaling, Growth Factor Signaling, Microglia Function	NM_001037859.1:3655
Fabp5-mRNA	-0.496	0.0879	-0.669	-0.324	0.709	0.629	0.799	0.000213	0.00248	loglinear	Microglia Function	NM_010634.3:430
Cntnap2-mRNA	0.333	0.0591	0.217	0.449	1.26	1.16	1.36	0.000217	0.00248	loglinear	Matrix Remodeling, Neurons and Neurotransmission	NM_001004357.2:3985
Nostrin-mRNA	0.97	0.172	0.632	1.31	1.96	1.55	2.47	0.000219	0.00248	loglinear		NM_181547.3:1452
Man2b1-mRNA	0.314	0.0561	0.204	0.424	1.24	1.15	1.34	0.000231	0.00253	loglinear	Microglia Function	NM_010764.2:1658
Atg3-mRNA	-0.268	0.0479	-0.362	-0.174	0.831	0.778	0.887	0.000232	0.00253	loglinear	Autophagy, Cellular Stress	NM_026402.3:862
Hus1-mRNA	-0.471	0.0846	-0.637	-0.305	0.721	0.643	0.809	0.000238	0.00254	loglinear	Cell Cycle, DNA Damage	NM_008316.2:2505
Pole-mRNA	1.64	0.294	1.06	2.21	3.11	2.08	4.64	0.000241	0.00254	loglinear	Cell Cycle, DNA Damage	NM_011132.2:823
Rpl9-mRNA	-0.558	0.101	-0.756	-0.359	0.679	0.592	0.78	0.00026	0.00269	loglinear	Microglia Function	NM_011292.2:142
Padi2-mRNA	-0.843	0.156	-1.15	-0.538	0.557	0.451	0.689	0.000298	0.00302	lm.nb	Astrocyte Function, Epigenetic Regulation	NM_008812.2:1016
Mpeg1-mRNA	-0.638	0.118	-0.869	-0.406	0.643	0.547	0.755	0.000302	0.00302	lm.nb	Inflammatory Signaling	NM_010821.1:4135
Top2a-mRNA	-1.14	0.212	-1.55	-0.72	0.455	0.342	0.607	0.000317	0.00309	loglinear	Apoptosis, Cell Cycle	NM_011623.2:1953
Ago4-mRNA	-1.48	0.276	-2.02	-0.937	0.359	0.247	0.522	0.000318	0.00309	lm.nb	Adaptive Immune Response, Cellular Stress, Epigenetic Regulation, Growth Factor Signaling, Notch, Wnt	NM_153177.3:1576
Cx3cr1-mRNA	-0.596	0.112	-0.816	-0.376	0.662	0.568	0.77	0.000341	0.00326	loglinear	Cytokine Signaling, Microglia Function	NM_009987.3:2696
Bcas1-mRNA	-0.89	0.169	-1.22	-0.558	0.54	0.429	0.679	0.000369	0.00347	lm.nb	Oligodendrocyte Function	NM_029815.2:932
Ikbkg-mRNA	0.306	0.0586	0.192	0.421	1.24	1.14	1.34	0.000383	0.00354	loglinear	Adaptive Immune Response, Apoptosis, Cytokine Signaling, Growth Factor Signaling, Inflammatory Signaling, Innate Immune Response, NF-kB	NM_178590.2:525
Il1r1-mRNA	0.726	0.14	0.453	1	1.65	1.37	2	0.000398	0.00363	loglinear	Apoptosis, Cellular Stress, Cytokine Signaling, Growth Factor Signaling, Microglia Function, NF-kB	NM_001123382.1:820
Ccni-mRNA	-0.295	0.0569	-0.406	-0.183	0.815	0.754	0.881	0.000413	0.00371	loglinear	Cell Cycle	NM_017367.3:1180
Gstm1-mRNA	-0.859	0.167	-1.19	-0.532	0.551	0.44	0.692	0.000431	0.00382	lm.nb	Cellular Stress, Inflammatory Signaling	NM_010358.5:50
Gadd45a-mRNA	-0.592	0.115	-0.818	-0.366	0.663	0.567	0.776	0.000443	0.00382	loglinear	Cell Cycle, DNA Damage, Growth Factor Signaling	NM_007836.1:654
Rpl28-mRNA	-0.279	0.0544	-0.386	-0.173	0.824	0.765	0.887	0.000444	0.00382	loglinear	Microglia Function	NM_009081.2:106
Irf3-mRNA	-0.515	0.101	-0.712	-0.317	0.7	0.61	0.803	0.000462	0.00387	loglinear	Apoptosis, Cytokine Signaling, Inflammatory Signaling, Innate Immune Response	NM_016849.4:526
Fgl2-mRNA	-0.845	0.166	-1.17	-0.52	0.557	0.444	0.697	0.000466	0.00387	lm.nb	Inflammatory Signaling	NM_008013.2:3470
Calr-mRNA	-0.637	0.125	-0.882	-0.392	0.643	0.543	0.762	0.000468	0.00387	lm.nb	Adaptive Immune Response, Autophagy, Neurons and Neurotransmission	NM_007591.3:551
C1qb-mRNA	-0.586	0.116	-0.813	-0.359	0.666	0.569	0.779	0.000487	0.00397	lm.nb	Innate Immune Response	NM_009777.2:865
Tmem64-mRNA	-0.395	0.0784	-0.548	-0.241	0.761	0.684	0.846	0.000509	0.00409	loglinear	Microglia Function	NM_181401.3:1125
Tlr4-mRNA	-0.821	0.163	-1.14	-0.501	0.566	0.453	0.707	0.000518	0.00411	loglinear	Apoptosis, Growth Factor Signaling, Inflammatory Signaling, Innate Immune Response, NF-kB	NM_021297.2:2510
Jam2-mRNA	-0.577	0.115	-0.803	-0.351	0.67	0.573	0.784	0.000537	0.0042	lm.nb	Matrix Remodeling, Microglia Function	NM_023844.4:1090
Casp6-mRNA	-0.452	0.0904	-0.629	-0.274	0.731	0.647	0.827	0.000543	0.0042	loglinear	Apoptosis	NM_009811.3:360
Smarca5-mRNA	-0.204	0.041	-0.284	-0.123	0.868	0.821	0.918	0.000562	0.00429	loglinear	Cell Cycle, DNA Damage, Epigenetic Regulation	NM_053124.2:2934
Ezh1-mRNA	0.459	0.0927	0.277	0.641	1.37	1.21	1.56	0.00058	0.00433	loglinear	Epigenetic Regulation	NM_007970.1:3950
Enpp6-mRNA	-0.856	0.173	-1.2	-0.516	0.552	0.436	0.699	0.000589	0.00433	lm.nb	Oligodendrocyte Function	NM_177304.3:922
Sumo1-mRNA	-0.53	0.107	-0.74	-0.319	0.693	0.599	0.802	0.000597	0.00433	lm.nb	Cell Cycle, Cytokine Signaling, DNA Damage, Inflammatory Signaling	NM_009460.1:720
Gjb1-mRNA	-1.04	0.211	-1.45	-0.623	0.488	0.366	0.649	0.000606	0.00433	lm.nb	Neurons and Neurotransmission, Oligodendrocyte Function	NM_008124.2:113
Cnp-mRNA	-0.519	0.106	-0.727	-0.312	0.698	0.604	0.805	0.000609	0.00433	lm.nb	Oligodendrocyte Function	NM_009923.2:166
Ulk1-mRNA	0.225	0.0458	0.135	0.315	1.17	1.1	1.24	0.00061	0.00433	loglinear	Autophagy, Cellular Stress	NM_009469.3:4050
Pex14-mRNA	0.31	0.0631	0.186	0.433	1.24	1.14	1.35	0.000621	0.00436	loglinear	Autophagy	NM_019781.2:597
Rps9-mRNA	-0.337	0.0693	-0.473	-0.202	0.791	0.72	0.87	0.000652	0.0045	loglinear	Microglia Function	NM_029767.2:173
Rps10-mRNA	-0.469	0.0964	-0.658	-0.28	0.722	0.634	0.823	0.000655	0.0045	loglinear	Microglia Function	NM_025963.3:318
C1qc-mRNA	-0.562	0.116	-0.789	-0.335	0.677	0.579	0.793	0.000668	0.0045	lm.nb	Innate Immune Response	NM_007574.2:708
Lmna-mRNA	0.361	0.0745	0.215	0.507	1.28	1.16	1.42	0.000679	0.0045	loglinear	Apoptosis, Cell Cycle, Microglia Function	NM_001002011.2:1611
Clic4-mRNA	-0.554	0.115	-0.779	-0.33	0.681	0.583	0.796	0.000684	0.0045	lm.nb	Autophagy, Microglia Function	NM_013885.2:3280
Trpm4-mRNA	0.83	0.172	0.494	1.17	1.78	1.41	2.24	0.000685	0.0045	loglinear	Inflammatory Signaling	NM_175130.4:1145
Mfge8-mRNA	-0.679	0.141	-0.956	-0.402	0.625	0.516	0.757	0.00071	0.00461	lm.nb	Autophagy	NM_008594.2:1357
Lyn-mRNA	-0.654	0.136	-0.921	-0.387	0.636	0.528	0.765	0.000722	0.00465	lm.nb	Adaptive Immune Response, Autophagy, Cytokine Signaling, Growth Factor Signaling, NF-kB	NM_010747.1:1725
Cryba4-mRNA	-1.15	0.241	-1.62	-0.678	0.451	0.325	0.625	0.000748	0.00476	lm.nb	Microglia Function	NM_021351.1:440
Pla2g5-mRNA	-0.79	0.167	-1.12	-0.462	0.578	0.461	0.726	0.000813	0.00512	lm.nb	Autophagy, Growth Factor Signaling	NM_001122954.1:1540
Anapc15-mRNA	-0.251	0.0536	-0.356	-0.146	0.84	0.781	0.904	0.000852	0.00531	loglinear	Cell Cycle, Cellular Stress	NM_027532.3:350
Pla2g4a-mRNA	-0.791	0.169	-1.12	-0.459	0.578	0.459	0.727	0.000878	0.00542	loglinear	Autophagy, Cellular Stress, Growth Factor Signaling, Lipid Metabolism, Oligodendrocyte Function	NM_008869.2:1525
Brd2-mRNA	0.21	0.0452	0.121	0.299	1.16	1.09	1.23	0.000916	0.00554	loglinear	Epigenetic Regulation	NM_010238.3:2800
Bola2-mRNA	-0.371	0.08	-0.528	-0.215	0.773	0.694	0.862	0.000917	0.00554	loglinear	Microglia Function	NM_175103.3:94
Rps21-mRNA	-0.463	0.102	-0.662	-0.263	0.726	0.632	0.833	0.00106	0.00627	lm.nb	Microglia Function	NM_025587.2:153
Prkcq-mRNA	-0.577	0.127	-0.825	-0.328	0.671	0.564	0.797	0.00106	0.00627	lm.nb	Adaptive Immune Response, Apoptosis, Autophagy, NF-kB, Oligodendrocyte Function	NM_008859.2:1210
Kcnk13-mRNA	-0.953	0.21	-1.36	-0.542	0.516	0.388	0.687	0.00107	0.00627	loglinear	Microglia Function, Neurons and Neurotransmission	NM_146037.1:1430
Emp1-mRNA	-0.594	0.132	-0.852	-0.336	0.662	0.554	0.792	0.00113	0.00655	loglinear	Astrocyte Function	NM_010128.4:1080
Sox9-mRNA	-0.505	0.112	-0.724	-0.285	0.705	0.605	0.821	0.00114	0.00655	loglinear	Astrocyte Function, Wnt	NM_011448.4:3540
Gria1-mRNA	0.323	0.0721	0.182	0.464	1.25	1.13	1.38	0.00117	0.0067	loglinear	Neurons and Neurotransmission	NM_001252403.1:2476
Suv39h1-mRNA	0.305	0.0685	0.171	0.44	1.24	1.13	1.36	0.00122	0.00689	loglinear	Epigenetic Regulation	NM_011514.2:396
Pms2-mRNA	0.356	0.08	0.199	0.513	1.28	1.15	1.43	0.00123	0.00689	loglinear	DNA Damage	NM_008886.2:265
Rbfox3-mRNA	0.452	0.102	0.253	0.652	1.37	1.19	1.57	0.00125	0.00693	lm.nb	Neurons and Neurotransmission	NM_001024931.2:2700
Ptpn6-mRNA	-0.651	0.147	-0.94	-0.363	0.637	0.521	0.777	0.00127	0.007	lm.nb	Adaptive Immune Response, Cytokine Signaling, Growth Factor Signaling, Inflammatory Signaling, Innate Immune Response	NM_013545.2:1691
Lcn2-mRNA	3.14	0.711	1.75	4.54	8.83	3.36	23.2	0.0013	0.0071	lm.nb	Astrocyte Function, Inflammatory Signaling	NM_008491.1:190
Pnoc-mRNA	-0.602	0.137	-0.871	-0.334	0.659	0.547	0.794	0.00135	0.00731	loglinear		NM_001205075.1:332
Grm3-mRNA	-0.538	0.123	-0.78	-0.296	0.689	0.583	0.815	0.00143	0.00768	lm.nb	Astrocyte Function, Neurons and Neurotransmission	NM_181850.2:2525
Anxa1-mRNA	-0.606	0.139	-0.879	-0.333	0.657	0.544	0.794	0.00145	0.00768	lm.nb	Autophagy	NM_010730.2:400
Plekhb1-mRNA	-0.574	0.132	-0.833	-0.315	0.672	0.561	0.804	0.00146	0.00768	lm.nb	Neurons and Neurotransmission	NM_001163184.1:1616
Kdm4b-mRNA	0.291	0.0673	0.159	0.423	1.22	1.12	1.34	0.00149	0.0078	loglinear	DNA Damage, Epigenetic Regulation	NM_172132.1:3704
Pecam1-mRNA	0.91	0.212	0.495	1.32	1.88	1.41	2.5	0.00156	0.00807	lm.nb	Matrix Remodeling	NM_008816.2:1100
Jarid2-mRNA	0.471	0.111	0.254	0.688	1.39	1.19	1.61	0.00167	0.00856	lm.nb	Epigenetic Regulation	NM_021878.2:2160
Fancg-mRNA	0.401	0.0945	0.216	0.586	1.32	1.16	1.5	0.00171	0.00869	loglinear	DNA Damage	NM_053081.2:250
Plp1-mRNA	-0.715	0.169	-1.05	-0.383	0.609	0.484	0.767	0.00176	0.0089	lm.nb	Oligodendrocyte Function	NM_011123.2:795
Grm2-mRNA	0.575	0.136	0.308	0.843	1.49	1.24	1.79	0.00179	0.00894	lm.nb	Neurons and Neurotransmission	NM_001160353.1:2770
Tmem88b-mRNA	-0.81	0.192	-1.19	-0.433	0.571	0.439	0.741	0.0018	0.00894	lm.nb		NM_001033394.3:1122
Nwd1-mRNA	-0.479	0.116	-0.706	-0.252	0.717	0.613	0.84	0.00201	0.00992	loglinear	Astrocyte Function	NM_176940.5:3564
Irak2-mRNA	-0.329	0.0798	-0.485	-0.173	0.796	0.714	0.887	0.00206	0.00998	loglinear	Apoptosis, Cytokine Signaling, Innate Immune Response	NM_001113553.1:485
Ercc2-mRNA	0.242	0.0587	0.127	0.357	1.18	1.09	1.28	0.00206	0.00998	loglinear	DNA Damage, Inflammatory Signaling	NM_007949.4:1800
Ezh2-mRNA	-0.517	0.126	-0.763	-0.271	0.699	0.589	0.829	0.00207	0.00998	lm.nb	Cellular Stress, Epigenetic Regulation	NM_007971.2:425
Bad-mRNA	-0.289	0.0704	-0.427	-0.151	0.818	0.744	0.9	0.00211	0.0101	loglinear	Adaptive Immune Response, Apoptosis, Autophagy, Cellular Stress, Growth Factor Signaling	NM_007522.3:1146
Gja1-mRNA	-0.401	0.0978	-0.593	-0.21	0.757	0.663	0.865	0.00213	0.0101	lm.nb	Astrocyte Function, Neurons and Neurotransmission	NM_010288.3:1450
Smc1a-mRNA	-0.123	0.0299	-0.181	-0.064	0.919	0.882	0.957	0.00215	0.0101	loglinear	Cell Cycle, DNA Damage	NM_019710.2:1675
Kcnj10-mRNA	-0.955	0.235	-1.42	-0.494	0.516	0.375	0.71	0.00229	0.0106	lm.nb	Astrocyte Function, Neurons and Neurotransmission	NM_001039484.1:400
Rad50-mRNA	0.37	0.0912	0.191	0.549	1.29	1.14	1.46	0.00229	0.0106	loglinear	Cell Cycle, Cellular Stress, DNA Damage	NM_009012.2:4165
Myc-mRNA	0.617	0.153	0.317	0.916	1.53	1.25	1.89	0.00236	0.0108	loglinear	Apoptosis, Cell Cycle, Cytokine Signaling, Growth Factor Signaling, Notch, Wnt	NM_010849.4:630
Bdnf-mRNA	-0.898	0.224	-1.34	-0.459	0.537	0.396	0.728	0.00249	0.0113	lm.nb	Growth Factor Signaling, Neurons and Neurotransmission	NM_007540.4:3260
Dock1-mRNA	-0.467	0.117	-0.696	-0.238	0.723	0.617	0.848	0.00251	0.0113	loglinear	Angiogenesis, Autophagy	NM_001033420.2:405
Cd40-mRNA	-0.84	0.21	-1.25	-0.428	0.559	0.42	0.743	0.00252	0.0113	lm.nb	Adaptive Immune Response, Apoptosis, Cytokine Signaling, Inflammatory Signaling, Matrix Remodeling, NF-kB	NM_011611.2:1425
Abcc8-mRNA	0.646	0.162	0.329	0.962	1.56	1.26	1.95	0.00254	0.0113	lm.nb	Inflammatory Signaling, Neurons and Neurotransmission	NM_011510.3:1740
Pttg1-mRNA	-0.3	0.0758	-0.449	-0.152	0.812	0.733	0.9	0.00268	0.0119	loglinear	Cell Cycle, DNA Damage	NM_001131054.1:288
Hmgb1-mRNA	-0.361	0.0915	-0.54	-0.181	0.779	0.688	0.882	0.00278	0.0122	loglinear	Apoptosis, Autophagy, Inflammatory Signaling, Innate Immune Response	NM_010439.3:1574
Dicer1-mRNA	0.45	0.115	0.225	0.676	1.37	1.17	1.6	0.00289	0.0126	loglinear	Epigenetic Regulation	NM_148948.2:5270
Tnfsf12-mRNA	-0.452	0.117	-0.681	-0.223	0.731	0.624	0.857	0.00309	0.0134	loglinear	Cytokine Signaling, Inflammatory Signaling, NF-kB	NM_011614.3:1215
Dock2-mRNA	-0.413	0.107	-0.623	-0.204	0.751	0.649	0.868	0.00315	0.0135	loglinear	Autophagy	NM_033374.3:2410
Prkar1a-mRNA	-0.0853	0.0221	-0.129	-0.042	0.943	0.915	0.971	0.00317	0.0136	loglinear	Apoptosis, Growth Factor Signaling	NM_021880.2:2235
Epg5-mRNA	0.239	0.0622	0.117	0.361	1.18	1.08	1.28	0.00325	0.0138	loglinear	Autophagy	NM_001195633.1:2436
Grap-mRNA	-0.615	0.161	-0.93	-0.3	0.653	0.525	0.812	0.00333	0.014	lm.nb	Growth Factor Signaling, Microglia Function	NM_027817.3:121
Mog-mRNA	-0.575	0.15	-0.87	-0.28	0.671	0.547	0.824	0.00336	0.0141	lm.nb	Oligodendrocyte Function	NM_010814.2:750
Serpinf1-mRNA	-0.471	0.124	-0.714	-0.229	0.721	0.61	0.854	0.00345	0.0143	lm.nb	Microglia Function, Wnt	NM_011340.3:745
Ctss-mRNA	-0.38	0.1	-0.576	-0.185	0.768	0.671	0.88	0.00345	0.0143	lm.nb	Adaptive Immune Response, Innate Immune Response, Matrix Remodeling, Microglia Function	NM_021281.2:740
Irf1-mRNA	0.581	0.154	0.279	0.883	1.5	1.21	1.84	0.00365	0.015	lm.nb	Apoptosis, Inflammatory Signaling, Innate Immune Response	NM_008390.1:365
Lamp1-mRNA	-0.301	0.0802	-0.458	-0.144	0.812	0.728	0.905	0.00377	0.0153	loglinear	Autophagy, Microglia Function	NM_010684.2:2080
St3gal6-mRNA	-0.427	0.114	-0.65	-0.204	0.744	0.637	0.868	0.0038	0.0154	loglinear	Microglia Function, Notch	NM_018784.2:1252
Map1lc3a-mRNA	-0.292	0.0787	-0.447	-0.138	0.817	0.734	0.909	0.00401	0.0161	loglinear	Autophagy, Cellular Stress	NM_025735.1:685
Ms4a4a-mRNA	0.872	0.236	0.41	1.33	1.83	1.33	2.52	0.00412	0.0165	lm.nb		XM_003086124.1:252
Bmi1-mRNA	-0.371	0.101	-0.569	-0.174	0.773	0.674	0.886	0.00417	0.0165	loglinear	Cellular Stress, Epigenetic Regulation	NM_007552.4:3354
Creb1-mRNA	-0.319	0.0865	-0.488	-0.149	0.802	0.713	0.902	0.00419	0.0165	loglinear	Adaptive Immune Response, Carbohydrate Metabolism, DNA Damage, Growth Factor Signaling, Innate Immune Response, Neurons and Neurotransmission, Notch	NM_001037726.1:2734
Rnf8-mRNA	0.202	0.0549	0.0946	0.31	1.15	1.07	1.24	0.00423	0.0166	loglinear	Cell Cycle, DNA Damage	NM_021419.2:1671
Il10rb-mRNA	-0.42	0.114	-0.643	-0.196	0.748	0.64	0.873	0.00426	0.0166	loglinear	Cytokine Signaling, Microglia Function	NM_008349.5:465
Il6ra-mRNA	0.513	0.14	0.238	0.788	1.43	1.18	1.73	0.0044	0.017	loglinear	Cytokine Signaling, Growth Factor Signaling, Microglia Function	NM_010559.2:2825
Hps4-mRNA	0.387	0.107	0.178	0.597	1.31	1.13	1.51	0.0047	0.018	loglinear	Microglia Function	NM_138646.3:1265
Dapk1-mRNA	0.435	0.121	0.198	0.673	1.35	1.15	1.59	0.0049	0.0187	lm.nb	Apoptosis, Autophagy	NM_134062.1:4935
Nptx1-mRNA	0.473	0.134	0.209	0.736	1.39	1.16	1.67	0.00556	0.0211	lm.nb	Neurons and Neurotransmission	NM_008730.2:4748
Sox10-mRNA	-0.447	0.128	-0.698	-0.197	0.733	0.617	0.872	0.0057	0.0215	lm.nb	Oligodendrocyte Function	XM_128139.6:2646
Vav1-mRNA	-0.375	0.107	-0.585	-0.165	0.771	0.666	0.892	0.00575	0.0216	loglinear	Adaptive Immune Response, Angiogenesis, Autophagy, Cytokine Signaling, Growth Factor Signaling, Innate Immune Response	NM_011691.4:1640
Gal3st1-mRNA	-0.434	0.124	-0.678	-0.191	0.74	0.625	0.876	0.00579	0.0216	lm.nb	Lipid Metabolism, Oligodendrocyte Function	NM_001177691.1:1197
Tgfa-mRNA	-0.483	0.139	-0.755	-0.211	0.716	0.593	0.864	0.00593	0.022	lm.nb	Astrocyte Function, Microglia Function, Neurons and Neurotransmission	NM_031199.2:3360
Blm-mRNA	0.502	0.145	0.219	0.786	1.42	1.16	1.72	0.00601	0.0221	loglinear	Cell Cycle, DNA Damage	NM_001042527.2:264
Ets2-mRNA	0.348	0.101	0.15	0.546	1.27	1.11	1.46	0.00635	0.0232	loglinear	Cellular Stress, Growth Factor Signaling, Microglia Function	NM_011809.2:3284
Traf3-mRNA	-0.342	0.1	-0.539	-0.146	0.789	0.688	0.904	0.00655	0.0238	loglinear	Apoptosis, Cytokine Signaling, Inflammatory Signaling, Innate Immune Response, NF-kB	NM_011632.3:884
Rtn4rl1-mRNA	0.428	0.125	0.182	0.674	1.35	1.13	1.6	0.00668	0.0242	lm.nb	Microglia Function	NM_177708.4:2075
Gna15-mRNA	-0.576	0.171	-0.911	-0.24	0.671	0.532	0.847	0.00724	0.026	loglinear	Microglia Function	NM_010304.3:323
Kdm4d-mRNA	0.881	0.263	0.365	1.4	1.84	1.29	2.63	0.00735	0.0263	lm.nb	Epigenetic Regulation	NM_173433.2:2255
Osmr-mRNA	0.519	0.157	0.211	0.826	1.43	1.16	1.77	0.00792	0.0279	lm.nb	Astrocyte Function, Cytokine Signaling, Growth Factor Signaling	NM_011019.3:395
Lamp2-mRNA	-0.275	0.0832	-0.438	-0.112	0.826	0.738	0.925	0.00794	0.0279	loglinear	Autophagy	NM_001017959.1:908
Fen1-mRNA	0.361	0.109	0.147	0.575	1.28	1.11	1.49	0.00795	0.0279	loglinear	Cell Cycle, DNA Damage	NM_001271614.1:1880
Pik3cg-mRNA	-0.455	0.139	-0.727	-0.184	0.729	0.604	0.88	0.0082	0.0286	loglinear	Adaptive Immune Response, Apoptosis, Growth Factor Signaling, Innate Immune Response	NM_020272.2:2890
Igf1r-mRNA	0.351	0.107	0.141	0.561	1.28	1.1	1.48	0.00829	0.0286	lm.nb	Apoptosis, Autophagy, Carbohydrate Metabolism, Growth Factor Signaling, Insulin Signaling	NM_010513.2:3390
Atg9a-mRNA	0.235	0.0716	0.0943	0.375	1.18	1.07	1.3	0.00832	0.0286	loglinear	Autophagy, Cellular Stress	NM_001003917.3:340
Sesn1-mRNA	0.337	0.103	0.135	0.539	1.26	1.1	1.45	0.00849	0.0286	lm.nb	DNA Damage	NM_001013370.2:497
Ash2l-mRNA	-0.219	0.067	-0.35	-0.0875	0.859	0.784	0.941	0.0085	0.0286	loglinear	Epigenetic Regulation, Wnt	NM_001080793.1:2125
Bcl2l1-mRNA	0.221	0.0678	0.0883	0.354	1.17	1.06	1.28	0.00852	0.0286	loglinear	Apoptosis, Autophagy, Cytokine Signaling, Growth Factor Signaling, Innate Immune Response, NF-kB	NM_009743.4:200
Syp-mRNA	0.283	0.0869	0.113	0.453	1.22	1.08	1.37	0.00859	0.0286	loglinear	Neurons and Neurotransmission	NM_009305.2:732
Plxnb3-mRNA	-0.629	0.193	-1.01	-0.251	0.647	0.498	0.841	0.00859	0.0286	lm.nb	Oligodendrocyte Function	NM_019587.2:2862
Erbb3-mRNA	-0.453	0.139	-0.725	-0.18	0.731	0.605	0.883	0.00862	0.0286	lm.nb	Adaptive Immune Response, Angiogenesis, Cytokine Signaling, Growth Factor Signaling, Insulin Signaling, Oligodendrocyte Function	NM_010153.1:1290
Kcnd1-mRNA	0.293	0.0901	0.117	0.47	1.23	1.08	1.39	0.00862	0.0286	loglinear	Microglia Function, Neurons and Neurotransmission	NM_008423.1:1400
Prdx1-mRNA	-0.272	0.0836	-0.435	-0.108	0.828	0.74	0.928	0.00873	0.0286	loglinear	Cellular Stress	NM_011034.4:1131
Csf1-mRNA	0.321	0.0988	0.127	0.515	1.25	1.09	1.43	0.00875	0.0286	loglinear	Astrocyte Function, Autophagy, Cytokine Signaling, Growth Factor Signaling, Innate Immune Response, Microglia Function	NM_001113530.1:833
Suv39h2-mRNA	-0.374	0.115	-0.6	-0.148	0.772	0.66	0.902	0.00877	0.0286	loglinear	Epigenetic Regulation	NM_022724.4:1427
Stmn1-mRNA	-0.315	0.0978	-0.507	-0.123	0.804	0.704	0.918	0.00916	0.0298	lm.nb	Growth Factor Signaling, Microglia Function	NM_019641.3:595
Mcm2-mRNA	-0.577	0.18	-0.929	-0.225	0.67	0.525	0.856	0.00931	0.0301	loglinear	Cell Cycle, Inflammatory Signaling	NM_008564.2:2585
Csf3r-mRNA	-0.635	0.198	-1.02	-0.246	0.644	0.492	0.843	0.00942	0.0303	lm.nb	Cytokine Signaling, Growth Factor Signaling	NM_001252651.1:1294
S100b-mRNA	-0.679	0.212	-1.1	-0.263	0.624	0.468	0.833	0.00949	0.0303	lm.nb	Astrocyte Function, Growth Factor Signaling, Inflammatory Signaling, Innate Immune Response	NM_009115.3:1090
Lmnb1-mRNA	-0.295	0.0934	-0.478	-0.112	0.815	0.718	0.925	0.0102	0.0324	loglinear	Apoptosis, Cell Cycle, Cellular Stress, Microglia Function	NM_010721.2:805
Crem-mRNA	-0.377	0.119	-0.611	-0.143	0.77	0.655	0.906	0.0102	0.0324	lm.nb	Neurons and Neurotransmission	NM_001110853.1:1840
Cd84-mRNA	-0.338	0.108	-0.55	-0.127	0.791	0.683	0.916	0.0106	0.0334	loglinear		NM_013489.2:915
Prkar2b-mRNA	-0.315	0.101	-0.513	-0.117	0.804	0.701	0.922	0.0109	0.0341	lm.nb	Apoptosis, Cell Cycle, Growth Factor Signaling	NM_011158.3:918
Ifnar1-mRNA	0.132	0.0425	0.0491	0.216	1.1	1.03	1.16	0.0109	0.0341	loglinear	Cytokine Signaling, Growth Factor Signaling, Inflammatory Signaling, Innate Immune Response	NM_010508.1:1195
Ambra1-mRNA	0.27	0.0871	0.0992	0.441	1.21	1.07	1.36	0.0113	0.035	loglinear	Autophagy, Cellular Stress	NM_001080754.1:944
P2rx7-mRNA	-0.357	0.116	-0.584	-0.13	0.781	0.667	0.914	0.0116	0.0357	loglinear	Innate Immune Response, Microglia Function, Neurons and Neurotransmission	NM_001038839.2:378
Ncaph-mRNA	0.871	0.283	0.316	1.43	1.83	1.24	2.69	0.0117	0.036	lm.nb	Cell Cycle, Microglia Function	NM_144818.3:1540
S100a10-mRNA	-0.304	0.0994	-0.499	-0.109	0.81	0.708	0.927	0.0121	0.0369	lm.nb	Astrocyte Function	NM_009112.2:154
Tgm2-mRNA	0.46	0.151	0.165	0.755	1.38	1.12	1.69	0.0121	0.0369	lm.nb	Autophagy, Microglia Function	NM_009373.3:1260
Gbp2-mRNA	0.693	0.228	0.247	1.14	1.62	1.19	2.2	0.0124	0.0375	lm.nb	Astrocyte Function, Inflammatory Signaling	NM_010260.1:1996
Setd7-mRNA	-0.329	0.109	-0.542	-0.116	0.796	0.687	0.923	0.0127	0.0383	loglinear	Epigenetic Regulation	NM_080793.5:3905
Gdpd2-mRNA	-0.813	0.269	-1.34	-0.286	0.569	0.395	0.82	0.0128	0.0384	lm.nb	Astrocyte Function, Lipid Metabolism	NM_023608.3:1438
Rps2-mRNA	-0.293	0.0974	-0.484	-0.103	0.816	0.715	0.931	0.013	0.0389	loglinear	Microglia Function	NM_008503.5:304
Apoe-mRNA	-0.306	0.102	-0.506	-0.105	0.809	0.704	0.929	0.0135	0.04	loglinear	Astrocyte Function, Cellular Stress, Lipid Metabolism, Microglia Function, Neurons and Neurotransmission	NM_001305844.1:903
Ctsf-mRNA	0.342	0.115	0.117	0.567	1.27	1.08	1.48	0.0137	0.0403	lm.nb	Adaptive Immune Response	NM_019861.1:625
Bbc3-mRNA	0.463	0.155	0.159	0.767	1.38	1.12	1.7	0.0137	0.0403	lm.nb	Apoptosis, DNA Damage	NM_133234.1:1461
Clstn1-mRNA	0.297	0.0997	0.102	0.492	1.23	1.07	1.41	0.0138	0.0404	lm.nb	Microglia Function	NM_023051.4:2352
Axl-mRNA	-0.258	0.0877	-0.43	-0.0862	0.836	0.742	0.942	0.0147	0.0427	loglinear	Angiogenesis, Autophagy, Microglia Function	NM_009465.3:3820
Esam-mRNA	0.532	0.181	0.178	0.886	1.45	1.13	1.85	0.0147	0.0427	lm.nb	Matrix Remodeling	NM_027102.3:495
Vps4a-mRNA	0.127	0.0432	0.0421	0.211	1.09	1.03	1.16	0.0149	0.043	loglinear	Autophagy, Neurons and Neurotransmission	NM_126165.1:994
Cd24a-mRNA	-0.421	0.144	-0.704	-0.139	0.747	0.614	0.908	0.0153	0.0437	lm.nb	Adaptive Immune Response	NM_009846.2:584
Gclc-mRNA	0.188	0.0644	0.0619	0.314	1.14	1.04	1.24	0.0153	0.0437	loglinear	Inflammatory Signaling	NM_010295.2:1102
Islr2-mRNA	0.686	0.235	0.225	1.15	1.61	1.17	2.22	0.0154	0.0437	lm.nb	Neurons and Neurotransmission	NM_001161538.1:1782
Bcl10-mRNA	-0.162	0.0557	-0.272	-0.0531	0.894	0.828	0.964	0.0155	0.0439	loglinear	Adaptive Immune Response, Apoptosis, NF-kB	NM_009740.1:1168
Mavs-mRNA	-0.465	0.16	-0.779	-0.151	0.725	0.583	0.901	0.0158	0.0445	lm.nb	Inflammatory Signaling, Innate Immune Response	NM_144888.2:1162
Plcg2-mRNA	-0.314	0.108	-0.526	-0.102	0.805	0.695	0.932	0.0159	0.0445	loglinear	Adaptive Immune Response, Growth Factor Signaling, Innate Immune Response, NF-kB	NM_172285.1:978
Casp2-mRNA	0.371	0.128	0.119	0.622	1.29	1.09	1.54	0.0161	0.0449	lm.nb	Apoptosis, Growth Factor Signaling, Innate Immune Response	NM_007610.1:420
Egfr-mRNA	-0.207	0.0716	-0.347	-0.0664	0.867	0.786	0.955	0.0162	0.045	loglinear	Adaptive Immune Response, Angiogenesis, Astrocyte Function, Cytokine Signaling, Growth Factor Signaling, Insulin Signaling	NM_207655.2:1335
Ldha-mRNA	-0.406	0.141	-0.682	-0.13	0.755	0.623	0.914	0.0163	0.0452	lm.nb	Microglia Function	NM_010699.2:1354
Pcna-mRNA	-0.275	0.096	-0.463	-0.0867	0.827	0.725	0.942	0.0168	0.0464	loglinear	Cell Cycle, DNA Damage	NM_011045.2:590
Atp6v1a-mRNA	0.164	0.0575	0.0511	0.276	1.12	1.04	1.21	0.0173	0.0473	loglinear	Growth Factor Signaling, Insulin Signaling, Microglia Function	NM_007508.5:434
Eif1-mRNA	-0.107	0.0375	-0.18	-0.0331	0.929	0.883	0.977	0.0175	0.0478	loglinear	Epigenetic Regulation	NM_011508.1:664
Tspan18-mRNA	1.04	0.368	0.322	1.77	2.06	1.25	3.4	0.0177	0.048	lm.nb	Microglia Function	NM_183180.2:1008
Timeless-mRNA	0.404	0.142	0.124	0.683	1.32	1.09	1.61	0.0178	0.048	loglinear	Cell Cycle, DNA Damage	NM_011589.1:3720
Mag-mRNA	-0.586	0.207	-0.992	-0.18	0.666	0.503	0.883	0.0179	0.0482	lm.nb	Growth Factor Signaling, Matrix Remodeling, Oligodendrocyte Function	NM_010758.2:1670
Ttr-mRNA	-0.894	0.322	-1.52	-0.264	0.538	0.348	0.833	0.0194	0.0519	lm.nb	Matrix Remodeling	NM_013697.4:855
Sirt1-mRNA	0.213	0.0766	0.0628	0.363	1.16	1.04	1.29	0.0195	0.0519	loglinear	Carbohydrate Metabolism, Cellular Stress, Epigenetic Regulation	NM_019812.2:843
Bak1-mRNA	0.134	0.0484	0.0387	0.228	1.1	1.03	1.17	0.0201	0.0535	loglinear	Apoptosis	NM_007523.2:470
Bid-mRNA	0.374	0.136	0.108	0.641	1.3	1.08	1.56	0.0202	0.0535	lm.nb	Apoptosis, DNA Damage, Innate Immune Response	NM_007544.3:1307
Rac1-mRNA	-0.0728	0.0266	-0.125	-0.0207	0.951	0.917	0.986	0.0208	0.0549	loglinear	Adaptive Immune Response, Angiogenesis, Autophagy, Growth Factor Signaling, Innate Immune Response, Neurons and Neurotransmission, Wnt	NM_009007.2:1045
Fyn-mRNA	-0.091	0.0334	-0.156	-0.0255	0.939	0.897	0.982	0.0214	0.0562	loglinear	Adaptive Immune Response, Angiogenesis, Autophagy, Cytokine Signaling, Growth Factor Signaling, Innate Immune Response, Insulin Signaling, Microglia Function	NM_008054.2:1030
Entpd2-mRNA	0.281	0.103	0.0783	0.484	1.22	1.06	1.4	0.0217	0.0564	loglinear	Astrocyte Function	NM_009849.2:1016
Atp6v0e-mRNA	-0.373	0.137	-0.642	-0.104	0.772	0.641	0.931	0.0217	0.0564	lm.nb	Growth Factor Signaling, Insulin Signaling, Microglia Function	NM_025272.2:585
S1pr5-mRNA	-0.389	0.144	-0.671	-0.106	0.764	0.628	0.929	0.0225	0.0582	lm.nb	Neurons and Neurotransmission, Oligodendrocyte Function	NM_053190.2:840
Mcm5-mRNA	-0.343	0.128	-0.594	-0.0923	0.788	0.662	0.938	0.0231	0.0595	lm.nb	Cell Cycle, Inflammatory Signaling	NM_008566.2:2244
Dab2-mRNA	-0.576	0.216	-0.999	-0.154	0.671	0.5	0.899	0.0234	0.0599	lm.nb	Inflammatory Signaling, Neurons and Neurotransmission	NM_023118.2:415
Gpr183-mRNA	-0.598	0.224	-1.04	-0.159	0.661	0.487	0.896	0.0235	0.0599	lm.nb	Inflammatory Signaling	NM_183031.2:238
Dlx2-mRNA	1	0.376	0.267	1.74	2.01	1.2	3.34	0.0235	0.0599	lm.nb	Neurons and Neurotransmission	NM_010054.2:1891
Tgfb1-mRNA	-0.38	0.143	-0.661	-0.0999	0.768	0.632	0.933	0.024	0.0608	lm.nb	Cell Cycle, Cytokine Signaling, Growth Factor Signaling, Matrix Remodeling, Microglia Function	NM_011577.1:1470
Dot1l-mRNA	0.359	0.135	0.0935	0.625	1.28	1.07	1.54	0.0243	0.0613	loglinear	Epigenetic Regulation	NM_199322.1:5490
Abl1-mRNA	0.307	0.116	0.0787	0.535	1.24	1.06	1.45	0.0249	0.0626	loglinear	Apoptosis, Cell Cycle, Cellular Stress, DNA Damage, Growth Factor Signaling	NM_009594.4:1378
Tcirg1-mRNA	-0.191	0.0727	-0.334	-0.0484	0.876	0.794	0.967	0.0254	0.0635	loglinear	Autophagy, Growth Factor Signaling, Insulin Signaling	NM_001136091.1:1345
Mpg-mRNA	0.422	0.161	0.106	0.737	1.34	1.08	1.67	0.0256	0.0637	loglinear	DNA Damage	NM_010822.3:276
Mbd3-mRNA	-0.106	0.0406	-0.186	-0.0268	0.929	0.879	0.982	0.0256	0.0637	loglinear	Epigenetic Regulation	NM_013595.2:420
Fa2h-mRNA	-0.512	0.196	-0.897	-0.127	0.701	0.537	0.916	0.0262	0.0647	lm.nb	Lipid Metabolism, Oligodendrocyte Function	NM_178086.3:644
Tnfrsf12a-mRNA	-0.6	0.231	-1.05	-0.147	0.66	0.482	0.903	0.0266	0.0656	lm.nb	Cytokine Signaling, Inflammatory Signaling, NF-kB	NM_001161746.1:517
Pros1-mRNA	-0.283	0.109	-0.497	-0.0685	0.822	0.708	0.954	0.0271	0.0663	loglinear	Autophagy	NM_011173.2:2720
Irf7-mRNA	0.877	0.339	0.212	1.54	1.84	1.16	2.91	0.0271	0.0663	lm.nb	Apoptosis, Inflammatory Signaling, Innate Immune Response	NM_016850.2:705
Casp8-mRNA	-0.387	0.15	-0.681	-0.0927	0.765	0.624	0.938	0.0275	0.0669	loglinear	Apoptosis, DNA Damage, Innate Immune Response, Microglia Function	NM_009812.2:1463
Sox4-mRNA	-0.254	0.0989	-0.448	-0.0598	0.839	0.733	0.959	0.0282	0.0683	loglinear	Microglia Function, Wnt	NM_009238.2:2635
E2f1-mRNA	0.452	0.177	0.105	0.8	1.37	1.08	1.74	0.0288	0.0693	lm.nb	Apoptosis, Cell Cycle, Cellular Stress, Notch	NM_007891.4:926
Aldh1l1-mRNA	-0.251	0.0983	-0.443	-0.0581	0.84	0.735	0.961	0.0288	0.0693	loglinear	Astrocyte Function	NM_027406.1:1340
Syk-mRNA	-0.434	0.171	-0.769	-0.0987	0.74	0.587	0.934	0.0295	0.0707	lm.nb	Adaptive Immune Response, Autophagy, Cytokine Signaling, Growth Factor Signaling, Innate Immune Response, NF-kB	NM_001198977.1:2064
Kdm1b-mRNA	-0.206	0.0814	-0.366	-0.0468	0.867	0.776	0.968	0.0296	0.0707	loglinear	Epigenetic Regulation	NM_172262.3:2034
Camk4-mRNA	0.331	0.131	0.0749	0.588	1.26	1.05	1.5	0.0298	0.0707	lm.nb	Growth Factor Signaling, Neurons and Neurotransmission	NM_009793.3:3280
Ung-mRNA	-0.383	0.152	-0.681	-0.086	0.767	0.624	0.942	0.03	0.0711	lm.nb	DNA Damage	NM_001040691.1:336
Ltbr-mRNA	-0.36	0.143	-0.639	-0.0801	0.779	0.642	0.946	0.0303	0.0715	loglinear	Apoptosis, Cytokine Signaling, Inflammatory Signaling, NF-kB	NM_010736.3:1962
Setd1b-mRNA	0.26	0.104	0.0569	0.464	1.2	1.04	1.38	0.031	0.0729	lm.nb	Epigenetic Regulation	NM_001040398.1:2880
Zbp1-mRNA	1.58	0.633	0.344	2.83	3	1.27	7.09	0.0313	0.0731	lm.nb	Innate Immune Response, Microglia Function	NM_021394.2:473
Slc1a3-mRNA	-0.392	0.157	-0.699	-0.0847	0.762	0.616	0.943	0.0315	0.0731	lm.nb	Astrocyte Function, Neurons and Neurotransmission	NM_148938.3:3865
Txnrd1-mRNA	-0.187	0.0748	-0.334	-0.0403	0.878	0.794	0.972	0.0315	0.0731	loglinear	Cellular Stress	NM_015762.2:2245
Cd47-mRNA	0.137	0.0551	0.0296	0.245	1.1	1.02	1.19	0.0316	0.0731	loglinear	Autophagy, Matrix Remodeling	NM_010581.3:165
Was-mRNA	-0.448	0.18	-0.802	-0.0946	0.733	0.574	0.937	0.0323	0.0745	lm.nb	Adaptive Immune Response, Autophagy	NM_009515.2:1617
Lag3-mRNA	-0.356	0.144	-0.637	-0.0743	0.781	0.643	0.95	0.0327	0.0751	lm.nb		NM_008479.1:1700
Apc-mRNA	-0.174	0.0708	-0.313	-0.0354	0.886	0.805	0.976	0.0337	0.0771	loglinear	Apoptosis, Astrocyte Function, Wnt	NM_007462.3:645
Hsd11b1-mRNA	-0.519	0.212	-0.934	-0.104	0.698	0.523	0.931	0.0343	0.0783	lm.nb		NM_008288.2:110
H2afx-mRNA	0.115	0.0469	0.0228	0.207	1.08	1.02	1.15	0.0345	0.0784	loglinear	Cell Cycle, Cellular Stress, DNA Damage, Epigenetic Regulation, Wnt	NM_010436.2:980
Traf2-mRNA	-0.175	0.0719	-0.316	-0.0345	0.886	0.803	0.976	0.0349	0.0789	loglinear	Apoptosis, Cytokine Signaling, Growth Factor Signaling, Inflammatory Signaling, Innate Immune Response, NF-kB	NM_009422.2:1334
Cd74-mRNA	-0.339	0.139	-0.611	-0.0659	0.791	0.655	0.955	0.0352	0.0794	lm.nb	Adaptive Immune Response, Inflammatory Signaling	NM_001042605.1:391
Serpina3n-mRNA	0.474	0.195	0.0916	0.856	1.39	1.07	1.81	0.0355	0.0795	lm.nb	Astrocyte Function	NM_009252.2:119
Rpl29-mRNA	-0.238	0.0981	-0.431	-0.046	0.848	0.742	0.969	0.0355	0.0795	lm.nb	Microglia Function	NM_009082.2:110
Irf8-mRNA	-0.421	0.173	-0.761	-0.081	0.747	0.59	0.945	0.0356	0.0795	lm.nb	Inflammatory Signaling, Microglia Function	NM_008320.3:2274
Hprt-mRNA	-0.119	0.0491	-0.215	-0.0228	0.921	0.861	0.984	0.0358	0.0795	loglinear	Apoptosis	NM_013556.2:30
Mapt-mRNA	-0.159	0.0654	-0.287	-0.0303	0.896	0.82	0.979	0.0359	0.0795	loglinear	Apoptosis, Cellular Stress, Growth Factor Signaling, Neurons and Neurotransmission	NM_001038609.2:1202
Cd86-mRNA	-0.508	0.21	-0.919	-0.0967	0.703	0.529	0.935	0.036	0.0795	lm.nb	Adaptive Immune Response, Growth Factor Signaling, Matrix Remodeling, Microglia Function	NM_019388.3:251
Mafb-mRNA	0.398	0.165	0.075	0.72	1.32	1.05	1.65	0.0363	0.0798	lm.nb	Insulin Signaling	NM_010658.2:2658
Relb-mRNA	-0.305	0.127	-0.553	-0.0573	0.809	0.681	0.961	0.0365	0.08	lm.nb	Cytokine Signaling, Growth Factor Signaling, Inflammatory Signaling, NF-kB	NM_009046.2:2013
Kdm6a-mRNA	0.136	0.0568	0.025	0.248	1.1	1.02	1.19	0.0373	0.0812	loglinear	Epigenetic Regulation	NM_009483.1:2560
Fcgr1-mRNA	-0.486	0.203	-0.883	-0.0887	0.714	0.542	0.94	0.0375	0.0812	lm.nb	Adaptive Immune Response, Autophagy, Inflammatory Signaling	NM_010186.5:185
Tm4sf1-mRNA	-0.277	0.116	-0.504	-0.0504	0.825	0.705	0.966	0.0376	0.0812	lm.nb	Astrocyte Function	NM_008536.3:652
Icam2-mRNA	0.544	0.227	0.0989	0.99	1.46	1.07	1.99	0.0376	0.0812	lm.nb	Adaptive Immune Response, Innate Immune Response, Matrix Remodeling	NM_010494.1:375
Brd3-mRNA	0.202	0.085	0.0359	0.369	1.15	1.03	1.29	0.0385	0.0828	loglinear	Epigenetic Regulation	NM_001113573.1:2690
Hira-mRNA	0.126	0.053	0.0221	0.23	1.09	1.02	1.17	0.0388	0.0831	loglinear	Cellular Stress, Epigenetic Regulation	NM_010435.2:3210
Msn-mRNA	-0.258	0.109	-0.471	-0.0452	0.836	0.721	0.969	0.0389	0.0831	loglinear	Autophagy	NM_010833.2:515
Kmt2a-mRNA	0.374	0.158	0.0637	0.684	1.3	1.05	1.61	0.0398	0.0848	lm.nb	Epigenetic Regulation	NM_001081049.1:2080
H2-T23-mRNA	0.416	0.177	0.0693	0.763	1.33	1.05	1.7	0.0405	0.0859	lm.nb	Adaptive Immune Response, Astrocyte Function, Inflammatory Signaling, Innate Immune Response, Matrix Remodeling	NM_010398.3:365
Grin2a-mRNA	0.431	0.185	0.0683	0.794	1.35	1.05	1.73	0.0421	0.089	lm.nb	Adaptive Immune Response, Angiogenesis, Cytokine Signaling, Growth Factor Signaling, Insulin Signaling, Neurons and Neurotransmission	NM_008170.2:1788
Homer1-mRNA	-0.62	0.266	-1.14	-0.0979	0.651	0.453	0.934	0.0422	0.089	lm.nb	Neurons and Neurotransmission	NM_147176.2:1165
Dlg1-mRNA	-0.245	0.106	-0.452	-0.0378	0.844	0.731	0.974	0.0429	0.0902	lm.nb	Neurons and Neurotransmission	NM_001252433.1:1064
Pik3cd-mRNA	0.268	0.116	0.0403	0.496	1.2	1.03	1.41	0.0437	0.0915	lm.nb	Adaptive Immune Response, Apoptosis, Autophagy, Cytokine Signaling, Growth Factor Signaling, Innate Immune Response	XM_003945690.1:4648
Itga6-mRNA	-0.27	0.12	-0.505	-0.0359	0.829	0.705	0.975	0.0474	0.0988	lm.nb	Growth Factor Signaling, Matrix Remodeling, Microglia Function	NM_008397.3:910
Tmcc3-mRNA	-0.279	0.124	-0.522	-0.0366	0.824	0.696	0.975	0.0477	0.0992	lm.nb	Microglia Function	NM_172051.2:3825
Grin2b-mRNA	0.459	0.204	0.0596	0.858	1.37	1.04	1.81	0.048	0.0994	lm.nb	Adaptive Immune Response, Angiogenesis, Cytokine Signaling, Growth Factor Signaling, Insulin Signaling, Neurons and Neurotransmission	NM_008171.3:6340
Fcgr2b-mRNA	-0.349	0.156	-0.655	-0.0443	0.785	0.635	0.97	0.0486	0.1	lm.nb	Adaptive Immune Response, Autophagy	NM_001077189.1:1225
Myd88-mRNA	-0.283	0.127	-0.531	-0.0345	0.822	0.692	0.976	0.0496	0.102	loglinear	Apoptosis, Cytokine Signaling, Growth Factor Signaling, Inflammatory Signaling, Innate Immune Response, NF-kB	NM_010851.2:1595
Ncor2-mRNA	0.253	0.113	0.0304	0.475	1.19	1.02	1.39	0.05	0.102	lm.nb	Epigenetic Regulation, Notch	NM_011424.2:1156
Gsn-mRNA	-0.216	0.0974	-0.407	-0.0256	0.861	0.754	0.982	0.0505	0.103	loglinear	Apoptosis, Microglia Function, Oligodendrocyte Function	NM_146120.3:624
Irak4-mRNA	-0.448	0.202	-0.844	-0.0515	0.733	0.557	0.965	0.0512	0.104	lm.nb	Apoptosis, Cytokine Signaling, Innate Immune Response, NF-kB	NM_029926.5:250
Rgl1-mRNA	0.254	0.115	0.0283	0.48	1.19	1.02	1.39	0.0519	0.105	loglinear	Growth Factor Signaling, Microglia Function	NM_016846.3:3320
Irf2-mRNA	-0.18	0.0818	-0.341	-0.0199	0.883	0.79	0.986	0.0521	0.105	loglinear	Apoptosis, Inflammatory Signaling, Innate Immune Response	NM_008391.2:440
Itgav-mRNA	0.113	0.0515	0.0124	0.214	1.08	1.01	1.16	0.0523	0.106	loglinear	Adaptive Immune Response, Angiogenesis, Autophagy, Growth Factor Signaling, Matrix Remodeling	NM_008402.2:3145
Bax-mRNA	-0.177	0.0808	-0.336	-0.019	0.884	0.792	0.987	0.0529	0.106	loglinear	Apoptosis, DNA Damage	NM_007527.3:735
Ripk2-mRNA	0.183	0.084	0.0188	0.348	1.14	1.01	1.27	0.0539	0.108	loglinear	Adaptive Immune Response, Apoptosis, Cytokine Signaling, Growth Factor Signaling, Innate Immune Response	NM_138952.3:830
Crip1-mRNA	-0.272	0.126	-0.519	-0.0252	0.828	0.698	0.983	0.0561	0.112	lm.nb	Microglia Function	NM_007763.3:47
Iqsec1-mRNA	0.168	0.0776	0.0155	0.32	1.12	1.01	1.25	0.0561	0.112	loglinear	Autophagy	NM_001134383.1:1792
Vegfa-mRNA	-0.312	0.146	-0.598	-0.0258	0.806	0.661	0.982	0.0584	0.116	lm.nb	Angiogenesis, Cellular Stress, Cytokine Signaling, Growth Factor Signaling, Microglia Function	NM_001025250.3:3015
Bnip3-mRNA	-0.215	0.101	-0.413	-0.0171	0.862	0.751	0.988	0.059	0.117	loglinear	Apoptosis, Autophagy, Cellular Stress, Microglia Function	NM_009760.4:1108
Tmem144-mRNA	-0.153	0.0719	-0.294	-0.0121	0.899	0.816	0.992	0.0591	0.117	loglinear	Microglia Function	NM_027495.4:1525
Map2k4-mRNA	0.0984	0.0463	0.00755	0.189	1.07	1.01	1.14	0.0597	0.117	loglinear	Adaptive Immune Response, Apoptosis, Cellular Stress, Growth Factor Signaling, Innate Immune Response	NM_009157.4:1335
Ehmt2-mRNA	0.12	0.0567	0.00924	0.232	1.09	1.01	1.17	0.0597	0.117	loglinear	Cellular Stress, Epigenetic Regulation	NM_145830.1:3475
Dlg4-mRNA	-0.243	0.115	-0.468	-0.0168	0.845	0.723	0.988	0.0615	0.12	lm.nb	Adaptive Immune Response, Angiogenesis, Cytokine Signaling, Growth Factor Signaling, Insulin Signaling, Neurons and Neurotransmission	NM_001109752.1:1866
Tnfrsf1b-mRNA	-0.373	0.177	-0.721	-0.0257	0.772	0.607	0.982	0.0616	0.12	loglinear	Apoptosis, Cytokine Signaling, Innate Immune Response, NF-kB	NM_011610.3:3270
Chst8-mRNA	0.271	0.129	0.0183	0.524	1.21	1.01	1.44	0.0619	0.12	lm.nb	Microglia Function	NM_175140.4:1196
Ptms-mRNA	0.186	0.0894	0.0113	0.362	1.14	1.01	1.28	0.0635	0.123	loglinear	Microglia Function	NM_026988.2:755
Igf2r-mRNA	0.195	0.0939	0.0115	0.379	1.15	1.01	1.3	0.0639	0.123	loglinear	Microglia Function, Neurons and Neurotransmission	NM_010515.1:2585
Plxdc2-mRNA	-0.228	0.11	-0.444	-0.0127	0.854	0.735	0.991	0.0647	0.124	loglinear	Angiogenesis	NM_026162.5:1580
Zfp367-mRNA	-0.209	0.101	-0.407	-0.0112	0.865	0.754	0.992	0.0652	0.125	loglinear	Microglia Function	NM_175494.4:1235
Bcl2-mRNA	-0.284	0.137	-0.553	-0.0149	0.821	0.682	0.99	0.0655	0.125	lm.nb	Apoptosis, Autophagy, Cellular Stress, Cytokine Signaling, DNA Damage, Growth Factor Signaling, Innate Immune Response, Microglia Function, NF-kB	NM_009741.3:1844
Lig1-mRNA	0.272	0.132	0.0135	0.53	1.21	1.01	1.44	0.0661	0.126	lm.nb	Cell Cycle, DNA Damage	NM_001083188.1:1456
Pik3r2-mRNA	0.213	0.103	0.0098	0.415	1.16	1.01	1.33	0.067	0.127	lm.nb	Adaptive Immune Response, Angiogenesis, Apoptosis, Autophagy, Cytokine Signaling, Growth Factor Signaling, Innate Immune Response, Insulin Signaling	NM_008841.2:230
Kdm5b-mRNA	0.141	0.0688	0.00587	0.275	1.1	1	1.21	0.068	0.129	loglinear	Epigenetic Regulation	NM_152895.2:3620
Inpp5d-mRNA	-0.377	0.185	-0.74	-0.015	0.77	0.599	0.99	0.0685	0.129	loglinear	Adaptive Immune Response, Cytokine Signaling	NM_001110192.1:2186
Becn1-mRNA	-0.11	0.0539	-0.215	-0.00414	0.927	0.861	0.997	0.069	0.13	loglinear	Autophagy, Cellular Stress	NM_019584.3:1145
Rb1cc1-mRNA	-0.095	0.0467	-0.187	-0.00336	0.936	0.879	0.998	0.0696	0.13	loglinear	Autophagy, Cellular Stress	NM_009826.4:497
Map3k14-mRNA	-0.353	0.174	-0.694	-0.0124	0.783	0.618	0.991	0.0697	0.13	loglinear	Adaptive Immune Response, Apoptosis, Cytokine Signaling, Growth Factor Signaling, Inflammatory Signaling, Innate Immune Response, NF-kB	NM_016896.3:3930
Tbr1-mRNA	0.556	0.274	0.0192	1.09	1.47	1.01	2.13	0.0698	0.13	lm.nb	Neurons and Neurotransmission	NM_009322.3:2354
Gria4-mRNA	-0.317	0.157	-0.624	-0.00893	0.803	0.649	0.994	0.0713	0.133	lm.nb	Neurons and Neurotransmission	NM_001113180.1:1274
Parp1-mRNA	0.159	0.0788	0.0043	0.313	1.12	1	1.24	0.0716	0.133	loglinear	Apoptosis, Cellular Stress, DNA Damage, NF-kB	NM_007415.2:3020
Cldn5-mRNA	0.498	0.251	0.00511	0.99	1.41	1	1.99	0.0758	0.139	lm.nb	Matrix Remodeling	NM_013805.4:975
Ccng2-mRNA	-0.197	0.0996	-0.392	-0.00201	0.872	0.762	0.999	0.0759	0.139	loglinear	Cell Cycle, DNA Damage	NM_007635.4:1536
Rad51c-mRNA	-0.27	0.137	-0.538	-0.00274	0.829	0.689	0.998	0.0759	0.139	loglinear	Cell Cycle, DNA Damage	NM_053269.3:402
Cyp7b1-mRNA	-0.229	0.118	-0.46	0.000973	0.853	0.727	1	0.0795	0.145	lm.nb	Inflammatory Signaling	NM_007825.4:1030
Cflar-mRNA	-0.199	0.103	-0.401	0.00303	0.871	0.757	1	0.0824	0.15	loglinear	Apoptosis, Autophagy, Innate Immune Response, NF-kB	NM_207653.3:990
Pink1-mRNA	0.127	0.0663	-0.00299	0.257	1.09	0.998	1.19	0.0845	0.154	loglinear	Autophagy, Cellular Stress	NM_026880.2:688
Cp-mRNA	0.366	0.191	-0.00929	0.741	1.29	0.994	1.67	0.085	0.154	lm.nb	Astrocyte Function	NM_001042611.1:1750
Mertk-mRNA	0.297	0.156	-0.00933	0.603	1.23	0.994	1.52	0.0866	0.157	lm.nb	Autophagy, Microglia Function	NM_008587.1:1320
F3-mRNA	-0.211	0.111	-0.43	0.007	0.864	0.742	1	0.087	0.157	lm.nb	Microglia Function	NM_010171.3:1170
Hdac6-mRNA	0.127	0.0671	-0.00458	0.259	1.09	0.997	1.2	0.0878	0.158	loglinear	Cellular Stress, Epigenetic Regulation, Notch	NM_010413.3:564
Btk-mRNA	-0.432	0.229	-0.88	0.0172	0.741	0.543	1.01	0.0888	0.159	lm.nb	Adaptive Immune Response, Inflammatory Signaling, Innate Immune Response, NF-kB	NM_013482.2:2255
Chuk-mRNA	-0.154	0.0821	-0.315	0.00668	0.899	0.804	1	0.0897	0.16	loglinear	Adaptive Immune Response, Apoptosis, Cytokine Signaling, Growth Factor Signaling, Inflammatory Signaling, Innate Immune Response, NF-kB	NM_001162410.1:222
Hdac1-mRNA	-0.192	0.103	-0.394	0.00978	0.875	0.761	1.01	0.0917	0.163	loglinear	Cell Cycle, Epigenetic Regulation, Growth Factor Signaling, Notch, Wnt	NM_008228.2:470
Shank3-mRNA	-0.248	0.133	-0.509	0.0137	0.842	0.703	1.01	0.0929	0.165	lm.nb	Neurons and Neurotransmission	NM_021423.3:1855
Flt1-mRNA	0.755	0.409	-0.0457	1.56	1.69	0.969	2.94	0.0943	0.167	lm.nb	Angiogenesis, Cytokine Signaling, Growth Factor Signaling, Microglia Function	NM_010228.3:1550
Jun-mRNA	0.194	0.106	-0.0128	0.401	1.14	0.991	1.32	0.0958	0.169	lm.nb	Adaptive Immune Response, Apoptosis, Cellular Stress, Growth Factor Signaling, Innate Immune Response, Notch, Wnt	NM_010591.2:2212
Cycs-mRNA	-0.214	0.116	-0.441	0.0142	0.862	0.737	1.01	0.096	0.169	loglinear	Apoptosis, Cellular Stress, DNA Damage	NM_007808.4:2510
Rrm2-mRNA	-0.753	0.412	-1.56	0.0546	0.593	0.339	1.04	0.0976	0.171	loglinear	Cell Cycle, DNA Damage, Microglia Function	NM_009104.1:265
Lsr-mRNA	0.337	0.185	-0.0252	0.7	1.26	0.983	1.62	0.0982	0.172	lm.nb	Lipid Metabolism	NM_001164184.1:445
Cables1-mRNA	-0.171	0.0939	-0.355	0.0131	0.888	0.782	1.01	0.0987	0.172	loglinear	Cell Cycle	NM_001146287.1:3120
Cd72-mRNA	-0.461	0.254	-0.96	0.0366	0.726	0.514	1.03	0.0995	0.173	lm.nb	Adaptive Immune Response, Inflammatory Signaling	NM_001110320.1:987
Cdk20-mRNA	-0.183	0.101	-0.381	0.0147	0.881	0.768	1.01	0.0998	0.173	loglinear	Cell Cycle	NM_053180.2:352
Igf1-mRNA	-0.391	0.216	-0.814	0.0325	0.763	0.569	1.02	0.1	0.174	lm.nb	Carbohydrate Metabolism, DNA Damage, Growth Factor Signaling, Insulin Signaling, Microglia Function	NM_001111274.1:418
Ddb2-mRNA	0.235	0.13	-0.0203	0.491	1.18	0.986	1.41	0.101	0.175	loglinear	DNA Damage	NM_028119.5:94
Gria2-mRNA	0.219	0.121	-0.019	0.457	1.16	0.987	1.37	0.101	0.175	lm.nb	Neurons and Neurotransmission	NM_001039195.1:300
C5ar1-mRNA	0.338	0.188	-0.0299	0.706	1.26	0.979	1.63	0.102	0.175	lm.nb	Inflammatory Signaling, Neurons and Neurotransmission	NM_007577.3:595
Spint1-mRNA	0.533	0.301	-0.0566	1.12	1.45	0.962	2.18	0.107	0.183	lm.nb	Microglia Function	NM_016907.3:1366
Bcl2l11-mRNA	0.478	0.271	-0.0527	1.01	1.39	0.964	2.01	0.108	0.184	lm.nb	Apoptosis, Growth Factor Signaling	NM_001284410.1:236
Pik3ca-mRNA	-0.15	0.0858	-0.318	0.0182	0.901	0.802	1.01	0.111	0.189	loglinear	Adaptive Immune Response, Angiogenesis, Apoptosis, Autophagy, Carbohydrate Metabolism, Cytokine Signaling, Growth Factor Signaling, Innate Immune Response, Insulin Signaling, Lipid Metabolism	NM_008839.1:1255
Mapk14-mRNA	0.111	0.0639	-0.0144	0.236	1.08	0.99	1.18	0.114	0.193	loglinear	Angiogenesis, Autophagy, Cellular Stress, Growth Factor Signaling, Innate Immune Response	NM_011951.2:1420
Abcc3-mRNA	-0.361	0.209	-0.771	0.0478	0.778	0.586	1.03	0.114	0.193	loglinear	Microglia Function	NM_029600.3:2730
Atg14-mRNA	-0.0868	0.0502	-0.185	0.0115	0.942	0.88	1.01	0.114	0.193	loglinear	Autophagy, Cellular Stress	NM_172599.4:204
Mre11a-mRNA	0.0929	0.0538	-0.0124	0.198	1.07	0.991	1.15	0.115	0.193	loglinear	DNA Damage	NM_018736.2:2376
Prkdc-mRNA	0.0852	0.0501	-0.0131	0.183	1.06	0.991	1.14	0.12	0.202	loglinear	Cell Cycle, DNA Damage, Innate Immune Response	NM_011159.2:3108
Asph-mRNA	-0.24	0.142	-0.518	0.0383	0.847	0.698	1.03	0.122	0.204	lm.nb	Microglia Function	NM_001177849.1:400
Ptger3-mRNA	0.349	0.207	-0.0574	0.755	1.27	0.961	1.69	0.123	0.206	lm.nb	Microglia Function, Neurons and Neurotransmission	NM_011196.2:162
Lgmn-mRNA	-0.139	0.0824	-0.3	0.0229	0.908	0.812	1.02	0.123	0.206	loglinear	Adaptive Immune Response, Innate Immune Response	NM_011175.3:370
Traf6-mRNA	0.133	0.0791	-0.0223	0.288	1.1	0.985	1.22	0.124	0.206	loglinear	Adaptive Immune Response, Apoptosis, Autophagy, Cytokine Signaling, Growth Factor Signaling, Innate Immune Response, NF-kB	NM_009424.2:980
Adamts16-mRNA	0.56	0.34	-0.106	1.23	1.47	0.929	2.34	0.13	0.215	lm.nb	Matrix Remodeling, Microglia Function	NM_172053.2:1918
Mapk10-mRNA	0.176	0.107	-0.0333	0.385	1.13	0.977	1.31	0.13	0.215	loglinear	Adaptive Immune Response, Apoptosis, Autophagy, Cellular Stress, Growth Factor Signaling, Innate Immune Response, Wnt	NM_001081567.1:1496
Il1rap-mRNA	0.15	0.0913	-0.0289	0.329	1.11	0.98	1.26	0.131	0.216	loglinear	Apoptosis, Cytokine Signaling	NM_134103.2:945
Chek1-mRNA	-0.376	0.232	-0.832	0.0793	0.77	0.562	1.06	0.137	0.224	lm.nb	Cell Cycle, DNA Damage, Growth Factor Signaling	NM_007691.5:1220
Tubb4a-mRNA	0.157	0.0979	-0.0346	0.349	1.12	0.976	1.27	0.139	0.228	loglinear	Adaptive Immune Response, Apoptosis, Cell Cycle, Neurons and Neurotransmission	NM_009451.3:1819
Smarca4-mRNA	-0.136	0.0851	-0.303	0.0303	0.91	0.81	1.02	0.14	0.228	loglinear	Epigenetic Regulation, Wnt	NM_011417.2:3540
Nrm-mRNA	0.216	0.135	-0.0481	0.479	1.16	0.967	1.39	0.14	0.228	loglinear	Microglia Function	NM_134122.2:466
Igsf10-mRNA	0.481	0.304	-0.116	1.08	1.4	0.923	2.11	0.145	0.236	lm.nb	Microglia Function	NM_001162884.1:3100
Mmp14-mRNA	-0.341	0.216	-0.765	0.0827	0.789	0.588	1.06	0.146	0.236	lm.nb	Cellular Stress, Innate Immune Response, Matrix Remodeling, Microglia Function	NM_008608.3:554
Prkaca-mRNA	0.119	0.0771	-0.0318	0.27	1.09	0.978	1.21	0.153	0.247	loglinear	Adaptive Immune Response, Angiogenesis, Apoptosis, Autophagy, Cell Cycle, Cytokine Signaling, Growth Factor Signaling, Lipid Metabolism, Neurons and Neurotransmission, Wnt	NM_008854.3:699
Xiap-mRNA	-0.0869	0.0563	-0.197	0.0235	0.942	0.872	1.02	0.154	0.248	loglinear	Apoptosis, Innate Immune Response, NF-kB, Wnt	NM_009688.2:1654
Serping1-mRNA	-0.304	0.198	-0.692	0.0832	0.81	0.619	1.06	0.155	0.249	lm.nb	Astrocyte Function	NM_009776.3:1480
Apex1-mRNA	-0.122	0.0798	-0.278	0.0345	0.919	0.824	1.02	0.158	0.253	loglinear	Cell Cycle, DNA Damage	NM_009687.2:289
Kmt2c-mRNA	0.165	0.108	-0.0471	0.378	1.12	0.968	1.3	0.158	0.253	lm.nb	Epigenetic Regulation	NM_001081383.1:7075
Crebbp-mRNA	0.122	0.0803	-0.0352	0.279	1.09	0.976	1.21	0.159	0.254	loglinear	Cell Cycle, Cellular Stress, Cytokine Signaling, Epigenetic Regulation, Inflammatory Signaling, Innate Immune Response, Lipid Metabolism, Notch, Wnt	NM_001025432.1:3770
Nthl1-mRNA	-0.225	0.149	-0.516	0.0668	0.856	0.699	1.05	0.162	0.257	loglinear	DNA Damage	NM_008743.2:34
Atg7-mRNA	0.0596	0.0395	-0.0179	0.137	1.04	0.988	1.1	0.163	0.258	loglinear	Adaptive Immune Response, Autophagy, Cellular Stress	NM_028835.1:855
Ppfia4-mRNA	0.228	0.152	-0.0696	0.525	1.17	0.953	1.44	0.164	0.26	lm.nb	Microglia Function, Neurons and Neurotransmission	NM_001144855.1:454
Arid1a-mRNA	0.161	0.108	-0.0508	0.373	1.12	0.965	1.29	0.167	0.264	loglinear	Epigenetic Regulation	NM_001080819.1:5193
Ep300-mRNA	0.0975	0.0658	-0.0315	0.226	1.07	0.978	1.17	0.169	0.266	loglinear	Cell Cycle, Cellular Stress, Cytokine Signaling, DNA Damage, Epigenetic Regulation, Inflammatory Signaling, Innate Immune Response, Lipid Metabolism, Notch, Wnt	NM_177821.6:4305
Tubb3-mRNA	-0.119	0.0805	-0.277	0.0385	0.921	0.825	1.03	0.169	0.266	loglinear	Adaptive Immune Response, Apoptosis, Cell Cycle, Neurons and Neurotransmission	NM_023279.2:179
Pik3r1-mRNA	0.125	0.0847	-0.0415	0.291	1.09	0.972	1.22	0.172	0.27	loglinear	Adaptive Immune Response, Angiogenesis, Apoptosis, Autophagy, Carbohydrate Metabolism, Cytokine Signaling, Growth Factor Signaling, Innate Immune Response, Insulin Signaling, Lipid Metabolism	NM_001024955.1:5664
Ncf1-mRNA	-0.19	0.13	-0.445	0.0644	0.876	0.735	1.05	0.174	0.272	lm.nb	Adaptive Immune Response, Angiogenesis, Cellular Stress	NM_001286037.1:970
Traf1-mRNA	-0.492	0.337	-1.15	0.168	0.711	0.45	1.12	0.175	0.272	lm.nb	Apoptosis, Innate Immune Response, NF-kB	NM_009421.3:566
Trim47-mRNA	-0.195	0.134	-0.456	0.0672	0.874	0.729	1.05	0.176	0.273	loglinear	Microglia Function	NM_001205081.1:2019
Tpd52-mRNA	-0.116	0.0795	-0.271	0.0403	0.923	0.828	1.03	0.177	0.274	loglinear	Microglia Function, Neurons and Neurotransmission	NM_001025262.1:2054
Slc6a1-mRNA	0.143	0.0985	-0.0501	0.336	1.1	0.966	1.26	0.177	0.274	lm.nb	Astrocyte Function, Neurons and Neurotransmission	NM_178703.4:1865
Kit-mRNA	0.256	0.177	-0.0909	0.604	1.19	0.939	1.52	0.179	0.275	lm.nb	Adaptive Immune Response, Angiogenesis, Cytokine Signaling, Growth Factor Signaling, Insulin Signaling	NM_001122733.1:4275
Cd68-mRNA	-0.16	0.111	-0.378	0.0571	0.895	0.77	1.04	0.179	0.275	lm.nb	Microglia Function	NM_009853.1:636
Nfe2l2-mRNA	-0.147	0.102	-0.347	0.0533	0.903	0.786	1.04	0.181	0.278	loglinear	Cellular Stress	NR_132727.1:144
Arc-mRNA	-0.628	0.439	-1.49	0.232	0.647	0.357	1.17	0.183	0.28	lm.nb	Neurons and Neurotransmission	NM_018790.2:2715
Bag4-mRNA	0.12	0.0842	-0.0454	0.285	1.09	0.969	1.22	0.186	0.283	loglinear	Apoptosis, Cellular Stress, Innate Immune Response	NM_026121.3:3735
Slc17a7-mRNA	0.343	0.241	-0.13	0.816	1.27	0.914	1.76	0.186	0.283	lm.nb	Neurons and Neurotransmission	NM_182993.2:530
Irak1-mRNA	0.115	0.0818	-0.0452	0.276	1.08	0.969	1.21	0.19	0.288	loglinear	Apoptosis, Cytokine Signaling, Growth Factor Signaling, Innate Immune Response, NF-kB	NM_008363.2:951
Dnmt1-mRNA	0.168	0.119	-0.0659	0.402	1.12	0.955	1.32	0.19	0.288	loglinear	Epigenetic Regulation	NM_010066.3:2380
Mr1-mRNA	-0.174	0.125	-0.419	0.0703	0.886	0.748	1.05	0.193	0.291	lm.nb	Microglia Function	NM_008209.4:1360
Optn-mRNA	0.2	0.145	-0.0835	0.483	1.15	0.944	1.4	0.197	0.297	lm.nb	Autophagy, Cell Cycle, Microglia Function	NM_181848.4:1018
Cyp27a1-mRNA	-0.361	0.262	-0.875	0.153	0.779	0.545	1.11	0.199	0.299	lm.nb	Inflammatory Signaling	NM_024264.3:1725
Cdc7-mRNA	-0.165	0.12	-0.401	0.0707	0.892	0.757	1.05	0.2	0.3	lm.nb	Cell Cycle	NM_001271566.1:2804
Cd14-mRNA	-0.419	0.308	-1.02	0.185	0.748	0.493	1.14	0.204	0.305	lm.nb	Apoptosis, Astrocyte Function, Autophagy, Growth Factor Signaling, Innate Immune Response, NF-kB	NM_009841.3:235
Slfn8-mRNA	-0.567	0.42	-1.39	0.255	0.675	0.382	1.19	0.206	0.308	lm.nb	Astrocyte Function	NM_181545.4:2806
Sesn2-mRNA	0.181	0.135	-0.0833	0.446	1.13	0.944	1.36	0.209	0.311	lm.nb	DNA Damage	NM_144907.1:1416
Prkce-mRNA	0.165	0.123	-0.076	0.406	1.12	0.949	1.33	0.209	0.311	lm.nb	Autophagy, Growth Factor Signaling	NM_011104.2:1510
Nlrp3-mRNA	-0.279	0.209	-0.688	0.13	0.824	0.621	1.09	0.21	0.311	lm.nb	Innate Immune Response, Microglia Function	NM_145827.3:508
Fgf13-mRNA	-0.173	0.129	-0.426	0.0802	0.887	0.744	1.06	0.21	0.311	lm.nb	Growth Factor Signaling, Microglia Function	NM_010200.2:700
Tmem37-mRNA	-0.258	0.193	-0.637	0.121	0.836	0.643	1.09	0.211	0.311	lm.nb	Microglia Function	NM_019432.2:445
Mbd2-mRNA	0.0578	0.0436	-0.0277	0.143	1.04	0.981	1.1	0.215	0.316	loglinear	Epigenetic Regulation	NM_010773.2:655
Chn2-mRNA	-0.472	0.358	-1.17	0.23	0.721	0.443	1.17	0.217	0.319	lm.nb	Microglia Function	NM_001163640.1:1510
Cd33-mRNA	-0.244	0.186	-0.609	0.12	0.844	0.656	1.09	0.218	0.32	lm.nb	Adaptive Immune Response, Microglia Function	NM_001111058.1:598
Nod1-mRNA	0.265	0.204	-0.135	0.665	1.2	0.911	1.59	0.223	0.326	lm.nb	Autophagy, Cytokine Signaling, Innate Immune Response	NM_172729.2:1446
Cdkn1c-mRNA	0.18	0.139	-0.0928	0.454	1.13	0.938	1.37	0.225	0.327	lm.nb	Cell Cycle, DNA Damage	NM_009876.3:1240
Ncor1-mRNA	0.0868	0.0681	-0.0466	0.22	1.06	0.968	1.16	0.231	0.336	loglinear	Epigenetic Regulation, Growth Factor Signaling, Notch	NM_011308.2:211
Sod2-mRNA	-0.0566	0.0445	-0.144	0.0306	0.961	0.905	1.02	0.232	0.337	loglinear	Cellular Stress, Microglia Function	NM_013671.3:1495
Prkacb-mRNA	0.0766	0.0607	-0.0423	0.196	1.05	0.971	1.15	0.235	0.34	loglinear	Adaptive Immune Response, Angiogenesis, Apoptosis, Autophagy, Growth Factor Signaling, Lipid Metabolism, Neurons and Neurotransmission, Wnt	NM_011100.3:3754
Kdm5a-mRNA	-0.0497	0.0395	-0.127	0.0276	0.966	0.916	1.02	0.236	0.341	loglinear	Epigenetic Regulation	XR_377436.1:2314
Dnmt3a-mRNA	0.175	0.139	-0.0976	0.448	1.13	0.935	1.36	0.237	0.341	lm.nb	Epigenetic Regulation	NM_007872.4:7160
Fbln5-mRNA	0.453	0.362	-0.256	1.16	1.37	0.838	2.24	0.239	0.343	lm.nb	Astrocyte Function, Matrix Remodeling	NM_011812.4:2138
Cln3-mRNA	-0.168	0.134	-0.43	0.0948	0.89	0.742	1.07	0.239	0.343	loglinear	Autophagy	NM_001146311.1:378
Cnn2-mRNA	-0.199	0.16	-0.512	0.115	0.871	0.701	1.08	0.242	0.347	lm.nb	Autophagy	NM_007725.2:350
Birc2-mRNA	-0.0727	0.0588	-0.188	0.0425	0.951	0.878	1.03	0.244	0.349	loglinear	Apoptosis, Cytokine Signaling, Innate Immune Response, NF-kB	NM_007465.2:1230
Pacsin1-mRNA	0.0994	0.0807	-0.0588	0.258	1.07	0.96	1.2	0.246	0.351	loglinear	Microglia Function	NM_011861.3:2936
Rab7-mRNA	0.0296	0.0243	-0.0181	0.0773	1.02	0.988	1.06	0.251	0.357	loglinear	Adaptive Immune Response, Autophagy	NM_009005.2:490
Sftpd-mRNA	-0.546	0.458	-1.44	0.352	0.685	0.368	1.28	0.261	0.37	lm.nb	Adaptive Immune Response, Autophagy, Innate Immune Response	NM_009160.2:85
C4a-mRNA	0.207	0.175	-0.135	0.55	1.15	0.911	1.46	0.262	0.371	lm.nb	Astrocyte Function	NM_011413.2:56
Cd109-mRNA	0.221	0.187	-0.145	0.587	1.17	0.904	1.5	0.265	0.373	lm.nb	Astrocyte Function	NM_153098.3:2720
Mobp-mRNA	-0.199	0.17	-0.533	0.134	0.871	0.691	1.1	0.268	0.377	lm.nb	Oligodendrocyte Function	NM_001039364.2:152
Ptprc-mRNA	-0.218	0.186	-0.582	0.147	0.86	0.668	1.11	0.269	0.377	loglinear	Adaptive Immune Response, Matrix Remodeling	NM_011210.3:2320
Srgn-mRNA	0.15	0.128	-0.102	0.402	1.11	0.932	1.32	0.27	0.378	loglinear	Astrocyte Function, Inflammatory Signaling	NM_011157.2:168
C3-mRNA	-0.857	0.735	-2.3	0.584	0.552	0.203	1.5	0.271	0.378	lm.nb	Adaptive Immune Response, Autophagy, Inflammatory Signaling, Innate Immune Response, Microglia Function	XM_011246258.1:2702
Ppp3ca-mRNA	0.171	0.148	-0.119	0.461	1.13	0.921	1.38	0.275	0.383	lm.nb	Adaptive Immune Response, Apoptosis, Growth Factor Signaling, Innate Immune Response, Wnt	NM_008913.4:1675
C3ar1-mRNA	-0.235	0.204	-0.635	0.164	0.85	0.644	1.12	0.276	0.383	lm.nb	Microglia Function, Neurons and Neurotransmission	NM_009779.2:555
Kat2a-mRNA	0.106	0.0917	-0.0741	0.286	1.08	0.95	1.22	0.276	0.383	loglinear	Epigenetic Regulation, Notch	NM_020004.5:1700
Cotl1-mRNA	-0.267	0.234	-0.725	0.191	0.831	0.605	1.14	0.28	0.387	lm.nb	Microglia Function	NM_028071.3:325
Casp7-mRNA	0.112	0.0987	-0.0811	0.306	1.08	0.945	1.24	0.282	0.389	loglinear	Apoptosis, Innate Immune Response	NM_007611.2:1468
Casp3-mRNA	-0.115	0.102	-0.315	0.0844	0.923	0.804	1.06	0.284	0.392	loglinear	Apoptosis, Cellular Stress, DNA Damage, Growth Factor Signaling, Innate Immune Response, Matrix Remodeling	NM_009810.2:630
Setdb1-mRNA	0.0798	0.0711	-0.0596	0.219	1.06	0.96	1.16	0.288	0.397	loglinear	Epigenetic Regulation	NM_018877.2:1625
Pld2-mRNA	-0.176	0.158	-0.487	0.134	0.885	0.714	1.1	0.291	0.4	lm.nb	Autophagy, Growth Factor Signaling	NM_008876.2:1134
Psen2-mRNA	0.125	0.113	-0.0956	0.346	1.09	0.936	1.27	0.292	0.4	loglinear	Growth Factor Signaling, Microglia Function, Notch	NM_001128605.1:560
Bin1-mRNA	-0.0518	0.0466	-0.143	0.0396	0.965	0.906	1.03	0.293	0.4	loglinear	Inflammatory Signaling	NM_001083334.1:1400
Ptgs2-mRNA	0.387	0.354	-0.307	1.08	1.31	0.808	2.12	0.3	0.409	lm.nb	Astrocyte Function, Cellular Stress, Innate Immune Response, Lipid Metabolism, Microglia Function, NF-kB	NM_011198.3:675
Tnfrsf1a-mRNA	-0.134	0.122	-0.374	0.107	0.912	0.772	1.08	0.301	0.41	loglinear	Apoptosis, Cytokine Signaling, Growth Factor Signaling, Innate Immune Response, NF-kB	NM_011609.2:615
Cd36-mRNA	-0.372	0.343	-1.04	0.299	0.773	0.485	1.23	0.303	0.411	lm.nb	Adaptive Immune Response, Autophagy, Innate Immune Response, Matrix Remodeling, Neurons and Neurotransmission	NM_007643.3:1520
Spp1-mRNA	-0.38	0.351	-1.07	0.309	0.768	0.477	1.24	0.305	0.413	lm.nb	Growth Factor Signaling, Matrix Remodeling, Microglia Function	NM_009263.3:420
Hspb1-mRNA	-0.173	0.161	-0.489	0.143	0.887	0.713	1.1	0.309	0.418	lm.nb	Angiogenesis, Astrocyte Function, Cellular Stress, Growth Factor Signaling	NM_013560.2:630
Srxn1-mRNA	0.0517	0.0486	-0.0436	0.147	1.04	0.97	1.11	0.312	0.421	loglinear	Cellular Stress	NM_029688.4:2010
Bcl2l2-mRNA	-0.046	0.0437	-0.132	0.0396	0.969	0.913	1.03	0.317	0.426	loglinear	Apoptosis	NM_007537.1:1592
Ifitm2-mRNA	0.18	0.172	-0.157	0.517	1.13	0.897	1.43	0.319	0.428	lm.nb	Adaptive Immune Response, Inflammatory Signaling	NM_030694.1:87
Hrk-mRNA	0.234	0.224	-0.205	0.673	1.18	0.867	1.59	0.321	0.43	lm.nb	Apoptosis	NM_007545.2:3458
Nlgn1-mRNA	-0.101	0.0978	-0.292	0.0908	0.933	0.816	1.06	0.327	0.436	loglinear	Matrix Remodeling, Neurons and Neurotransmission	NM_138666.3:1028
Nfkb2-mRNA	-0.239	0.231	-0.692	0.215	0.848	0.619	1.16	0.327	0.436	lm.nb	Apoptosis, Cytokine Signaling, Growth Factor Signaling, Inflammatory Signaling, Innate Immune Response, NF-kB	NM_019408.2:1150
Dusp7-mRNA	-0.153	0.148	-0.443	0.138	0.9	0.735	1.1	0.327	0.436	lm.nb	Adaptive Immune Response, Angiogenesis, Cytokine Signaling, Growth Factor Signaling, Innate Immune Response, Insulin Signaling, Microglia Function	NM_153459.4:2094
Bard1-mRNA	-0.362	0.354	-1.06	0.331	0.778	0.481	1.26	0.33	0.438	lm.nb	Cell Cycle, DNA Damage	NM_007525.3:306
Ccl2-mRNA	0.78	0.763	-0.716	2.28	1.72	0.609	4.84	0.331	0.439	lm.nb	Astrocyte Function, Cytokine Signaling, Inflammatory Signaling, Innate Immune Response	NM_011333.3:415
B3gnt5-mRNA	-0.622	0.613	-1.82	0.58	0.65	0.282	1.49	0.334	0.442	lm.nb	Astrocyte Function	NM_001159407.1:1738
Blnk-mRNA	0.334	0.334	-0.321	0.989	1.26	0.801	1.99	0.341	0.45	lm.nb	Adaptive Immune Response, Microglia Function, NF-kB	NM_008528.4:1546
Tbc1d4-mRNA	0.223	0.224	-0.216	0.663	1.17	0.861	1.58	0.342	0.451	lm.nb	Microglia Function, Neurons and Neurotransmission	NM_001081278.2:2610
Fancc-mRNA	-0.0737	0.0743	-0.219	0.072	0.95	0.859	1.05	0.345	0.453	loglinear	DNA Damage	NM_007985.2:1115
Kdm2a-mRNA	0.0773	0.0786	-0.0769	0.231	1.06	0.948	1.17	0.349	0.457	loglinear	Epigenetic Regulation	NM_001001984.2:4160
Npnt-mRNA	0.175	0.179	-0.175	0.526	1.13	0.886	1.44	0.35	0.457	lm.nb	Microglia Function	NM_001029836.1:2650
Hilpda-mRNA	-0.153	0.156	-0.458	0.153	0.9	0.728	1.11	0.35	0.457	lm.nb	Microglia Function	NM_023516.5:236
Nqo1-mRNA	0.123	0.126	-0.124	0.369	1.09	0.918	1.29	0.351	0.458	lm.nb	Cellular Stress	NM_008706.5:430
Agt-mRNA	0.577	0.593	-0.585	1.74	1.49	0.667	3.34	0.353	0.459	lm.nb	Astrocyte Function	NM_007428.3:881
Arhgap24-mRNA	-0.298	0.312	-0.91	0.313	0.813	0.532	1.24	0.361	0.468	lm.nb	Microglia Function	NM_029270.2:1164
Mvp-mRNA	0.126	0.132	-0.132	0.384	1.09	0.912	1.3	0.362	0.468	lm.nb	Microglia Function	NM_080638.2:1845
Rad17-mRNA	-0.0617	0.0646	-0.188	0.065	0.958	0.878	1.05	0.363	0.468	loglinear	Cell Cycle, DNA Damage	NM_001044371.1:386
Kdm3a-mRNA	0.0834	0.0877	-0.0885	0.255	1.06	0.94	1.19	0.364	0.469	loglinear	Epigenetic Regulation	NM_001038695.2:4110
Dst-mRNA	-0.0854	0.0902	-0.262	0.0914	0.943	0.834	1.07	0.366	0.471	loglinear	Matrix Remodeling, Microglia Function	NM_010081.2:226
Tarbp2-mRNA	0.0844	0.0898	-0.0916	0.26	1.06	0.938	1.2	0.369	0.474	loglinear	Epigenetic Regulation	NM_001253795.1:813
Cx3cl1-mRNA	-0.176	0.188	-0.544	0.192	0.885	0.686	1.14	0.371	0.476	lm.nb	Cytokine Signaling, Inflammatory Signaling, Innate Immune Response	NM_009142.3:125
Brd4-mRNA	0.093	0.101	-0.104	0.29	1.07	0.93	1.22	0.377	0.481	loglinear	Epigenetic Regulation	NM_001286630.1:1492
Emcn-mRNA	-0.173	0.187	-0.54	0.194	0.887	0.688	1.14	0.377	0.481	lm.nb		NM_001163522.1:230
Slc17a6-mRNA	-0.458	0.498	-1.43	0.517	0.728	0.37	1.43	0.379	0.483	lm.nb	Neurons and Neurotransmission	NM_080853.3:2825
Suz12-mRNA	-0.058	0.0633	-0.182	0.066	0.961	0.881	1.05	0.381	0.484	loglinear	Cellular Stress, Epigenetic Regulation	NM_199196.1:820
Nbn-mRNA	-0.0413	0.0452	-0.13	0.0472	0.972	0.914	1.03	0.382	0.484	loglinear	Cell Cycle, Cellular Stress, DNA Damage	NM_013752.3:1000
Ifitm3-mRNA	0.163	0.181	-0.192	0.518	1.12	0.875	1.43	0.39	0.493	lm.nb	Adaptive Immune Response, Inflammatory Signaling	NM_025378.2:370
Chek2-mRNA	-0.215	0.242	-0.689	0.259	0.862	0.62	1.2	0.395	0.499	lm.nb	Cell Cycle, DNA Damage	NM_016681.3:790
Slco2b1-mRNA	0.0798	0.0931	-0.103	0.262	1.06	0.931	1.2	0.411	0.518	loglinear	Carbohydrate Metabolism	NM_175316.3:2720
Lilrb4a-mRNA	-0.203	0.24	-0.673	0.267	0.869	0.627	1.2	0.417	0.524	lm.nb	Adaptive Immune Response, Inflammatory Signaling	NM_013532.3:348
Csk-mRNA	-0.112	0.132	-0.37	0.147	0.926	0.774	1.11	0.418	0.524	lm.nb	Adaptive Immune Response, Angiogenesis, Autophagy, Growth Factor Signaling, Insulin Signaling	NM_007783.2:268
Smarcd1-mRNA	0.115	0.137	-0.154	0.384	1.08	0.899	1.31	0.42	0.526	lm.nb	Epigenetic Regulation	NM_031842.1:2220
Cdc25a-mRNA	-0.132	0.16	-0.446	0.182	0.913	0.734	1.13	0.43	0.537	lm.nb	Cell Cycle, DNA Damage	NM_007658.3:855
Lrrc3-mRNA	0.0944	0.116	-0.133	0.322	1.07	0.912	1.25	0.435	0.542	loglinear	Microglia Function	NM_145152.4:1830
Mal-mRNA	-0.0853	0.105	-0.292	0.121	0.943	0.817	1.09	0.437	0.544	lm.nb	Oligodendrocyte Function	NM_001171187.1:685
Tmc7-mRNA	0.129	0.16	-0.184	0.443	1.09	0.88	1.36	0.438	0.544	lm.nb	Microglia Function	NM_172476.4:1285
Lfng-mRNA	0.114	0.142	-0.164	0.392	1.08	0.893	1.31	0.44	0.545	lm.nb	Microglia Function, Notch	NM_008494.3:1965
Gpr62-mRNA	-0.0988	0.123	-0.34	0.143	0.934	0.79	1.1	0.441	0.545	lm.nb	Oligodendrocyte Function	NM_001159652.1:1576
Rab6b-mRNA	0.0813	0.101	-0.118	0.28	1.06	0.922	1.21	0.442	0.545	loglinear	Microglia Function	NM_173781.4:715
Mdm2-mRNA	0.0435	0.0556	-0.0654	0.152	1.03	0.956	1.11	0.452	0.556	loglinear	Adaptive Immune Response, Apoptosis, Cell Cycle, Cellular Stress, DNA Damage, Growth Factor Signaling, Neurons and Neurotransmission	NM_010786.4:1664
Hif1a-mRNA	-0.0792	0.101	-0.278	0.119	0.947	0.825	1.09	0.453	0.556	lm.nb	Autophagy, Cellular Stress, Microglia Function, Notch	NM_010431.2:1294
Il1rl2-mRNA	-0.195	0.253	-0.692	0.301	0.873	0.619	1.23	0.458	0.562	lm.nb	Microglia Function	NM_133193.3:860
Rad51-mRNA	-0.175	0.229	-0.623	0.274	0.886	0.649	1.21	0.463	0.567	lm.nb	Cell Cycle, DNA Damage	NM_011234.4:286
Ppp3cb-mRNA	-0.0819	0.107	-0.293	0.129	0.945	0.816	1.09	0.464	0.567	lm.nb	Adaptive Immune Response, Apoptosis, Growth Factor Signaling, Innate Immune Response, Wnt	NM_008914.2:2950
Psmb8-mRNA	0.11	0.145	-0.174	0.394	1.08	0.886	1.31	0.466	0.568	lm.nb	Adaptive Immune Response, Angiogenesis, Apoptosis, Astrocyte Function, Cell Cycle, Cytokine Signaling, Growth Factor Signaling, Inflammatory Signaling, Insulin Signaling, Microglia Function, NF-kB, Wnt	NM_010724.2:362
Ppp3r2-mRNA	0.374	0.499	-0.604	1.35	1.3	0.658	2.55	0.471	0.573	lm.nb	Adaptive Immune Response, Apoptosis, Growth Factor Signaling, Innate Immune Response, Wnt	NM_001004025.4:1500
Kdm4c-mRNA	0.0388	0.0521	-0.0634	0.141	1.03	0.957	1.1	0.474	0.576	loglinear	Epigenetic Regulation	NM_144787.1:2859
Il15ra-mRNA	0.202	0.277	-0.341	0.745	1.15	0.789	1.68	0.483	0.585	lm.nb	Cytokine Signaling, Inflammatory Signaling	NM_008358.2:800
Mgmt-mRNA	-0.106	0.145	-0.391	0.179	0.929	0.763	1.13	0.483	0.585	loglinear	Cellular Stress, DNA Damage	NM_008598.2:350
Plekhm1-mRNA	0.0653	0.0898	-0.111	0.241	1.05	0.926	1.18	0.484	0.585	loglinear	Oligodendrocyte Function	NM_183034.1:3060
Akt1-mRNA	0.0452	0.0626	-0.0775	0.168	1.03	0.948	1.12	0.487	0.585	loglinear	Adaptive Immune Response, Angiogenesis, Apoptosis, Autophagy, Carbohydrate Metabolism, Cellular Stress, Cytokine Signaling, Growth Factor Signaling, Innate Immune Response, Insulin Signaling, Neurons and Neurotransmission, Wnt	NM_001165894.1:898
Stat1-mRNA	-0.128	0.177	-0.474	0.219	0.915	0.72	1.16	0.487	0.585	lm.nb	Cytokine Signaling, Growth Factor Signaling, Inflammatory Signaling, Microglia Function	NM_009283.3:1590
Fas-mRNA	0.138	0.191	-0.237	0.512	1.1	0.848	1.43	0.488	0.585	lm.nb	Apoptosis, Cellular Stress, Cytokine Signaling, DNA Damage, Growth Factor Signaling, Innate Immune Response	NM_007987.2:95
Setd2-mRNA	0.0287	0.0399	-0.0495	0.107	1.02	0.966	1.08	0.488	0.585	loglinear	Epigenetic Regulation	NM_001081340.2:1345
Il2rg-mRNA	-0.171	0.239	-0.639	0.297	0.888	0.642	1.23	0.49	0.586	lm.nb	Adaptive Immune Response, Angiogenesis, Cytokine Signaling, Growth Factor Signaling, Inflammatory Signaling, Insulin Signaling	NM_013563.3:566
Pik3cb-mRNA	0.0514	0.0743	-0.0942	0.197	1.04	0.937	1.15	0.505	0.601	loglinear	Adaptive Immune Response, Angiogenesis, Apoptosis, Autophagy, Carbohydrate Metabolism, Cytokine Signaling, Growth Factor Signaling, Innate Immune Response, Insulin Signaling, Lipid Metabolism	NM_029094.3:1970
Fadd-mRNA	0.16	0.231	-0.294	0.614	1.12	0.816	1.53	0.505	0.601	lm.nb	Apoptosis, Innate Immune Response	NM_010175.5:2641
Rpa1-mRNA	-0.0749	0.109	-0.288	0.138	0.949	0.819	1.1	0.506	0.602	loglinear	Cell Cycle, Cellular Stress, DNA Damage	NM_026653.2:930
Gba-mRNA	0.039	0.0568	-0.0723	0.15	1.03	0.951	1.11	0.508	0.602	loglinear	Lipid Metabolism, Microglia Function	NM_001077411.1:820
Rapgef3-mRNA	-0.078	0.114	-0.302	0.146	0.947	0.811	1.11	0.511	0.606	lm.nb	Adaptive Immune Response, Autophagy	NM_001177810.1:564
Prkar2a-mRNA	0.059	0.0886	-0.115	0.233	1.04	0.924	1.18	0.52	0.615	loglinear	Apoptosis, Growth Factor Signaling	NM_008924.2:2135
Syn2-mRNA	0.0646	0.0978	-0.127	0.256	1.05	0.916	1.19	0.524	0.618	loglinear	Neurons and Neurotransmission	NM_013681.1:1330
Kdm2b-mRNA	-0.0548	0.0837	-0.219	0.109	0.963	0.859	1.08	0.528	0.621	loglinear	Epigenetic Regulation	NM_001003953.1:3984
Tnfrsf25-mRNA	-0.61	0.952	-2.48	1.26	0.655	0.18	2.39	0.536	0.63	lm.nb	Apoptosis, Cytokine Signaling, NF-kB	NM_033042.3:685
Jag1-mRNA	-0.0786	0.124	-0.322	0.165	0.947	0.8	1.12	0.541	0.634	loglinear	Innate Immune Response, Microglia Function, Notch	NM_013822.2:2155
Fos-mRNA	-0.189	0.302	-0.78	0.403	0.878	0.582	1.32	0.546	0.639	lm.nb	Adaptive Immune Response, Cellular Stress, Growth Factor Signaling, Innate Immune Response, Neurons and Neurotransmission	NM_010234.2:1330
Birc3-mRNA	0.152	0.244	-0.326	0.631	1.11	0.798	1.55	0.547	0.639	lm.nb	Apoptosis, Cytokine Signaling, Inflammatory Signaling, Innate Immune Response, NF-kB	NM_007464.3:425
Pak1-mRNA	-0.0528	0.0852	-0.22	0.114	0.964	0.859	1.08	0.549	0.64	loglinear	Adaptive Immune Response, Angiogenesis, Growth Factor Signaling, Innate Immune Response, Microglia Function	NM_011035.2:1615
Hmox1-mRNA	0.102	0.169	-0.228	0.433	1.07	0.854	1.35	0.558	0.649	loglinear	Cellular Stress	NM_010442.2:610
Egr1-mRNA	-0.192	0.318	-0.814	0.431	0.876	0.569	1.35	0.56	0.65	lm.nb	Inflammatory Signaling, Neurons and Neurotransmission	NM_007913.5:515
S1pr3-mRNA	0.0747	0.124	-0.169	0.318	1.05	0.89	1.25	0.561	0.65	lm.nb	Astrocyte Function, Neurons and Neurotransmission	NM_010101.3:2939
Kat2b-mRNA	0.115	0.198	-0.273	0.503	1.08	0.828	1.42	0.575	0.665	lm.nb	Epigenetic Regulation, Notch	NM_020005.3:3030
Nrp2-mRNA	-0.0859	0.15	-0.379	0.207	0.942	0.769	1.15	0.579	0.668	lm.nb	Angiogenesis, Microglia Function	NM_001077403.1:610
Fgd2-mRNA	-0.193	0.347	-0.874	0.487	0.875	0.546	1.4	0.59	0.679	lm.nb	Growth Factor Signaling, Microglia Function	NM_001159538.1:882
Mdc1-mRNA	0.0312	0.0559	-0.0785	0.141	1.02	0.947	1.1	0.59	0.679	loglinear	Cell Cycle, DNA Damage	NM_001010833.2:5900
Nfkbie-mRNA	0.203	0.37	-0.521	0.928	1.15	0.697	1.9	0.594	0.683	lm.nb	Adaptive Immune Response, Apoptosis	NM_008690.3:630
Lacc1-mRNA	0.0739	0.135	-0.191	0.339	1.05	0.876	1.27	0.597	0.685	loglinear	Microglia Function	NM_172488.2:1025
Ak1-mRNA	0.0349	0.0678	-0.098	0.168	1.02	0.934	1.12	0.618	0.707	loglinear	Microglia Function	NM_001198790.1:1625
Kdm1a-mRNA	0.017	0.0343	-0.0503	0.0842	1.01	0.966	1.06	0.632	0.72	loglinear	Epigenetic Regulation	NM_133872.1:1263
Mcm6-mRNA	-0.0562	0.114	-0.279	0.167	0.962	0.824	1.12	0.632	0.72	loglinear	Cell Cycle	NM_008567.1:1118
Ifih1-mRNA	-0.0743	0.154	-0.376	0.228	0.95	0.77	1.17	0.64	0.728	lm.nb	Inflammatory Signaling, Innate Immune Response	NM_027835.2:1997
Hells-mRNA	0.0798	0.172	-0.258	0.418	1.06	0.836	1.34	0.653	0.742	lm.nb	Apoptosis	NM_008234.3:1082
Tmem204-mRNA	-0.0926	0.203	-0.49	0.305	0.938	0.712	1.23	0.657	0.745	lm.nb	Microglia Function	NM_001001183.1:1006
Mef2c-mRNA	0.114	0.262	-0.4	0.627	1.08	0.758	1.54	0.674	0.763	lm.nb	Growth Factor Signaling, Innate Immune Response, Microglia Function	NM_001170537.1:4341
Dlx1-mRNA	0.0853	0.198	-0.302	0.473	1.06	0.811	1.39	0.675	0.763	lm.nb	Neurons and Neurotransmission	NM_010053.1:2052
Reln-mRNA	0.0592	0.138	-0.211	0.33	1.04	0.864	1.26	0.677	0.763	lm.nb	Growth Factor Signaling, Matrix Remodeling, Neurons and Neurotransmission	NM_011261.2:2545
Atr-mRNA	-0.0338	0.0801	-0.191	0.123	0.977	0.876	1.09	0.682	0.768	loglinear	Apoptosis, Cell Cycle, Cellular Stress, DNA Damage	NM_019864.1:4392
Ly9-mRNA	-0.124	0.304	-0.721	0.472	0.917	0.607	1.39	0.692	0.777	lm.nb	Innate Immune Response	NM_008534.2:1190
Trp73-mRNA	-0.0919	0.227	-0.536	0.352	0.938	0.69	1.28	0.694	0.778	lm.nb	DNA Damage	NM_011642.3:2632
Pten-mRNA	-0.0445	0.111	-0.262	0.174	0.97	0.834	1.13	0.698	0.78	lm.nb	Adaptive Immune Response, Autophagy, DNA Damage, Growth Factor Signaling, Lipid Metabolism	NM_008960.2:5160
Kdm5c-mRNA	-0.0463	0.116	-0.274	0.181	0.968	0.827	1.13	0.698	0.78	loglinear	Epigenetic Regulation	NM_013668.3:750
Cd6-mRNA	-0.146	0.371	-0.874	0.581	0.904	0.546	1.5	0.702	0.782	lm.nb	Matrix Remodeling	NM_001037801.2:1315
Map2k1-mRNA	-0.0407	0.104	-0.244	0.163	0.972	0.844	1.12	0.703	0.782	loglinear	Adaptive Immune Response, Angiogenesis, Autophagy, Cytokine Signaling, Growth Factor Signaling, Innate Immune Response, Insulin Signaling, Microglia Function	NM_008927.3:1695
Casp9-mRNA	0.033	0.0842	-0.132	0.198	1.02	0.912	1.15	0.704	0.782	loglinear	Adaptive Immune Response, Apoptosis, DNA Damage, Growth Factor Signaling, Innate Immune Response	NM_015733.4:1675
Ifnar2-mRNA	-0.0218	0.0565	-0.133	0.0891	0.985	0.912	1.06	0.708	0.786	loglinear	Cytokine Signaling, Growth Factor Signaling, Inflammatory Signaling, Innate Immune Response	NM_001110498.1:725
Rad9a-mRNA	-0.0405	0.107	-0.25	0.169	0.972	0.841	1.12	0.713	0.787	loglinear	Cell Cycle, DNA Damage	NM_011237.2:490
Lingo1-mRNA	0.0858	0.226	-0.358	0.529	1.06	0.78	1.44	0.713	0.787	lm.nb	Growth Factor Signaling, Oligodendrocyte Function	NM_181074.4:1087
Cks1b-mRNA	0.0725	0.195	-0.31	0.455	1.05	0.806	1.37	0.718	0.792	lm.nb	Cell Cycle	NM_016904.1:185
Ogg1-mRNA	0.046	0.125	-0.198	0.29	1.03	0.872	1.22	0.72	0.793	loglinear	DNA Damage	NM_010957.4:168
Pld1-mRNA	0.0549	0.152	-0.242	0.352	1.04	0.845	1.28	0.725	0.797	lm.nb	Autophagy, Growth Factor Signaling	NM_001164056.1:520
Trp53-mRNA	0.0329	0.0929	-0.149	0.215	1.02	0.902	1.16	0.731	0.802	loglinear	Apoptosis, Cell Cycle, Cellular Stress, DNA Damage, Growth Factor Signaling, Notch, Wnt	NM_011640.1:1835
Tet1-mRNA	-0.034	0.0967	-0.224	0.155	0.977	0.856	1.11	0.732	0.802	loglinear	Epigenetic Regulation	NM_027384.1:2192
St8sia6-mRNA	-0.1	0.291	-0.672	0.471	0.933	0.628	1.39	0.738	0.806	lm.nb	Microglia Function	NM_145838.1:1578
Nrgn-mRNA	0.0874	0.255	-0.413	0.588	1.06	0.751	1.5	0.739	0.806	lm.nb	Neurons and Neurotransmission	NM_022029.2:192
AI464131-mRNA	-0.0357	0.11	-0.251	0.18	0.976	0.84	1.13	0.753	0.82	loglinear		NM_001085515.2:1232
Tie1-mRNA	0.139	0.451	-0.745	1.02	1.1	0.597	2.03	0.765	0.832	lm.nb		NM_011587.2:2715
Ikbkb-mRNA	-0.0223	0.0737	-0.167	0.122	0.985	0.891	1.09	0.768	0.834	loglinear	Adaptive Immune Response, Apoptosis, Cytokine Signaling, Growth Factor Signaling, Inflammatory Signaling, Innate Immune Response, NF-kB	NM_010546.2:498
Msh2-mRNA	-0.0279	0.0957	-0.216	0.16	0.981	0.861	1.12	0.777	0.841	loglinear	DNA Damage	NM_008628.2:1870
Amigo2-mRNA	-0.0789	0.272	-0.612	0.454	0.947	0.654	1.37	0.778	0.841	lm.nb	Astrocyte Function	NM_178114.4:2425
Itga7-mRNA	0.0755	0.275	-0.463	0.614	1.05	0.725	1.53	0.789	0.851	lm.nb	Astrocyte Function, Growth Factor Signaling, Matrix Remodeling	NM_008398.2:2435
Rela-mRNA	0.0361	0.132	-0.222	0.294	1.03	0.857	1.23	0.79	0.851	lm.nb	Adaptive Immune Response, Apoptosis, Cellular Stress, Cytokine Signaling, Growth Factor Signaling, Inflammatory Signaling, Innate Immune Response, NF-kB	NM_009045.4:645
Snca-mRNA	-0.0488	0.183	-0.407	0.31	0.967	0.754	1.24	0.795	0.855	lm.nb	Cellular Stress, Microglia Function	NM_009221.2:285
Stx18-mRNA	0.0291	0.11	-0.186	0.245	1.02	0.879	1.18	0.797	0.855	loglinear	Autophagy	NM_026959.2:770
Irak3-mRNA	0.0438	0.167	-0.283	0.37	1.03	0.822	1.29	0.798	0.855	loglinear	Apoptosis, Cytokine Signaling, Innate Immune Response	NM_028679.3:2608
Slc44a1-mRNA	0.0262	0.102	-0.173	0.225	1.02	0.887	1.17	0.802	0.858	loglinear	Microglia Function	NM_001159633.1:944
Bcl2a1a-mRNA	-0.0725	0.304	-0.668	0.523	0.951	0.63	1.44	0.816	0.872	lm.nb	Apoptosis, NF-kB	NM_009742.3:175
Fcgr3-mRNA	-0.0282	0.121	-0.265	0.208	0.981	0.832	1.16	0.82	0.874	lm.nb	Adaptive Immune Response, Autophagy, Inflammatory Signaling, Innate Immune Response	NM_010188.5:1175
Ldlrad3-mRNA	0.0279	0.121	-0.21	0.265	1.02	0.865	1.2	0.823	0.876	lm.nb	Microglia Function	NM_178886.2:1570
Vps4b-mRNA	0.0158	0.0701	-0.122	0.153	1.01	0.919	1.11	0.826	0.878	loglinear	Autophagy, Neurons and Neurotransmission	NM_009190.2:640
Slamf9-mRNA	-0.062	0.279	-0.61	0.486	0.958	0.655	1.4	0.829	0.879	lm.nb	Microglia Function	NM_029612.4:748
Vim-mRNA	-0.0381	0.173	-0.378	0.301	0.974	0.77	1.23	0.83	0.879	lm.nb	Apoptosis, Astrocyte Function	NM_011701.4:34
Tfg-mRNA	0.0174	0.0809	-0.141	0.176	1.01	0.907	1.13	0.834	0.882	loglinear	Apoptosis, Neurons and Neurotransmission	NM_001252443.1:578
Rps3-mRNA	0.0232	0.115	-0.201	0.248	1.02	0.87	1.19	0.843	0.89	loglinear	Microglia Function	NM_012052.2:886
Hdac4-mRNA	0.0184	0.0934	-0.165	0.202	1.01	0.892	1.15	0.848	0.893	loglinear	Epigenetic Regulation, Notch	NM_207225.1:2800
Cd83-mRNA	-0.0533	0.276	-0.594	0.487	0.964	0.663	1.4	0.85	0.894	lm.nb	Microglia Function	NM_009856.2:1624
Gadd45g-mRNA	0.0247	0.129	-0.228	0.277	1.02	0.854	1.21	0.852	0.894	lm.nb	Cell Cycle, DNA Damage, Growth Factor Signaling	NM_011817.2:208
Grn-mRNA	0.0165	0.0892	-0.158	0.191	1.01	0.896	1.14	0.857	0.897	loglinear	Microglia Function	NM_008175.3:2010
Xrcc6-mRNA	-0.0156	0.085	-0.182	0.151	0.989	0.881	1.11	0.858	0.897	loglinear	DNA Damage, Innate Immune Response	NM_010247.2:1640
Rsad2-mRNA	0.048	0.262	-0.466	0.562	1.03	0.724	1.48	0.858	0.897	lm.nb	Inflammatory Signaling, Microglia Function	NM_021384.2:3185
Ngfr-mRNA	-0.0719	0.429	-0.912	0.768	0.951	0.531	1.7	0.87	0.906	lm.nb	Apoptosis, Cellular Stress, Cytokine Signaling, Growth Factor Signaling	NM_033217.3:1995
Parp2-mRNA	-0.00963	0.0577	-0.123	0.103	0.993	0.918	1.07	0.871	0.906	loglinear	DNA Damage	NM_009632.2:1325
Ripk1-mRNA	-0.0221	0.141	-0.299	0.255	0.985	0.813	1.19	0.879	0.913	loglinear	Apoptosis, Innate Immune Response, NF-kB	NM_009068.3:1246
Wdr5-mRNA	0.00678	0.0446	-0.0806	0.0942	1	0.946	1.07	0.882	0.913	loglinear	Epigenetic Regulation	NM_080848.2:1704
Nfkb1-mRNA	-0.0148	0.0981	-0.207	0.177	0.99	0.866	1.13	0.883	0.913	loglinear	Adaptive Immune Response, Apoptosis, Cellular Stress, Cytokine Signaling, Growth Factor Signaling, Inflammatory Signaling, Innate Immune Response, NF-kB	NM_008689.2:2125
Topbp1-mRNA	-0.0114	0.0759	-0.16	0.137	0.992	0.895	1.1	0.884	0.913	loglinear	DNA Damage	NM_176979.5:3564
Tradd-mRNA	0.0323	0.217	-0.393	0.458	1.02	0.762	1.37	0.885	0.913	lm.nb	Apoptosis, Innate Immune Response, NF-kB	NM_001033161.2:562
Myrf-mRNA	0.0253	0.183	-0.333	0.384	1.02	0.794	1.3	0.893	0.92	lm.nb	Oligodendrocyte Function	NM_001033481.1:4465
Tmem206-mRNA	0.0148	0.118	-0.217	0.246	1.01	0.86	1.19	0.903	0.929	lm.nb	Microglia Function	NM_025864.3:845
Ngf-mRNA	-0.0265	0.235	-0.487	0.434	0.982	0.713	1.35	0.913	0.937	lm.nb	Apoptosis, Growth Factor Signaling	NM_001112698.1:630
Tlr7-mRNA	-0.0341	0.311	-0.644	0.576	0.977	0.64	1.49	0.915	0.938	lm.nb	Innate Immune Response, Microglia Function	NM_133211.3:3210
Bag3-mRNA	0.0213	0.218	-0.405	0.448	1.01	0.755	1.36	0.924	0.946	lm.nb	Apoptosis, Cellular Stress	NM_013863.4:1000
Fscn1-mRNA	-0.0137	0.144	-0.296	0.269	0.991	0.814	1.2	0.926	0.946	lm.nb	Microglia Function	NM_007984.2:1645
Cidea-mRNA	-0.0155	0.229	-0.464	0.433	0.989	0.725	1.35	0.947	0.964	lm.nb	Apoptosis	NM_007702.2:514
Asb2-mRNA	-0.0121	0.185	-0.374	0.35	0.992	0.772	1.27	0.949	0.964	lm.nb	Adaptive Immune Response, Microglia Function	NM_023049.1:996
Col6a3-mRNA	0.0223	0.345	-0.655	0.699	1.02	0.635	1.62	0.95	0.964	lm.nb	Growth Factor Signaling, Matrix Remodeling, Microglia Function	XM_897036.2:4583
Map3k1-mRNA	0.0118	0.189	-0.359	0.383	1.01	0.78	1.3	0.951	0.964	lm.nb	Adaptive Immune Response, Apoptosis, Growth Factor Signaling, Innate Immune Response	NM_011945.2:1640
Atm-mRNA	0.00477	0.079	-0.15	0.16	1	0.901	1.12	0.953	0.964	loglinear	Apoptosis, Cell Cycle, Cellular Stress, DNA Damage, NF-kB	NM_007499.2:5543
Casp1-mRNA	-0.0173	0.293	-0.592	0.557	0.988	0.663	1.47	0.954	0.964	lm.nb	Apoptosis, Cytokine Signaling, Innate Immune Response	NM_009807.2:259
Trp53bp2-mRNA	0.00701	0.12	-0.229	0.243	1	0.853	1.18	0.955	0.964	lm.nb	Apoptosis	NM_173378.2:2328
Sin3a-mRNA	0.00299	0.0609	-0.116	0.122	1	0.922	1.09	0.962	0.97	loglinear	Epigenetic Regulation	NM_001110350.1:3585
Bok-mRNA	-0.00375	0.133	-0.265	0.257	0.997	0.832	1.2	0.978	0.985	lm.nb	Apoptosis	NM_016778.2:635
Ddx58-mRNA	-0.00398	0.194	-0.385	0.377	0.997	0.766	1.3	0.984	0.989	lm.nb	Inflammatory Signaling, Innate Immune Response, NF-kB	NM_172689.3:1751
Ifi30-mRNA	-0.00251	0.137	-0.271	0.266	0.998	0.829	1.2	0.986	0.989	lm.nb	Adaptive Immune Response, Inflammatory Signaling	NM_023065.3:806
Lair1-mRNA	-0.00128	0.0993	-0.196	0.193	0.999	0.873	1.14	0.99	0.992	loglinear	Adaptive Immune Response, Microglia Function	NM_001113474.1:1865
Ppp3r1-mRNA	-0.00126	0.158	-0.311	0.309	0.999	0.806	1.24	0.994	0.994	lm.nb	Adaptive Immune Response, Apoptosis, Growth Factor Signaling, Innate Immune Response, Wnt	NM_024459.2:1390

## Sheet: Old D3 vs Mock
	Log2 fold change	std error (log2)	Lower confidence limit (log2)	Upper confidence limit (log2)	Linear fold change	Lower confidence limit (linear)	Upper confidence limit (linear)	P-value	BH.p.value	method	Gene.sets	probe.ID
Rala-mRNA	-0.294	0.0208	-0.334	-0.253	0.816	0.793	0.839	2.14e-06	0.000691	loglinear	Autophagy, Growth Factor Signaling, Neurons and Neurotransmission	NM_019491.5:605
Olfml3-mRNA	-1.01	0.0718	-1.15	-0.87	0.496	0.45	0.547	2.17e-06	0.000691	loglinear	Matrix Remodeling	NM_133859.2:1035
Mpeg1-mRNA	-0.828	0.0645	-0.954	-0.701	0.563	0.516	0.615	4.07e-06	0.000864	loglinear	Inflammatory Signaling	NM_010821.1:4135
Sqstm1-mRNA	0.256	0.0237	0.209	0.302	1.19	1.16	1.23	1.29e-05	0.0015	loglinear	Autophagy, Cytokine Signaling, Growth Factor Signaling	NM_011018.2:1430
Bnip3l-mRNA	-0.461	0.0437	-0.546	-0.375	0.727	0.685	0.771	1.5e-05	0.0015	loglinear	Apoptosis, Autophagy	NM_009761.3:1738
Syp-mRNA	0.569	0.054	0.463	0.675	1.48	1.38	1.6	1.52e-05	0.0015	loglinear	Neurons and Neurotransmission	NM_009305.2:732
Ugt8a-mRNA	-1.55	0.149	-1.85	-1.26	0.341	0.278	0.417	1.65e-05	0.0015	lm.nb	Lipid Metabolism, Oligodendrocyte Function	NM_011674.4:138
Vamp7-mRNA	-0.698	0.0707	-0.836	-0.559	0.617	0.56	0.679	2.34e-05	0.00165	loglinear	Autophagy, Neurons and Neurotransmission	NM_011515.4:390
Pllp-mRNA	-1.23	0.126	-1.48	-0.98	0.427	0.359	0.507	2.59e-05	0.00165	loglinear	Oligodendrocyte Function	NM_026385.3:345
Eed-mRNA	-0.449	0.0467	-0.541	-0.358	0.732	0.687	0.78	2.77e-05	0.00165	loglinear	Cellular Stress, Epigenetic Regulation	NM_021876.3:1000
Bmi1-mRNA	-0.547	0.0589	-0.662	-0.431	0.685	0.632	0.742	3.5e-05	0.00165	loglinear	Cellular Stress, Epigenetic Regulation	NM_007552.4:3354
Fkbp5-mRNA	1.26	0.137	0.994	1.53	2.4	1.99	2.89	3.68e-05	0.00165	lm.nb	Astrocyte Function	NM_010220.3:2125
C1qa-mRNA	-0.543	0.0594	-0.66	-0.427	0.686	0.633	0.744	3.83e-05	0.00165	loglinear	Innate Immune Response	NM_007572.2:566
Atg5-mRNA	-0.436	0.0481	-0.53	-0.342	0.739	0.692	0.789	4.08e-05	0.00165	loglinear	Autophagy, Cellular Stress, Innate Immune Response	NM_001314013.1:262
Bbc3-mRNA	0.854	0.0943	0.669	1.04	1.81	1.59	2.05	4.11e-05	0.00165	loglinear	Apoptosis, DNA Damage	NM_133234.1:1461
Tyrobp-mRNA	-1.06	0.117	-1.29	-0.828	0.48	0.41	0.563	4.14e-05	0.00165	lm.nb	Adaptive Immune Response, Innate Immune Response	NM_011662.2:130
Opalin-mRNA	-1.46	0.166	-1.78	-1.13	0.364	0.291	0.456	4.94e-05	0.00173	lm.nb	Oligodendrocyte Function	NM_153520.1:201
Clec7a-mRNA	-2.05	0.234	-2.51	-1.59	0.242	0.176	0.332	5.06e-05	0.00173	lm.nb	Autophagy	NM_020008.2:1008
Lamp2-mRNA	-0.42	0.048	-0.514	-0.325	0.748	0.7	0.798	5.16e-05	0.00173	loglinear	Autophagy	NM_001017959.1:908
Pmp22-mRNA	-0.896	0.104	-1.1	-0.693	0.537	0.467	0.618	5.49e-05	0.00175	loglinear	Microglia Function	NM_008885.2:395
Birc2-mRNA	-0.299	0.0353	-0.368	-0.23	0.813	0.775	0.853	6.28e-05	0.00188	loglinear	Apoptosis, Cytokine Signaling, Innate Immune Response, NF-kB	NM_007465.2:1230
Tgfbr1-mRNA	-0.509	0.0603	-0.627	-0.39	0.703	0.648	0.763	6.49e-05	0.00188	loglinear	Cytokine Signaling, Growth Factor Signaling	NM_009370.2:4425
Suv39h1-mRNA	0.49	0.0594	0.374	0.606	1.4	1.3	1.52	7.48e-05	0.00207	loglinear	Epigenetic Regulation	NM_011514.2:396
Vps4a-mRNA	0.315	0.0392	0.238	0.392	1.24	1.18	1.31	8.96e-05	0.00238	loglinear	Autophagy, Neurons and Neurotransmission	NM_126165.1:994
Ptprc-mRNA	-1.19	0.15	-1.48	-0.891	0.44	0.358	0.539	9.97e-05	0.00246	loglinear	Adaptive Immune Response, Matrix Remodeling	NM_011210.3:2320
Bdnf-mRNA	-0.688	0.0872	-0.859	-0.517	0.621	0.551	0.699	0.0001	0.00246	loglinear	Growth Factor Signaling, Neurons and Neurotransmission	NM_007540.4:3260
Fcer1g-mRNA	-0.807	0.105	-1.01	-0.602	0.572	0.496	0.659	0.000115	0.00261	loglinear	Adaptive Immune Response, Autophagy, Inflammatory Signaling, Innate Immune Response	NM_010185.4:264
Calr-mRNA	-0.477	0.0618	-0.598	-0.356	0.718	0.661	0.781	0.000115	0.00261	loglinear	Adaptive Immune Response, Autophagy, Neurons and Neurotransmission	NM_007591.3:551
Rgl1-mRNA	0.463	0.0617	0.342	0.584	1.38	1.27	1.5	0.000137	0.00292	loglinear	Growth Factor Signaling, Microglia Function	NM_016846.3:3320
Csf1r-mRNA	-0.481	0.0642	-0.607	-0.355	0.716	0.657	0.782	0.000138	0.00292	loglinear	Cytokine Signaling, Growth Factor Signaling, Microglia Function	NM_001037859.1:3655
Cd24a-mRNA	-1.19	0.161	-1.51	-0.875	0.438	0.352	0.545	0.000151	0.00304	lm.nb	Adaptive Immune Response	NM_009846.2:584
Fcrls-mRNA	-1.28	0.175	-1.63	-0.94	0.411	0.324	0.521	0.000157	0.00304	loglinear	Microglia Function	NM_030707.3:925
Fgl2-mRNA	-1.17	0.16	-1.49	-0.86	0.443	0.357	0.551	0.000157	0.00304	lm.nb	Inflammatory Signaling	NM_008013.2:3470
Cdkn1a-mRNA	1.37	0.188	1	1.74	2.59	2.01	3.35	0.000164	0.00307	lm.nb	Adaptive Immune Response, Cell Cycle, Cellular Stress, Cytokine Signaling, DNA Damage, Growth Factor Signaling	NM_007669.4:1670
Rad1-mRNA	-0.184	0.0256	-0.235	-0.134	0.88	0.85	0.911	0.000175	0.00319	loglinear	Cell Cycle, DNA Damage	NM_011232.2:406
Mavs-mRNA	-0.701	0.0986	-0.894	-0.508	0.615	0.538	0.703	0.000191	0.00338	loglinear	Inflammatory Signaling, Innate Immune Response	NM_144888.2:1162
C1qb-mRNA	-0.48	0.068	-0.614	-0.347	0.717	0.654	0.786	0.000199	0.00343	loglinear	Innate Immune Response	NM_009777.2:865
Akt2-mRNA	-0.94	0.138	-1.21	-0.669	0.521	0.432	0.629	0.000254	0.00416	loglinear	Adaptive Immune Response, Angiogenesis, Apoptosis, Autophagy, Carbohydrate Metabolism, Cytokine Signaling, Growth Factor Signaling, Innate Immune Response, Insulin Signaling, Neurons and Neurotransmission, Wnt	NM_001110208.1:2504
Ctss-mRNA	-0.574	0.0848	-0.74	-0.407	0.672	0.599	0.754	0.000262	0.00416	loglinear	Adaptive Immune Response, Innate Immune Response, Matrix Remodeling, Microglia Function	NM_021281.2:740
Cnp-mRNA	-0.545	0.0809	-0.703	-0.386	0.685	0.614	0.765	0.000269	0.00416	loglinear	Oligodendrocyte Function	NM_009923.2:166
Padi2-mRNA	-0.837	0.125	-1.08	-0.592	0.56	0.473	0.663	0.000274	0.00416	lm.nb	Astrocyte Function, Epigenetic Regulation	NM_008812.2:1016
Sox10-mRNA	-0.822	0.123	-1.06	-0.582	0.565	0.479	0.668	0.000274	0.00416	loglinear	Oligodendrocyte Function	XM_128139.6:2646
Fa2h-mRNA	-0.94	0.142	-1.22	-0.662	0.521	0.43	0.632	0.000294	0.00435	lm.nb	Lipid Metabolism, Oligodendrocyte Function	NM_178086.3:644
Ccr2-mRNA	-1.54	0.235	-2	-1.08	0.343	0.249	0.472	0.000316	0.00456	lm.nb	Cytokine Signaling, Inflammatory Signaling, Microglia Function	NM_009915.2:2965
Plp1-mRNA	-0.835	0.128	-1.08	-0.585	0.561	0.471	0.667	0.000322	0.00456	lm.nb	Oligodendrocyte Function	NM_011123.2:795
Lyn-mRNA	-0.95	0.147	-1.24	-0.661	0.518	0.424	0.632	0.000351	0.00472	lm.nb	Adaptive Immune Response, Autophagy, Cytokine Signaling, Growth Factor Signaling, NF-kB	NM_010747.1:1725
Mertk-mRNA	0.483	0.0751	0.336	0.63	1.4	1.26	1.55	0.000356	0.00472	loglinear	Autophagy, Microglia Function	NM_008587.1:1320
Irak4-mRNA	-0.723	0.113	-0.943	-0.502	0.606	0.52	0.706	0.000363	0.00472	loglinear	Apoptosis, Cytokine Signaling, Innate Immune Response, NF-kB	NM_029926.5:250
Atp6v0e-mRNA	-0.561	0.0875	-0.732	-0.389	0.678	0.602	0.763	0.000363	0.00472	loglinear	Growth Factor Signaling, Insulin Signaling, Microglia Function	NM_025272.2:585
Hus1-mRNA	-0.526	0.083	-0.689	-0.363	0.694	0.62	0.777	0.00039	0.00497	loglinear	Cell Cycle, DNA Damage	NM_008316.2:2505
Tmem88b-mRNA	-0.959	0.152	-1.26	-0.661	0.514	0.418	0.632	0.000399	0.00499	lm.nb		NM_001033394.3:1122
Gpr34-mRNA	-1.02	0.162	-1.33	-0.698	0.495	0.397	0.616	0.000415	0.00506	lm.nb	Microglia Function	NM_011823.4:256
Top2a-mRNA	-1.46	0.233	-1.91	-1	0.364	0.265	0.5	0.000421	0.00506	lm.nb	Apoptosis, Cell Cycle	NM_011623.2:1953
Pex14-mRNA	0.379	0.061	0.259	0.498	1.3	1.2	1.41	0.000443	0.00522	loglinear	Autophagy	NM_019781.2:597
Itgam-mRNA	-0.873	0.141	-1.15	-0.596	0.546	0.451	0.662	0.000453	0.00525	lm.nb	Autophagy, Innate Immune Response, Matrix Remodeling	NM_001082960.1:3025
Braf-mRNA	0.387	0.0629	0.264	0.51	1.31	1.2	1.42	0.000464	0.00525	loglinear	Adaptive Immune Response, Angiogenesis, Apoptosis, Cytokine Signaling, Growth Factor Signaling, Innate Immune Response, Insulin Signaling, Neurons and Neurotransmission	NM_139294.5:1102
Mag-mRNA	-0.731	0.119	-0.964	-0.498	0.602	0.513	0.708	0.00047	0.00525	lm.nb	Growth Factor Signaling, Matrix Remodeling, Oligodendrocyte Function	NM_010758.2:1670
Lilrb4a-mRNA	-1.2	0.199	-1.59	-0.814	0.434	0.332	0.569	0.000512	0.00558	lm.nb	Adaptive Immune Response, Inflammatory Signaling	NM_013532.3:348
Creb1-mRNA	-0.449	0.0742	-0.594	-0.303	0.733	0.662	0.81	0.000519	0.00558	loglinear	Adaptive Immune Response, Carbohydrate Metabolism, DNA Damage, Growth Factor Signaling, Innate Immune Response, Neurons and Neurotransmission, Notch	NM_001037726.1:2734
Hmgb1-mRNA	-0.361	0.0598	-0.478	-0.244	0.779	0.718	0.845	0.000525	0.00558	loglinear	Apoptosis, Autophagy, Inflammatory Signaling, Innate Immune Response	NM_010439.3:1574
Tnfsf12-mRNA	-0.563	0.0941	-0.748	-0.379	0.677	0.595	0.769	0.00055	0.00565	loglinear	Cytokine Signaling, Inflammatory Signaling, NF-kB	NM_011614.3:1215
Atg3-mRNA	-0.279	0.0468	-0.371	-0.187	0.824	0.773	0.878	0.000564	0.00565	loglinear	Autophagy, Cellular Stress	NM_026402.3:862
Atg9a-mRNA	0.373	0.0626	0.251	0.496	1.3	1.19	1.41	0.000564	0.00565	loglinear	Autophagy, Cellular Stress	NM_001003917.3:340
Hat1-mRNA	-0.6	0.101	-0.797	-0.402	0.66	0.576	0.757	0.000568	0.00565	loglinear	Epigenetic Regulation	NM_026115.4:1270
Pdpn-mRNA	-0.727	0.123	-0.969	-0.485	0.604	0.511	0.714	0.0006	0.00572	loglinear	Matrix Remodeling	NM_010329.2:1625
Gja1-mRNA	-0.542	0.0919	-0.722	-0.362	0.687	0.606	0.778	0.000602	0.00572	loglinear	Astrocyte Function, Neurons and Neurotransmission	NM_010288.3:1450
Itgb5-mRNA	-0.73	0.124	-0.973	-0.487	0.603	0.51	0.713	0.000602	0.00572	lm.nb	Adaptive Immune Response, Growth Factor Signaling, Matrix Remodeling	NM_001145884.1:1270
Tnfrsf11b-mRNA	-1.38	0.235	-1.84	-0.917	0.385	0.279	0.53	0.000626	0.00572	loglinear	Apoptosis, Cytokine Signaling, NF-kB	NM_008764.3:35
P2rx7-mRNA	-0.688	0.118	-0.919	-0.458	0.621	0.529	0.728	0.000627	0.00572	loglinear	Innate Immune Response, Microglia Function, Neurons and Neurotransmission	NM_001038839.2:378
Bcl2a1a-mRNA	-1.2	0.206	-1.61	-0.801	0.434	0.328	0.574	0.000628	0.00572	lm.nb	Apoptosis, NF-kB	NM_009742.3:175
Gbp2-mRNA	-1.49	0.258	-1.99	-0.981	0.357	0.251	0.507	0.000692	0.00621	lm.nb	Astrocyte Function, Inflammatory Signaling	NM_010260.1:1996
Tlr4-mRNA	-0.802	0.14	-1.08	-0.528	0.573	0.474	0.694	0.000714	0.00631	loglinear	Apoptosis, Growth Factor Signaling, Inflammatory Signaling, Innate Immune Response, NF-kB	NM_021297.2:2510
Casp8-mRNA	-0.797	0.141	-1.07	-0.521	0.575	0.475	0.697	0.000765	0.00667	loglinear	Apoptosis, DNA Damage, Innate Immune Response, Microglia Function	NM_009812.2:1463
Cdc7-mRNA	-0.869	0.154	-1.17	-0.566	0.548	0.444	0.675	0.000789	0.00679	lm.nb	Cell Cycle	NM_001271566.1:2804
Ehmt2-mRNA	0.373	0.0667	0.242	0.504	1.29	1.18	1.42	0.000826	0.00702	loglinear	Cellular Stress, Epigenetic Regulation	NM_145830.1:3475
Fcgr2b-mRNA	-0.585	0.105	-0.791	-0.379	0.667	0.578	0.769	0.00085	0.00703	loglinear	Adaptive Immune Response, Autophagy	NM_001077189.1:1225
Plekhb1-mRNA	-0.633	0.114	-0.857	-0.41	0.645	0.552	0.753	0.000858	0.00703	lm.nb	Neurons and Neurotransmission	NM_001163184.1:1616
Tmcc3-mRNA	-0.564	0.102	-0.763	-0.365	0.677	0.589	0.777	0.00086	0.00703	loglinear	Microglia Function	NM_172051.2:3825
Crem-mRNA	-0.748	0.135	-1.01	-0.483	0.595	0.495	0.715	0.000876	0.00706	lm.nb	Neurons and Neurotransmission	NM_001110853.1:1840
Jun-mRNA	0.436	0.079	0.281	0.591	1.35	1.22	1.51	0.00089	0.00708	loglinear	Adaptive Immune Response, Apoptosis, Cellular Stress, Growth Factor Signaling, Innate Immune Response, Notch, Wnt	NM_010591.2:2212
Rtn4rl1-mRNA	0.662	0.121	0.425	0.898	1.58	1.34	1.86	0.000919	0.00723	loglinear	Microglia Function	NM_177708.4:2075
Clic4-mRNA	-0.716	0.131	-0.973	-0.46	0.609	0.509	0.727	0.000932	0.00724	lm.nb	Autophagy, Microglia Function	NM_013885.2:3280
Grin2b-mRNA	0.925	0.17	0.591	1.26	1.9	1.51	2.39	0.000972	0.00728	lm.nb	Adaptive Immune Response, Angiogenesis, Cytokine Signaling, Growth Factor Signaling, Insulin Signaling, Neurons and Neurotransmission	NM_008171.3:6340
Atr-mRNA	-0.495	0.0911	-0.674	-0.316	0.71	0.627	0.803	0.000976	0.00728	loglinear	Apoptosis, Cell Cycle, Cellular Stress, DNA Damage	NM_019864.1:4392
Bard1-mRNA	-1.32	0.243	-1.8	-0.842	0.401	0.288	0.558	0.000985	0.00728	loglinear	Cell Cycle, DNA Damage	NM_007525.3:306
Gjb1-mRNA	-1.14	0.211	-1.55	-0.727	0.454	0.341	0.604	0.000995	0.00728	lm.nb	Neurons and Neurotransmission, Oligodendrocyte Function	NM_008124.2:113
Pla2g5-mRNA	-0.797	0.148	-1.09	-0.508	0.575	0.471	0.703	0.00101	0.00728	loglinear	Autophagy, Growth Factor Signaling	NM_001122954.1:1540
Il2rg-mRNA	-1.06	0.196	-1.44	-0.672	0.481	0.369	0.628	0.00101	0.00728	lm.nb	Adaptive Immune Response, Angiogenesis, Cytokine Signaling, Growth Factor Signaling, Inflammatory Signaling, Insulin Signaling	NM_013563.3:566
Gstm1-mRNA	-0.767	0.142	-1.05	-0.488	0.587	0.484	0.713	0.00102	0.00728	loglinear	Cellular Stress, Inflammatory Signaling	NM_010358.5:50
Plxnb3-mRNA	-0.966	0.18	-1.32	-0.614	0.512	0.401	0.654	0.00104	0.00736	lm.nb	Oligodendrocyte Function	NM_019587.2:2862
Rab6b-mRNA	0.384	0.0721	0.243	0.525	1.3	1.18	1.44	0.00109	0.00764	loglinear	Microglia Function	NM_173781.4:715
C1qc-mRNA	-0.498	0.0954	-0.685	-0.311	0.708	0.622	0.806	0.00123	0.00845	loglinear	Innate Immune Response	NM_007574.2:708
Ago4-mRNA	-0.994	0.191	-1.37	-0.619	0.502	0.387	0.651	0.00125	0.00845	loglinear	Adaptive Immune Response, Cellular Stress, Epigenetic Regulation, Growth Factor Signaling, Notch, Wnt	NM_153177.3:1576
Kcnk13-mRNA	-1.2	0.23	-1.65	-0.745	0.436	0.319	0.597	0.00126	0.00845	lm.nb	Microglia Function, Neurons and Neurotransmission	NM_146037.1:1430
S1pr5-mRNA	-0.621	0.12	-0.855	-0.387	0.65	0.553	0.765	0.00126	0.00845	loglinear	Neurons and Neurotransmission, Oligodendrocyte Function	NM_053190.2:840
Col6a3-mRNA	-2.1	0.406	-2.89	-1.3	0.233	0.134	0.405	0.0013	0.0086	lm.nb	Growth Factor Signaling, Matrix Remodeling, Microglia Function	XM_897036.2:4583
Smarca5-mRNA	-0.315	0.0612	-0.435	-0.195	0.804	0.74	0.873	0.00132	0.00868	loglinear	Cell Cycle, DNA Damage, Epigenetic Regulation	NM_053124.2:2934
Slc17a7-mRNA	0.664	0.13	0.41	0.918	1.58	1.33	1.89	0.00137	0.0089	lm.nb	Neurons and Neurotransmission	NM_182993.2:530
Islr2-mRNA	1.16	0.226	0.713	1.6	2.23	1.64	3.03	0.00138	0.0089	lm.nb	Neurons and Neurotransmission	NM_001161538.1:1782
Nlgn2-mRNA	0.501	0.0985	0.308	0.694	1.42	1.24	1.62	0.00142	0.00905	loglinear	Matrix Remodeling, Neurons and Neurotransmission	NM_198862.2:1204
Pik3r2-mRNA	0.483	0.0955	0.296	0.67	1.4	1.23	1.59	0.00147	0.00921	loglinear	Adaptive Immune Response, Angiogenesis, Apoptosis, Autophagy, Cytokine Signaling, Growth Factor Signaling, Innate Immune Response, Insulin Signaling	NM_008841.2:230
Kdm5b-mRNA	0.301	0.0596	0.184	0.417	1.23	1.14	1.34	0.00148	0.00921	loglinear	Epigenetic Regulation	NM_152895.2:3620
Ripk1-mRNA	-0.662	0.131	-0.919	-0.405	0.632	0.529	0.755	0.00149	0.00921	loglinear	Apoptosis, Innate Immune Response, NF-kB	NM_009068.3:1246
Was-mRNA	-0.728	0.145	-1.01	-0.444	0.604	0.496	0.735	0.00152	0.00921	loglinear	Adaptive Immune Response, Autophagy	NM_009515.2:1617
Srgn-mRNA	-0.49	0.0975	-0.681	-0.299	0.712	0.624	0.813	0.00152	0.00921	loglinear	Astrocyte Function, Inflammatory Signaling	NM_011157.2:168
Hdac1-mRNA	-0.193	0.0384	-0.268	-0.117	0.875	0.831	0.922	0.00153	0.00921	loglinear	Cell Cycle, Epigenetic Regulation, Growth Factor Signaling, Notch, Wnt	NM_008228.2:470
Prdx1-mRNA	-0.242	0.0485	-0.337	-0.147	0.845	0.791	0.903	0.00157	0.00935	loglinear	Cellular Stress	NM_011034.4:1131
Sumo1-mRNA	-0.598	0.12	-0.833	-0.363	0.661	0.561	0.778	0.0016	0.00939	loglinear	Cell Cycle, Cytokine Signaling, DNA Damage, Inflammatory Signaling	NM_009460.1:720
Ly9-mRNA	-1.05	0.21	-1.46	-0.634	0.484	0.364	0.645	0.00161	0.00939	loglinear	Innate Immune Response	NM_008534.2:1190
Nfkbia-mRNA	0.771	0.156	0.466	1.08	1.71	1.38	2.11	0.00166	0.00962	loglinear	Adaptive Immune Response, Apoptosis, Growth Factor Signaling, Inflammatory Signaling, Innate Immune Response, NF-kB	NM_010907.2:646
Tmem100-mRNA	-0.547	0.111	-0.764	-0.33	0.684	0.589	0.796	0.00169	0.00968	loglinear	Microglia Function	NM_026433.2:1350
Irf8-mRNA	-1.02	0.207	-1.43	-0.614	0.493	0.372	0.653	0.00171	0.00972	lm.nb	Inflammatory Signaling, Microglia Function	NM_008320.3:2274
P2ry12-mRNA	-0.713	0.146	-1	-0.427	0.61	0.5	0.744	0.00178	0.00994	lm.nb	Microglia Function	NM_027571.3:439
Cyp27a1-mRNA	-1.38	0.283	-1.94	-0.829	0.383	0.261	0.563	0.00178	0.00994	lm.nb	Inflammatory Signaling	NM_024264.3:1725
Prkce-mRNA	0.457	0.0942	0.272	0.641	1.37	1.21	1.56	0.00186	0.0102	loglinear	Autophagy, Growth Factor Signaling	NM_011104.2:1510
Rbfox3-mRNA	0.631	0.13	0.376	0.886	1.55	1.3	1.85	0.00186	0.0102	loglinear	Neurons and Neurotransmission	NM_001024931.2:2700
Kdm4a-mRNA	0.402	0.0832	0.239	0.565	1.32	1.18	1.48	0.0019	0.0103	loglinear	DNA Damage, Epigenetic Regulation	NM_172382.2:1675
Kdm5a-mRNA	-0.183	0.0379	-0.257	-0.109	0.881	0.837	0.928	0.00192	0.0103	loglinear	Epigenetic Regulation	XR_377436.1:2314
Enpp6-mRNA	-1.2	0.25	-1.69	-0.713	0.434	0.309	0.61	0.00193	0.0103	lm.nb	Oligodendrocyte Function	NM_177304.3:922
Irf3-mRNA	-0.623	0.13	-0.877	-0.369	0.649	0.544	0.774	0.00196	0.0104	lm.nb	Apoptosis, Cytokine Signaling, Inflammatory Signaling, Innate Immune Response	NM_016849.4:526
Tm4sf1-mRNA	-0.605	0.127	-0.853	-0.357	0.657	0.553	0.781	0.00202	0.0107	loglinear	Astrocyte Function	NM_008536.3:652
Csf3r-mRNA	-0.925	0.194	-1.31	-0.544	0.527	0.404	0.686	0.00206	0.0108	lm.nb	Cytokine Signaling, Growth Factor Signaling	NM_001252651.1:1294
Tnfrsf10b-mRNA	-1.68	0.355	-2.38	-0.987	0.311	0.192	0.505	0.00211	0.0109	lm.nb	Apoptosis, Cytokine Signaling, DNA Damage, Innate Immune Response	NM_020275.3:1625
Mvp-mRNA	-0.708	0.15	-1	-0.415	0.612	0.5	0.75	0.00212	0.0109	loglinear	Microglia Function	NM_080638.2:1845
Sox9-mRNA	-0.641	0.135	-0.906	-0.375	0.641	0.534	0.771	0.00214	0.0109	lm.nb	Astrocyte Function, Wnt	NM_011448.4:3540
Kdm2b-mRNA	-0.552	0.117	-0.781	-0.322	0.682	0.582	0.8	0.00216	0.0109	loglinear	Epigenetic Regulation	NM_001003953.1:3984
Ezh2-mRNA	-0.736	0.156	-1.04	-0.43	0.6	0.486	0.742	0.00218	0.011	lm.nb	Cellular Stress, Epigenetic Regulation	NM_007971.2:425
Ptms-mRNA	0.422	0.0904	0.245	0.6	1.34	1.19	1.52	0.00228	0.0112	loglinear	Microglia Function	NM_026988.2:755
Pttg1-mRNA	-0.364	0.078	-0.517	-0.211	0.777	0.699	0.864	0.00229	0.0112	loglinear	Cell Cycle, DNA Damage	NM_001131054.1:288
Trp73-mRNA	-0.91	0.195	-1.29	-0.528	0.532	0.408	0.693	0.00229	0.0112	lm.nb	DNA Damage	NM_011642.3:2632
Prkcq-mRNA	-0.492	0.106	-0.699	-0.285	0.711	0.616	0.821	0.00231	0.0112	loglinear	Adaptive Immune Response, Apoptosis, Autophagy, NF-kB, Oligodendrocyte Function	NM_008859.2:1210
Tmem173-mRNA	-0.851	0.183	-1.21	-0.492	0.554	0.432	0.711	0.00235	0.0113	loglinear	Inflammatory Signaling, Innate Immune Response, Microglia Function	NM_028261.1:1792
Fancc-mRNA	-0.57	0.123	-0.812	-0.328	0.674	0.57	0.796	0.00242	0.0116	loglinear	DNA Damage	NM_007985.2:1115
Man2b1-mRNA	0.327	0.0711	0.188	0.467	1.25	1.14	1.38	0.00247	0.0117	loglinear	Microglia Function	NM_010764.2:1658
Kcnj10-mRNA	-0.995	0.216	-1.42	-0.571	0.502	0.374	0.673	0.00249	0.0117	lm.nb	Astrocyte Function, Neurons and Neurotransmission	NM_001039484.1:400
E2f1-mRNA	0.728	0.158	0.418	1.04	1.66	1.34	2.05	0.0025	0.0117	lm.nb	Apoptosis, Cell Cycle, Cellular Stress, Notch	NM_007891.4:926
Bcas1-mRNA	-0.7	0.153	-0.999	-0.4	0.616	0.5	0.758	0.00254	0.0118	lm.nb	Oligodendrocyte Function	NM_029815.2:932
Hpgds-mRNA	-0.694	0.152	-0.991	-0.396	0.618	0.503	0.76	0.00256	0.0118	lm.nb	Lipid Metabolism	NM_019455.4:425
Gadd45a-mRNA	-0.694	0.152	-0.992	-0.396	0.618	0.503	0.76	0.00259	0.0119	lm.nb	Cell Cycle, DNA Damage, Growth Factor Signaling	NM_007836.1:654
Rps10-mRNA	-0.368	0.0815	-0.528	-0.209	0.775	0.693	0.865	0.00273	0.0123	loglinear	Microglia Function	NM_025963.3:318
Lag3-mRNA	-0.474	0.105	-0.679	-0.268	0.72	0.625	0.83	0.00274	0.0123	loglinear		NM_008479.1:1700
Gal3st1-mRNA	-0.416	0.0922	-0.597	-0.236	0.749	0.661	0.849	0.00275	0.0123	loglinear	Lipid Metabolism, Oligodendrocyte Function	NM_001177691.1:1197
Grm2-mRNA	0.567	0.126	0.321	0.813	1.48	1.25	1.76	0.00276	0.0123	lm.nb	Neurons and Neurotransmission	NM_001160353.1:2770
Ptpn6-mRNA	-0.417	0.0929	-0.599	-0.235	0.749	0.66	0.85	0.00282	0.0125	loglinear	Adaptive Immune Response, Cytokine Signaling, Growth Factor Signaling, Inflammatory Signaling, Innate Immune Response	NM_013545.2:1691
Cd86-mRNA	-0.777	0.173	-1.12	-0.437	0.583	0.461	0.738	0.00286	0.0126	loglinear	Adaptive Immune Response, Growth Factor Signaling, Matrix Remodeling, Microglia Function	NM_019388.3:251
Pla2g4a-mRNA	-0.847	0.19	-1.22	-0.474	0.556	0.429	0.72	0.00296	0.0129	lm.nb	Autophagy, Cellular Stress, Growth Factor Signaling, Lipid Metabolism, Oligodendrocyte Function	NM_008869.2:1525
Nlrp3-mRNA	-0.893	0.201	-1.29	-0.499	0.538	0.41	0.707	0.00299	0.013	lm.nb	Innate Immune Response, Microglia Function	NM_145827.3:508
Cd14-mRNA	-1.09	0.247	-1.57	-0.606	0.47	0.336	0.657	0.0031	0.0133	loglinear	Apoptosis, Astrocyte Function, Autophagy, Growth Factor Signaling, Innate Immune Response, NF-kB	NM_009841.3:235
Npl-mRNA	-0.641	0.146	-0.926	-0.355	0.641	0.526	0.782	0.00316	0.0135	loglinear	Microglia Function	NM_028749.1:600
Mog-mRNA	-0.57	0.13	-0.825	-0.315	0.674	0.564	0.804	0.00325	0.0138	loglinear	Oligodendrocyte Function	NM_010814.2:750
Mcm5-mRNA	-0.573	0.132	-0.831	-0.315	0.672	0.562	0.804	0.00333	0.014	loglinear	Cell Cycle, Inflammatory Signaling	NM_008566.2:2244
St3gal6-mRNA	-0.757	0.174	-1.1	-0.415	0.592	0.467	0.75	0.0034	0.0142	lm.nb	Microglia Function, Notch	NM_018784.2:1252
Il10rb-mRNA	-0.347	0.0802	-0.504	-0.19	0.786	0.705	0.877	0.00344	0.0143	loglinear	Cytokine Signaling, Microglia Function	NM_008349.5:465
Sall1-mRNA	-0.465	0.108	-0.676	-0.254	0.724	0.626	0.839	0.0035	0.0145	loglinear	Epigenetic Regulation	NM_021390.3:4875
Mapk14-mRNA	0.314	0.0728	0.171	0.457	1.24	1.13	1.37	0.00352	0.0145	loglinear	Angiogenesis, Autophagy, Cellular Stress, Growth Factor Signaling, Innate Immune Response	NM_011951.2:1420
Slc1a3-mRNA	-0.508	0.118	-0.739	-0.277	0.703	0.599	0.826	0.00355	0.0145	lm.nb	Astrocyte Function, Neurons and Neurotransmission	NM_148938.3:3865
Pms2-mRNA	0.305	0.0709	0.166	0.444	1.24	1.12	1.36	0.00357	0.0145	loglinear	DNA Damage	NM_008886.2:265
Grin2a-mRNA	0.658	0.153	0.357	0.958	1.58	1.28	1.94	0.00361	0.0145	lm.nb	Adaptive Immune Response, Angiogenesis, Cytokine Signaling, Growth Factor Signaling, Insulin Signaling, Neurons and Neurotransmission	NM_008170.2:1788
Plxdc2-mRNA	-0.38	0.0887	-0.554	-0.206	0.768	0.681	0.867	0.00364	0.0145	loglinear	Angiogenesis	NM_026162.5:1580
Gclc-mRNA	0.19	0.0445	0.103	0.278	1.14	1.07	1.21	0.00366	0.0145	loglinear	Inflammatory Signaling	NM_010295.2:1102
Tcirg1-mRNA	-0.547	0.128	-0.797	-0.296	0.685	0.576	0.814	0.00367	0.0145	loglinear	Autophagy, Growth Factor Signaling, Insulin Signaling	NM_001136091.1:1345
Tpd52-mRNA	-0.281	0.0659	-0.41	-0.151	0.823	0.753	0.9	0.00376	0.0148	loglinear	Microglia Function, Neurons and Neurotransmission	NM_001025262.1:2054
Ly6a-mRNA	0.828	0.195	0.446	1.21	1.77	1.36	2.31	0.00379	0.0148	lm.nb	Innate Immune Response	NM_010738.2:206
Apoe-mRNA	-0.306	0.0722	-0.448	-0.165	0.809	0.733	0.892	0.00382	0.0148	loglinear	Astrocyte Function, Cellular Stress, Lipid Metabolism, Microglia Function, Neurons and Neurotransmission	NM_001305844.1:903
Rsad2-mRNA	-0.635	0.15	-0.928	-0.341	0.644	0.526	0.789	0.00385	0.0149	lm.nb	Inflammatory Signaling, Microglia Function	NM_021384.2:3185
Rpl36al-mRNA	-0.53	0.126	-0.777	-0.283	0.692	0.583	0.822	0.00402	0.0154	loglinear	Microglia Function	NM_025589.4:74
Lgmn-mRNA	-0.2	0.0481	-0.294	-0.106	0.871	0.816	0.929	0.00424	0.0162	loglinear	Adaptive Immune Response, Innate Immune Response	NM_011175.3:370
Cnn2-mRNA	-0.939	0.226	-1.38	-0.496	0.521	0.383	0.709	0.00428	0.0162	lm.nb	Autophagy	NM_007725.2:350
Fadd-mRNA	-0.805	0.195	-1.19	-0.422	0.572	0.439	0.746	0.00445	0.0168	lm.nb	Apoptosis, Innate Immune Response	NM_010175.5:2641
Dock1-mRNA	-0.569	0.139	-0.841	-0.297	0.674	0.558	0.814	0.00458	0.0172	loglinear	Angiogenesis, Autophagy	NM_001033420.2:405
Pros1-mRNA	-0.509	0.125	-0.754	-0.264	0.703	0.593	0.833	0.00472	0.0176	loglinear	Autophagy	NM_011173.2:2720
Pcna-mRNA	-0.242	0.0595	-0.358	-0.125	0.846	0.78	0.917	0.00481	0.0178	loglinear	Cell Cycle, DNA Damage	NM_011045.2:590
Hsd11b1-mRNA	-1.04	0.257	-1.54	-0.536	0.486	0.343	0.69	0.00492	0.0181	lm.nb		NM_008288.2:110
Tlr2-mRNA	-1.1	0.273	-1.63	-0.565	0.467	0.322	0.676	0.00499	0.0183	lm.nb	Growth Factor Signaling, Innate Immune Response, Microglia Function	NM_011905.2:255
Jam2-mRNA	-0.573	0.142	-0.852	-0.294	0.672	0.554	0.816	0.00505	0.0184	lm.nb	Matrix Remodeling, Microglia Function	NM_023844.4:1090
Clstn1-mRNA	0.32	0.0795	0.164	0.475	1.25	1.12	1.39	0.00507	0.0184	loglinear	Microglia Function	NM_023051.4:2352
Myd88-mRNA	-0.462	0.116	-0.688	-0.235	0.726	0.621	0.85	0.00521	0.0188	loglinear	Apoptosis, Cytokine Signaling, Growth Factor Signaling, Inflammatory Signaling, Innate Immune Response, NF-kB	NM_010851.2:1595
Atp6v1a-mRNA	0.234	0.0587	0.119	0.349	1.18	1.09	1.27	0.00525	0.0188	loglinear	Growth Factor Signaling, Insulin Signaling, Microglia Function	NM_007508.5:434
Rhoa-mRNA	-0.277	0.0694	-0.413	-0.14	0.826	0.751	0.907	0.00531	0.0189	loglinear	Angiogenesis, Autophagy, Growth Factor Signaling, Wnt	NM_016802.4:1885
Tbr1-mRNA	0.823	0.207	0.418	1.23	1.77	1.34	2.34	0.00533	0.0189	lm.nb	Neurons and Neurotransmission	NM_009322.3:2354
Cd74-mRNA	-1.11	0.281	-1.66	-0.564	0.462	0.316	0.677	0.0054	0.019	lm.nb	Adaptive Immune Response, Inflammatory Signaling	NM_001042605.1:391
Nfkb2-mRNA	-0.977	0.248	-1.46	-0.491	0.508	0.363	0.711	0.0056	0.0196	lm.nb	Apoptosis, Cytokine Signaling, Growth Factor Signaling, Inflammatory Signaling, Innate Immune Response, NF-kB	NM_019408.2:1150
Mr1-mRNA	-0.365	0.0929	-0.547	-0.183	0.776	0.684	0.881	0.00566	0.0197	loglinear	Microglia Function	NM_008209.4:1360
C3ar1-mRNA	-0.441	0.112	-0.661	-0.221	0.737	0.632	0.858	0.00572	0.0198	loglinear	Microglia Function, Neurons and Neurotransmission	NM_009779.2:555
Lamp1-mRNA	-0.304	0.0775	-0.456	-0.152	0.81	0.729	0.9	0.00575	0.0198	loglinear	Autophagy, Microglia Function	NM_010684.2:2080
Mcm2-mRNA	-0.711	0.182	-1.07	-0.355	0.611	0.477	0.782	0.00584	0.02	loglinear	Cell Cycle, Inflammatory Signaling	NM_008564.2:2585
Trem2-mRNA	-0.541	0.139	-0.812	-0.269	0.687	0.57	0.83	0.00589	0.0201	loglinear	Adaptive Immune Response, Inflammatory Signaling, Microglia Function	NM_031254.2:646
Ifi30-mRNA	-0.589	0.151	-0.886	-0.293	0.665	0.541	0.816	0.00595	0.0202	lm.nb	Adaptive Immune Response, Inflammatory Signaling	NM_023065.3:806
Rb1cc1-mRNA	-0.204	0.0526	-0.307	-0.101	0.868	0.808	0.933	0.00608	0.0205	loglinear	Autophagy, Cellular Stress	NM_009826.4:497
Mdm2-mRNA	0.0557	0.0144	0.0275	0.0839	1.04	1.02	1.06	0.00611	0.0205	loglinear	Adaptive Immune Response, Apoptosis, Cell Cycle, Cellular Stress, DNA Damage, Growth Factor Signaling, Neurons and Neurotransmission	NM_010786.4:1664
Pik3cb-mRNA	0.311	0.0804	0.153	0.468	1.24	1.11	1.38	0.00615	0.0205	loglinear	Adaptive Immune Response, Angiogenesis, Apoptosis, Autophagy, Carbohydrate Metabolism, Cytokine Signaling, Growth Factor Signaling, Innate Immune Response, Insulin Signaling, Lipid Metabolism	NM_029094.3:1970
Bcl2l1-mRNA	0.336	0.0872	0.165	0.507	1.26	1.12	1.42	0.00629	0.0209	loglinear	Apoptosis, Autophagy, Cytokine Signaling, Growth Factor Signaling, Innate Immune Response, NF-kB	NM_009743.4:200
Fcgr1-mRNA	-0.352	0.0918	-0.532	-0.172	0.783	0.691	0.887	0.0064	0.0211	loglinear	Adaptive Immune Response, Autophagy, Inflammatory Signaling	NM_010186.5:185
Rps21-mRNA	-0.39	0.102	-0.59	-0.19	0.763	0.664	0.877	0.00653	0.0214	loglinear	Microglia Function	NM_025587.2:153
Dapk1-mRNA	0.637	0.167	0.309	0.964	1.55	1.24	1.95	0.00662	0.0216	lm.nb	Apoptosis, Autophagy	NM_134062.1:4935
Dock2-mRNA	-0.627	0.165	-0.95	-0.304	0.647	0.518	0.81	0.00664	0.0216	loglinear	Autophagy	NM_033374.3:2410
Vegfa-mRNA	-0.536	0.141	-0.812	-0.26	0.69	0.57	0.835	0.0067	0.0217	lm.nb	Angiogenesis, Cellular Stress, Cytokine Signaling, Growth Factor Signaling, Microglia Function	NM_001025250.3:3015
Kat2a-mRNA	0.322	0.0856	0.154	0.49	1.25	1.11	1.4	0.00707	0.0226	loglinear	Epigenetic Regulation, Notch	NM_020004.5:1700
Emp1-mRNA	-1.12	0.299	-1.71	-0.538	0.459	0.306	0.689	0.00708	0.0226	lm.nb	Astrocyte Function	NM_010128.4:1080
Parp1-mRNA	0.356	0.0948	0.17	0.542	1.28	1.13	1.46	0.00711	0.0227	loglinear	Apoptosis, Cellular Stress, DNA Damage, NF-kB	NM_007415.2:3020
Psmb8-mRNA	-0.356	0.0952	-0.543	-0.169	0.781	0.687	0.889	0.00726	0.023	loglinear	Adaptive Immune Response, Angiogenesis, Apoptosis, Astrocyte Function, Cell Cycle, Cytokine Signaling, Growth Factor Signaling, Inflammatory Signaling, Insulin Signaling, Microglia Function, NF-kB, Wnt	NM_010724.2:362
Gpr183-mRNA	-1.08	0.291	-1.65	-0.511	0.472	0.318	0.702	0.00753	0.0238	lm.nb	Inflammatory Signaling	NM_183031.2:238
Gria4-mRNA	-0.8	0.216	-1.22	-0.377	0.574	0.428	0.77	0.00758	0.0238	lm.nb	Neurons and Neurotransmission	NM_001113180.1:1274
Trem1-mRNA	-2.4	0.65	-3.68	-1.13	0.189	0.0781	0.457	0.00767	0.024	lm.nb	Adaptive Immune Response, Microglia Function	NM_021406.5:1704
B3gnt5-mRNA	-2.32	0.631	-3.56	-1.08	0.2	0.0849	0.472	0.0079	0.0244	lm.nb	Astrocyte Function	NM_001159407.1:1738
Brd2-mRNA	0.324	0.0882	0.151	0.497	1.25	1.11	1.41	0.00791	0.0244	loglinear	Epigenetic Regulation	NM_010238.3:2800
S100b-mRNA	-1.08	0.295	-1.66	-0.506	0.472	0.316	0.704	0.00794	0.0244	lm.nb	Astrocyte Function, Growth Factor Signaling, Inflammatory Signaling, Innate Immune Response	NM_009115.3:1090
Casp1-mRNA	-0.414	0.113	-0.636	-0.192	0.75	0.643	0.875	0.00809	0.0248	loglinear	Apoptosis, Cytokine Signaling, Innate Immune Response	NM_009807.2:259
Rpl9-mRNA	-0.368	0.101	-0.566	-0.17	0.775	0.676	0.889	0.00828	0.0252	loglinear	Microglia Function	NM_011292.2:142
Atf3-mRNA	-1.02	0.281	-1.57	-0.472	0.492	0.336	0.721	0.00829	0.0252	loglinear	Microglia Function	NM_007498.3:387
H2afx-mRNA	0.192	0.0529	0.0881	0.295	1.14	1.06	1.23	0.00846	0.0255	loglinear	Cell Cycle, Cellular Stress, DNA Damage, Epigenetic Regulation, Wnt	NM_010436.2:980
Cxcl10-mRNA	-2.8	0.776	-4.33	-1.28	0.143	0.0499	0.411	0.00857	0.0258	lm.nb	Astrocyte Function, Cytokine Signaling, Inflammatory Signaling, Innate Immune Response, Microglia Function	NM_021274.1:115
Ripk2-mRNA	-0.321	0.0891	-0.496	-0.146	0.801	0.709	0.904	0.00871	0.026	loglinear	Adaptive Immune Response, Apoptosis, Cytokine Signaling, Growth Factor Signaling, Innate Immune Response	NM_138952.3:830
Dab2-mRNA	-0.671	0.187	-1.04	-0.304	0.628	0.487	0.81	0.00896	0.0267	loglinear	Inflammatory Signaling, Neurons and Neurotransmission	NM_023118.2:415
Hira-mRNA	0.195	0.0546	0.0883	0.302	1.14	1.06	1.23	0.00902	0.0267	loglinear	Cellular Stress, Epigenetic Regulation	NM_010435.2:3210
Hrk-mRNA	0.629	0.177	0.282	0.975	1.55	1.22	1.97	0.00924	0.0273	lm.nb	Apoptosis	NM_007545.2:3458
Vim-mRNA	-1.06	0.299	-1.64	-0.473	0.48	0.32	0.72	0.00942	0.0276	lm.nb	Apoptosis, Astrocyte Function	NM_011701.4:34
Esam-mRNA	0.789	0.224	0.349	1.23	1.73	1.27	2.34	0.00975	0.0285	lm.nb	Matrix Remodeling	NM_027102.3:495
Becn1-mRNA	0.193	0.055	0.0853	0.301	1.14	1.06	1.23	0.00986	0.0285	loglinear	Autophagy, Cellular Stress	NM_019584.3:1145
Kdm6a-mRNA	-0.312	0.089	-0.487	-0.138	0.805	0.714	0.909	0.0099	0.0285	loglinear	Epigenetic Regulation	NM_009483.1:2560
Serping1-mRNA	-0.828	0.236	-1.29	-0.365	0.563	0.409	0.777	0.00994	0.0285	lm.nb	Astrocyte Function	NM_009776.3:1480
Sod2-mRNA	0.111	0.0318	0.049	0.174	1.08	1.03	1.13	0.00994	0.0285	loglinear	Cellular Stress, Microglia Function	NM_013671.3:1495
Lair1-mRNA	-0.39	0.112	-0.609	-0.17	0.763	0.656	0.889	0.0102	0.0293	loglinear	Adaptive Immune Response, Microglia Function	NM_001113474.1:1865
Mmp14-mRNA	-0.922	0.267	-1.44	-0.4	0.528	0.367	0.758	0.0106	0.03	lm.nb	Cellular Stress, Innate Immune Response, Matrix Remodeling, Microglia Function	NM_008608.3:554
Tnfrsf1b-mRNA	-0.804	0.233	-1.26	-0.347	0.573	0.417	0.786	0.0107	0.0302	loglinear	Apoptosis, Cytokine Signaling, Innate Immune Response, NF-kB	NM_011610.3:3270
Cd33-mRNA	-0.753	0.218	-1.18	-0.325	0.593	0.441	0.798	0.0107	0.0302	lm.nb	Adaptive Immune Response, Microglia Function	NM_001111058.1:598
Serpinf1-mRNA	-0.702	0.204	-1.1	-0.301	0.615	0.466	0.812	0.0109	0.0305	lm.nb	Microglia Function, Wnt	NM_011340.3:745
Nefl-mRNA	-0.398	0.116	-0.625	-0.171	0.759	0.648	0.888	0.011	0.0305	lm.nb	Adaptive Immune Response, Angiogenesis, Cytokine Signaling, Growth Factor Signaling, Insulin Signaling, Neurons and Neurotransmission	NM_010910.1:1303
Lacc1-mRNA	-0.301	0.0876	-0.472	-0.129	0.812	0.721	0.915	0.011	0.0305	loglinear	Microglia Function	NM_172488.2:1025
Fabp5-mRNA	-0.354	0.103	-0.557	-0.152	0.782	0.68	0.9	0.011	0.0305	loglinear	Microglia Function	NM_010634.3:430
Chn2-mRNA	-1.61	0.471	-2.53	-0.685	0.328	0.173	0.622	0.0112	0.031	lm.nb	Microglia Function	NM_001163640.1:1510
Cln3-mRNA	-0.345	0.101	-0.544	-0.147	0.787	0.686	0.903	0.0113	0.0311	loglinear	Autophagy	NM_001146311.1:378
Rad17-mRNA	-0.348	0.103	-0.55	-0.146	0.786	0.683	0.904	0.0118	0.0324	loglinear	Cell Cycle, DNA Damage	NM_001044371.1:386
Fscn1-mRNA	0.315	0.0936	0.131	0.498	1.24	1.1	1.41	0.0121	0.0328	loglinear	Microglia Function	NM_007984.2:1645
Hspb1-mRNA	-0.659	0.196	-1.04	-0.274	0.633	0.485	0.827	0.0122	0.0328	lm.nb	Angiogenesis, Astrocyte Function, Cellular Stress, Growth Factor Signaling	NM_013560.2:630
Anxa1-mRNA	-0.829	0.247	-1.31	-0.345	0.563	0.402	0.787	0.0122	0.0328	lm.nb	Autophagy	NM_010730.2:400
Mapk10-mRNA	0.385	0.115	0.159	0.611	1.31	1.12	1.53	0.0124	0.0333	loglinear	Adaptive Immune Response, Apoptosis, Autophagy, Cellular Stress, Growth Factor Signaling, Innate Immune Response, Wnt	NM_001081567.1:1496
Tnfrsf12a-mRNA	-0.951	0.287	-1.51	-0.388	0.517	0.35	0.764	0.0129	0.0345	lm.nb	Cytokine Signaling, Inflammatory Signaling, NF-kB	NM_001161746.1:517
Irf4-mRNA	-1.3	0.395	-2.08	-0.529	0.405	0.237	0.693	0.0131	0.035	lm.nb	Inflammatory Signaling	NM_013674.1:1878
Ltbr-mRNA	-0.421	0.128	-0.672	-0.169	0.747	0.628	0.889	0.0135	0.0358	loglinear	Apoptosis, Cytokine Signaling, Inflammatory Signaling, NF-kB	NM_010736.3:1962
Nfkb1-mRNA	-0.413	0.127	-0.661	-0.164	0.751	0.633	0.892	0.0139	0.0369	loglinear	Adaptive Immune Response, Apoptosis, Cellular Stress, Cytokine Signaling, Growth Factor Signaling, Inflammatory Signaling, Innate Immune Response, NF-kB	NM_008689.2:2125
Ccl2-mRNA	-1.93	0.593	-3.09	-0.767	0.263	0.117	0.588	0.014	0.0369	lm.nb	Astrocyte Function, Cytokine Signaling, Inflammatory Signaling, Innate Immune Response	NM_011333.3:415
Nwd1-mRNA	-0.414	0.127	-0.663	-0.164	0.751	0.631	0.893	0.0141	0.037	lm.nb	Astrocyte Function	NM_176940.5:3564
Vav1-mRNA	-0.388	0.12	-0.623	-0.153	0.764	0.649	0.9	0.0144	0.0376	loglinear	Adaptive Immune Response, Angiogenesis, Autophagy, Cytokine Signaling, Growth Factor Signaling, Innate Immune Response	NM_011691.4:1640
Fen1-mRNA	0.332	0.103	0.13	0.534	1.26	1.09	1.45	0.0147	0.0381	loglinear	Cell Cycle, DNA Damage	NM_001271614.1:1880
Eef2k-mRNA	0.364	0.113	0.142	0.586	1.29	1.1	1.5	0.0148	0.0384	loglinear	Growth Factor Signaling, Insulin Signaling, Microglia Function	NM_007908.3:1166
Ak1-mRNA	0.186	0.0578	0.0722	0.299	1.14	1.05	1.23	0.0149	0.0384	loglinear	Microglia Function	NM_001198790.1:1625
Traf1-mRNA	-1.19	0.371	-1.91	-0.46	0.44	0.266	0.727	0.015	0.0385	lm.nb	Apoptosis, Innate Immune Response, NF-kB	NM_009421.3:566
Casp6-mRNA	-0.603	0.188	-0.972	-0.234	0.658	0.51	0.85	0.0151	0.0385	lm.nb	Apoptosis	NM_009811.3:360
Irak2-mRNA	-0.353	0.111	-0.569	-0.136	0.783	0.674	0.91	0.0152	0.0388	loglinear	Apoptosis, Cytokine Signaling, Innate Immune Response	NM_001113553.1:485
Gpr62-mRNA	-0.375	0.118	-0.606	-0.144	0.771	0.657	0.905	0.0154	0.039	loglinear	Oligodendrocyte Function	NM_001159652.1:1576
Bcl10-mRNA	-0.194	0.0614	-0.315	-0.0742	0.874	0.804	0.95	0.0157	0.0398	loglinear	Adaptive Immune Response, Apoptosis, NF-kB	NM_009740.1:1168
Ets2-mRNA	0.378	0.12	0.143	0.613	1.3	1.1	1.53	0.016	0.0404	loglinear	Cellular Stress, Growth Factor Signaling, Microglia Function	NM_011809.2:3284
Cldn5-mRNA	0.731	0.233	0.274	1.19	1.66	1.21	2.28	0.0165	0.0413	lm.nb	Matrix Remodeling	NM_013805.4:975
Fgf13-mRNA	0.35	0.112	0.13	0.569	1.27	1.09	1.48	0.017	0.0424	lm.nb	Growth Factor Signaling, Microglia Function	NM_010200.2:700
Plcg2-mRNA	-0.237	0.076	-0.386	-0.0876	0.849	0.765	0.941	0.017	0.0424	loglinear	Adaptive Immune Response, Growth Factor Signaling, Innate Immune Response, NF-kB	NM_172285.1:978
Msn-mRNA	-0.639	0.206	-1.04	-0.235	0.642	0.486	0.85	0.0173	0.0428	lm.nb	Autophagy	NM_010833.2:515
Cd40-mRNA	-1.02	0.332	-1.67	-0.371	0.493	0.314	0.773	0.0179	0.0441	lm.nb	Adaptive Immune Response, Apoptosis, Cytokine Signaling, Inflammatory Signaling, Matrix Remodeling, NF-kB	NM_011611.2:1425
Kdm4b-mRNA	0.244	0.0794	0.0882	0.399	1.18	1.06	1.32	0.018	0.0441	loglinear	DNA Damage, Epigenetic Regulation	NM_172132.1:3704
Cytip-mRNA	-1.28	0.418	-2.1	-0.463	0.411	0.233	0.725	0.0181	0.0441	lm.nb	Microglia Function	NM_139200.4:1080
F3-mRNA	-0.276	0.0899	-0.452	-0.0996	0.826	0.731	0.933	0.0181	0.0441	loglinear	Microglia Function	NM_010171.3:1170
Cdk20-mRNA	0.251	0.0819	0.0906	0.412	1.19	1.06	1.33	0.0182	0.0441	loglinear	Cell Cycle	NM_053180.2:352
Pnoc-mRNA	-0.637	0.208	-1.05	-0.229	0.643	0.484	0.853	0.0184	0.0441	lm.nb		NM_001205075.1:332
Cntnap2-mRNA	0.367	0.12	0.132	0.603	1.29	1.1	1.52	0.0184	0.0441	lm.nb	Matrix Remodeling, Neurons and Neurotransmission	NM_001004357.2:3985
Ctsf-mRNA	0.324	0.106	0.116	0.531	1.25	1.08	1.45	0.0184	0.0441	loglinear	Adaptive Immune Response	NM_019861.1:625
Slamf9-mRNA	-0.488	0.16	-0.801	-0.175	0.713	0.574	0.886	0.0184	0.0441	loglinear	Microglia Function	NM_029612.4:748
Lingo1-mRNA	0.382	0.126	0.136	0.628	1.3	1.1	1.54	0.0188	0.045	lm.nb	Growth Factor Signaling, Oligodendrocyte Function	NM_181074.4:1087
Slc2a1-mRNA	0.451	0.149	0.16	0.743	1.37	1.12	1.67	0.019	0.0451	lm.nb	Microglia Function	NM_011400.3:2190
Atm-mRNA	-0.301	0.0998	-0.497	-0.105	0.812	0.709	0.93	0.0195	0.0461	loglinear	Apoptosis, Cell Cycle, Cellular Stress, DNA Damage, NF-kB	NM_007499.2:5543
Grap-mRNA	-0.472	0.158	-0.781	-0.164	0.721	0.582	0.893	0.02	0.0472	loglinear	Growth Factor Signaling, Microglia Function	NM_027817.3:121
Ikbkg-mRNA	0.269	0.0899	0.0931	0.446	1.21	1.07	1.36	0.0201	0.0472	loglinear	Adaptive Immune Response, Apoptosis, Cytokine Signaling, Growth Factor Signaling, Inflammatory Signaling, Innate Immune Response, NF-kB	NM_178590.2:525
Pld2-mRNA	-0.497	0.166	-0.822	-0.171	0.709	0.566	0.888	0.0203	0.0474	lm.nb	Autophagy, Growth Factor Signaling	NM_008876.2:1134
Kdm1b-mRNA	-0.261	0.0879	-0.433	-0.0889	0.834	0.74	0.94	0.0207	0.0484	loglinear	Epigenetic Regulation	NM_172262.3:2034
Dst-mRNA	-0.296	0.1	-0.492	-0.0994	0.815	0.711	0.933	0.0213	0.0496	loglinear	Matrix Remodeling, Microglia Function	NM_010081.2:226
Xiap-mRNA	-0.205	0.0697	-0.342	-0.0685	0.868	0.789	0.954	0.0216	0.05	loglinear	Apoptosis, Innate Immune Response, NF-kB, Wnt	NM_009688.2:1654
Ppp3ca-mRNA	0.483	0.164	0.161	0.805	1.4	1.12	1.75	0.0217	0.05	lm.nb	Adaptive Immune Response, Apoptosis, Growth Factor Signaling, Innate Immune Response, Wnt	NM_008913.4:1675
Lmna-mRNA	0.192	0.0658	0.0635	0.321	1.14	1.05	1.25	0.0222	0.051	loglinear	Apoptosis, Cell Cycle, Microglia Function	NM_001002011.2:1611
Gpr84-mRNA	-1.13	0.386	-1.88	-0.37	0.458	0.271	0.774	0.0224	0.0513	lm.nb	Inflammatory Signaling, Microglia Function	NM_030720.1:315
Gdpd2-mRNA	-0.771	0.265	-1.29	-0.251	0.586	0.409	0.84	0.0227	0.0518	lm.nb	Astrocyte Function, Lipid Metabolism	NM_023608.3:1438
Syk-mRNA	-0.483	0.166	-0.809	-0.157	0.715	0.571	0.897	0.0228	0.0519	loglinear	Adaptive Immune Response, Autophagy, Cytokine Signaling, Growth Factor Signaling, Innate Immune Response, NF-kB	NM_001198977.1:2064
Ldlrad3-mRNA	-0.452	0.156	-0.757	-0.147	0.731	0.592	0.903	0.023	0.052	lm.nb	Microglia Function	NM_178886.2:1570
Egfr-mRNA	-0.447	0.154	-0.749	-0.145	0.734	0.595	0.905	0.023	0.052	loglinear	Adaptive Immune Response, Angiogenesis, Astrocyte Function, Cytokine Signaling, Growth Factor Signaling, Insulin Signaling	NM_207655.2:1335
Map1lc3a-mRNA	-0.31	0.108	-0.522	-0.0983	0.806	0.696	0.934	0.024	0.0541	loglinear	Autophagy, Cellular Stress	NM_025735.1:685
Axl-mRNA	-0.332	0.117	-0.56	-0.103	0.794	0.678	0.931	0.0248	0.0555	loglinear	Angiogenesis, Autophagy, Microglia Function	NM_009465.3:3820
Srxn1-mRNA	0.17	0.0598	0.0527	0.287	1.12	1.04	1.22	0.025	0.0558	loglinear	Cellular Stress	NM_029688.4:2010
Bcl2-mRNA	-0.448	0.158	-0.757	-0.139	0.733	0.592	0.908	0.0251	0.0558	loglinear	Apoptosis, Autophagy, Cellular Stress, Cytokine Signaling, DNA Damage, Growth Factor Signaling, Innate Immune Response, Microglia Function, NF-kB	NM_009741.3:1844
Suz12-mRNA	-0.19	0.0672	-0.322	-0.0588	0.876	0.8	0.96	0.0253	0.056	loglinear	Cellular Stress, Epigenetic Regulation	NM_199196.1:820
Gria1-mRNA	0.346	0.123	0.105	0.588	1.27	1.08	1.5	0.0261	0.0576	loglinear	Neurons and Neurotransmission	NM_001252403.1:2476
Setd2-mRNA	-0.219	0.0785	-0.373	-0.0656	0.859	0.772	0.956	0.0267	0.0589	loglinear	Epigenetic Regulation	NM_001081340.2:1345
Lsr-mRNA	0.332	0.119	0.0981	0.566	1.26	1.07	1.48	0.0272	0.0598	loglinear	Lipid Metabolism	NM_001164184.1:445
Hprt-mRNA	-0.0811	0.0295	-0.139	-0.0234	0.945	0.908	0.984	0.0284	0.0621	loglinear	Apoptosis	NM_013556.2:30
Kdm4c-mRNA	-0.182	0.0662	-0.312	-0.0521	0.882	0.806	0.965	0.0286	0.0625	loglinear	Epigenetic Regulation	NM_144787.1:2859
Spp1-mRNA	-1.39	0.506	-2.38	-0.396	0.382	0.192	0.76	0.0288	0.0625	lm.nb	Growth Factor Signaling, Matrix Remodeling, Microglia Function	NM_009263.3:420
Tmem64-mRNA	-0.269	0.098	-0.461	-0.0766	0.83	0.727	0.948	0.0288	0.0625	loglinear	Microglia Function	NM_181401.3:1125
Lmnb1-mRNA	-0.392	0.144	-0.675	-0.109	0.762	0.627	0.927	0.0298	0.0644	loglinear	Apoptosis, Cell Cycle, Cellular Stress, Microglia Function	NM_010721.2:805
Igsf6-mRNA	-0.827	0.306	-1.43	-0.228	0.564	0.372	0.854	0.0304	0.0655	lm.nb	Microglia Function	NM_030691.1:115
Relb-mRNA	-0.311	0.116	-0.537	-0.0841	0.806	0.689	0.943	0.0312	0.0669	loglinear	Cytokine Signaling, Growth Factor Signaling, Inflammatory Signaling, NF-kB	NM_009046.2:2013
Rad51c-mRNA	-0.304	0.113	-0.527	-0.0819	0.81	0.694	0.945	0.0315	0.0673	loglinear	Cell Cycle, DNA Damage	NM_053269.3:402
Ceacam3-mRNA	-1.74	0.651	-3.01	-0.46	0.3	0.124	0.727	0.0322	0.0686	lm.nb	Autophagy	NM_054059.1:413
Nrgn-mRNA	0.648	0.243	0.171	1.12	1.57	1.13	2.18	0.0324	0.0687	lm.nb	Neurons and Neurotransmission	NM_022029.2:192
Rab7-mRNA	0.166	0.0631	0.0426	0.29	1.12	1.03	1.22	0.0337	0.0713	loglinear	Adaptive Immune Response, Autophagy	NM_009005.2:490
Grm3-mRNA	-0.423	0.161	-0.738	-0.108	0.746	0.6	0.928	0.0338	0.0713	lm.nb	Astrocyte Function, Neurons and Neurotransmission	NM_181850.2:2525
Erbb3-mRNA	-0.391	0.149	-0.682	-0.0991	0.763	0.623	0.934	0.0341	0.0717	loglinear	Adaptive Immune Response, Angiogenesis, Cytokine Signaling, Growth Factor Signaling, Insulin Signaling, Oligodendrocyte Function	NM_010153.1:1290
Rps9-mRNA	-0.176	0.0672	-0.307	-0.0438	0.885	0.808	0.97	0.0348	0.073	loglinear	Microglia Function	NM_029767.2:173
Ercc2-mRNA	0.189	0.0728	0.0468	0.332	1.14	1.03	1.26	0.0353	0.0737	loglinear	DNA Damage, Inflammatory Signaling	NM_007949.4:1800
Arhgap24-mRNA	-0.591	0.229	-1.04	-0.143	0.664	0.486	0.906	0.0362	0.0753	lm.nb	Microglia Function	NM_029270.2:1164
Akt1-mRNA	0.21	0.0812	0.0506	0.369	1.16	1.04	1.29	0.0363	0.0753	loglinear	Adaptive Immune Response, Angiogenesis, Apoptosis, Autophagy, Carbohydrate Metabolism, Cellular Stress, Cytokine Signaling, Growth Factor Signaling, Innate Immune Response, Insulin Signaling, Neurons and Neurotransmission, Wnt	NM_001165894.1:898
Abl1-mRNA	0.339	0.132	0.081	0.597	1.27	1.06	1.51	0.0367	0.0759	loglinear	Apoptosis, Cell Cycle, Cellular Stress, DNA Damage, Growth Factor Signaling	NM_009594.4:1378
Ddx58-mRNA	-0.245	0.0954	-0.432	-0.0583	0.844	0.741	0.96	0.0369	0.0761	loglinear	Inflammatory Signaling, Innate Immune Response, NF-kB	NM_172689.3:1751
Kat2b-mRNA	-0.501	0.195	-0.883	-0.119	0.707	0.542	0.921	0.0371	0.0761	lm.nb	Epigenetic Regulation, Notch	NM_020005.3:3030
Cd109-mRNA	-0.478	0.186	-0.843	-0.113	0.718	0.557	0.925	0.0371	0.0761	loglinear	Astrocyte Function	NM_153098.3:2720
Cx3cr1-mRNA	-0.315	0.123	-0.556	-0.0739	0.804	0.68	0.95	0.0375	0.0763	loglinear	Cytokine Signaling, Microglia Function	NM_009987.3:2696
Ifitm2-mRNA	-0.32	0.125	-0.565	-0.0751	0.801	0.676	0.949	0.0375	0.0763	loglinear	Adaptive Immune Response, Inflammatory Signaling	NM_030694.1:87
Xrcc6-mRNA	-0.265	0.104	-0.469	-0.062	0.832	0.723	0.958	0.0377	0.0765	loglinear	DNA Damage, Innate Immune Response	NM_010247.2:1640
Gna15-mRNA	-0.516	0.202	-0.911	-0.12	0.699	0.532	0.92	0.0378	0.0765	lm.nb	Microglia Function	NM_010304.3:323
Slc2a5-mRNA	-0.604	0.237	-1.07	-0.139	0.658	0.476	0.908	0.0383	0.0772	lm.nb	Microglia Function	NM_019741.3:2305
Slc17a6-mRNA	-0.722	0.284	-1.28	-0.165	0.606	0.412	0.892	0.0386	0.0773	lm.nb	Neurons and Neurotransmission	NM_080853.3:2825
Topbp1-mRNA	0.143	0.0562	0.0326	0.253	1.1	1.02	1.19	0.0386	0.0773	loglinear	DNA Damage	NM_176979.5:3564
Nfe2l2-mRNA	-0.318	0.127	-0.566	-0.0696	0.802	0.675	0.953	0.0404	0.0807	loglinear	Cellular Stress	NR_132727.1:144
Syn2-mRNA	0.279	0.111	0.061	0.498	1.21	1.04	1.41	0.0405	0.0807	loglinear	Neurons and Neurotransmission	NM_013681.1:1330
Trim47-mRNA	-0.251	0.1	-0.448	-0.0542	0.84	0.733	0.963	0.041	0.0812	loglinear	Microglia Function	NM_001205081.1:2019
Nthl1-mRNA	-0.442	0.177	-0.788	-0.0953	0.736	0.579	0.936	0.041	0.0812	loglinear	DNA Damage	NM_008743.2:34
Mapt-mRNA	-0.15	0.0604	-0.269	-0.032	0.901	0.83	0.978	0.0417	0.0821	loglinear	Apoptosis, Cellular Stress, Growth Factor Signaling, Neurons and Neurotransmission	NM_001038609.2:1202
Hdac2-mRNA	-0.245	0.0986	-0.438	-0.0517	0.844	0.738	0.965	0.0419	0.0821	loglinear	Cell Cycle, Cellular Stress, Epigenetic Regulation, Growth Factor Signaling, Notch	NM_008229.2:1010
Bid-mRNA	0.355	0.143	0.0748	0.635	1.28	1.05	1.55	0.042	0.0821	loglinear	Apoptosis, DNA Damage, Innate Immune Response	NM_007544.3:1307
St8sia6-mRNA	-0.587	0.236	-1.05	-0.124	0.666	0.483	0.918	0.042	0.0821	lm.nb	Microglia Function	NM_145838.1:1578
Pik3cg-mRNA	-0.434	0.175	-0.778	-0.091	0.74	0.583	0.939	0.0423	0.0823	loglinear	Adaptive Immune Response, Apoptosis, Growth Factor Signaling, Innate Immune Response	NM_020272.2:2890
Cd47-mRNA	0.201	0.0824	0.0395	0.363	1.15	1.03	1.29	0.0448	0.0871	loglinear	Autophagy, Matrix Remodeling	NM_010581.3:165
Mafb-mRNA	0.344	0.143	0.063	0.624	1.27	1.04	1.54	0.0475	0.0919	loglinear	Insulin Signaling	NM_010658.2:2658
Tmem37-mRNA	-0.716	0.299	-1.3	-0.129	0.609	0.405	0.915	0.0482	0.0931	lm.nb	Microglia Function	NM_019432.2:445
Chuk-mRNA	-0.314	0.132	-0.573	-0.0542	0.805	0.672	0.963	0.0497	0.0956	loglinear	Adaptive Immune Response, Apoptosis, Cytokine Signaling, Growth Factor Signaling, Inflammatory Signaling, Innate Immune Response, NF-kB	NM_001162410.1:222
Pecam1-mRNA	0.537	0.228	0.091	0.984	1.45	1.07	1.98	0.0504	0.0964	lm.nb	Matrix Remodeling	NM_008816.2:1100
C4a-mRNA	-0.273	0.116	-0.5	-0.0463	0.827	0.707	0.968	0.0504	0.0964	lm.nb	Astrocyte Function	NM_011413.2:56
Cd83-mRNA	-0.497	0.211	-0.911	-0.0829	0.709	0.532	0.944	0.0509	0.097	lm.nb	Microglia Function	NM_009856.2:1624
Setd1a-mRNA	0.291	0.124	0.0475	0.534	1.22	1.03	1.45	0.0516	0.0982	lm.nb	Epigenetic Regulation	NM_178029.3:1612
Msh2-mRNA	-0.141	0.06	-0.258	-0.0228	0.907	0.836	0.984	0.0518	0.0982	loglinear	DNA Damage	NM_008628.2:1870
Ppp3r2-mRNA	-1.45	0.621	-2.67	-0.235	0.365	0.157	0.85	0.0519	0.0982	lm.nb	Adaptive Immune Response, Apoptosis, Growth Factor Signaling, Innate Immune Response, Wnt	NM_001004025.4:1500
S100a10-mRNA	-0.297	0.128	-0.547	-0.0472	0.814	0.684	0.968	0.0526	0.0992	lm.nb	Astrocyte Function	NM_009112.2:154
Fgd2-mRNA	-0.807	0.347	-1.49	-0.126	0.572	0.357	0.916	0.0531	0.0997	lm.nb	Growth Factor Signaling, Microglia Function	NM_001159538.1:882
Tmem204-mRNA	-0.409	0.177	-0.756	-0.0622	0.753	0.592	0.958	0.054	0.101	loglinear	Microglia Function	NM_001001183.1:1006
Chek2-mRNA	-0.611	0.264	-1.13	-0.0925	0.655	0.457	0.938	0.0542	0.101	lm.nb	Cell Cycle, DNA Damage	NM_016681.3:790
Mbd2-mRNA	0.087	0.0377	0.0131	0.161	1.06	1.01	1.12	0.0543	0.101	loglinear	Epigenetic Regulation	NM_010773.2:655
Btk-mRNA	-0.684	0.297	-1.27	-0.102	0.622	0.416	0.931	0.0546	0.101	lm.nb	Adaptive Immune Response, Inflammatory Signaling, Innate Immune Response, NF-kB	NM_013482.2:2255
Bag3-mRNA	-0.608	0.264	-1.13	-0.0901	0.656	0.458	0.939	0.0549	0.102	lm.nb	Apoptosis, Cellular Stress	NM_013863.4:1000
Irak3-mRNA	-0.382	0.167	-0.709	-0.0553	0.767	0.612	0.962	0.0557	0.103	loglinear	Apoptosis, Cytokine Signaling, Innate Immune Response	NM_028679.3:2608
Cryba4-mRNA	-1.01	0.442	-1.87	-0.143	0.497	0.273	0.906	0.0564	0.104	lm.nb	Microglia Function	NM_021351.1:440
Map2k1-mRNA	0.263	0.115	0.0366	0.489	1.2	1.03	1.4	0.0569	0.104	lm.nb	Adaptive Immune Response, Angiogenesis, Autophagy, Cytokine Signaling, Growth Factor Signaling, Innate Immune Response, Insulin Signaling, Microglia Function	NM_008927.3:1695
Pik3ca-mRNA	-0.212	0.093	-0.394	-0.0292	0.864	0.761	0.98	0.0571	0.105	loglinear	Adaptive Immune Response, Angiogenesis, Apoptosis, Autophagy, Carbohydrate Metabolism, Cytokine Signaling, Growth Factor Signaling, Innate Immune Response, Insulin Signaling, Lipid Metabolism	NM_008839.1:1255
Mgmt-mRNA	-0.324	0.143	-0.604	-0.0438	0.799	0.658	0.97	0.0578	0.106	loglinear	Cellular Stress, DNA Damage	NM_008598.2:350
Sell-mRNA	-1.4	0.618	-2.61	-0.185	0.38	0.164	0.88	0.0584	0.106	lm.nb	Adaptive Immune Response, Matrix Remodeling	XM_006496716.1:1035
Stx18-mRNA	0.106	0.0469	0.0138	0.198	1.08	1.01	1.15	0.0588	0.107	loglinear	Autophagy	NM_026959.2:770
Cidea-mRNA	-0.381	0.171	-0.715	-0.0468	0.768	0.609	0.968	0.0606	0.11	lm.nb	Apoptosis	NM_007702.2:514
Myct1-mRNA	-1.2	0.54	-2.26	-0.146	0.434	0.209	0.904	0.061	0.11	lm.nb		NM_026793.2:180
Pik3cd-mRNA	0.4	0.181	0.0455	0.755	1.32	1.03	1.69	0.0626	0.113	lm.nb	Adaptive Immune Response, Apoptosis, Autophagy, Cytokine Signaling, Growth Factor Signaling, Innate Immune Response	XM_003945690.1:4648
Asph-mRNA	-0.446	0.202	-0.842	-0.0496	0.734	0.558	0.966	0.0632	0.113	lm.nb	Microglia Function	NM_001177849.1:400
Cflar-mRNA	-0.301	0.137	-0.569	-0.0331	0.812	0.674	0.977	0.0635	0.114	loglinear	Apoptosis, Autophagy, Innate Immune Response, NF-kB	NM_207653.3:990
Ralb-mRNA	-0.231	0.105	-0.437	-0.0245	0.852	0.739	0.983	0.0644	0.115	loglinear	Autophagy, Growth Factor Signaling	NM_022327.5:1120
Dlg1-mRNA	-0.138	0.0631	-0.262	-0.0142	0.909	0.834	0.99	0.0652	0.116	loglinear	Neurons and Neurotransmission	NM_001252433.1:1064
Ccl3-mRNA	-0.721	0.331	-1.37	-0.0733	0.606	0.387	0.95	0.0655	0.116	lm.nb	Cytokine Signaling, Microglia Function	NM_011337.1:60
Nqo1-mRNA	-0.249	0.115	-0.474	-0.0241	0.841	0.72	0.983	0.0666	0.118	loglinear	Cellular Stress	NM_008706.5:430
Dlg4-mRNA	0.205	0.0955	0.0177	0.392	1.15	1.01	1.31	0.0691	0.122	loglinear	Adaptive Immune Response, Angiogenesis, Cytokine Signaling, Growth Factor Signaling, Insulin Signaling, Neurons and Neurotransmission	NM_001109752.1:1866
Ifnar1-mRNA	0.145	0.0677	0.012	0.277	1.11	1.01	1.21	0.07	0.123	loglinear	Cytokine Signaling, Growth Factor Signaling, Inflammatory Signaling, Innate Immune Response	NM_010508.1:1195
Tbc1d4-mRNA	-0.549	0.258	-1.05	-0.0441	0.684	0.482	0.97	0.0705	0.124	lm.nb	Microglia Function, Neurons and Neurotransmission	NM_001081278.2:2610
Mpg-mRNA	0.425	0.199	0.0337	0.815	1.34	1.02	1.76	0.0708	0.124	loglinear	DNA Damage	NM_010822.3:276
Ccni-mRNA	-0.158	0.074	-0.303	-0.0125	0.897	0.811	0.991	0.0708	0.124	loglinear	Cell Cycle	NM_017367.3:1180
Cables1-mRNA	-0.106	0.05	-0.204	-0.00829	0.929	0.868	0.994	0.0711	0.124	loglinear	Cell Cycle	NM_001146287.1:3120
Tmem144-mRNA	-0.3	0.142	-0.578	-0.0224	0.812	0.67	0.985	0.0719	0.125	loglinear	Microglia Function	NM_027495.4:1525
Cd84-mRNA	-0.345	0.164	-0.666	-0.0235	0.788	0.63	0.984	0.0735	0.127	loglinear		NM_013489.2:915
Brd3-mRNA	0.2	0.0949	0.0135	0.386	1.15	1.01	1.31	0.0736	0.127	loglinear	Epigenetic Regulation	NM_001113573.1:2690
Sftpd-mRNA	-1.14	0.546	-2.21	-0.0714	0.453	0.216	0.952	0.0749	0.129	lm.nb	Adaptive Immune Response, Autophagy, Innate Immune Response	NM_009160.2:85
Osgin1-mRNA	-1.01	0.483	-1.96	-0.063	0.497	0.258	0.957	0.0749	0.129	lm.nb	Cellular Stress	NM_027950.1:1046
Map2k4-mRNA	0.123	0.0592	0.00714	0.239	1.09	1	1.18	0.076	0.13	loglinear	Adaptive Immune Response, Apoptosis, Cellular Stress, Growth Factor Signaling, Innate Immune Response	NM_009157.4:1335
Aldh1l1-mRNA	-0.173	0.0835	-0.337	-0.00981	0.887	0.792	0.993	0.0764	0.13	loglinear	Astrocyte Function	NM_027406.1:1340
Kir3dl2-mRNA	-2.08	1.01	-4.05	-0.105	0.236	0.0602	0.93	0.0778	0.133	lm.nb	Adaptive Immune Response, Innate Immune Response	NM_177748.2:1519
Il1r1-mRNA	0.334	0.163	0.0135	0.654	1.26	1.01	1.57	0.0804	0.137	loglinear	Apoptosis, Cellular Stress, Cytokine Signaling, Growth Factor Signaling, Microglia Function, NF-kB	NM_001123382.1:820
Bin1-mRNA	-0.0893	0.0438	-0.175	-0.00346	0.94	0.886	0.998	0.0808	0.137	loglinear	Inflammatory Signaling	NM_001083334.1:1400
Mobp-mRNA	-0.24	0.118	-0.472	-0.00785	0.847	0.721	0.995	0.0824	0.139	loglinear	Oligodendrocyte Function	NM_001039364.2:152
Birc3-mRNA	-0.733	0.368	-1.45	-0.0124	0.602	0.365	0.991	0.0864	0.146	lm.nb	Apoptosis, Cytokine Signaling, Inflammatory Signaling, Innate Immune Response, NF-kB	NM_007464.3:425
Tmem119-mRNA	-0.281	0.141	-0.558	-0.00412	0.823	0.679	0.997	0.087	0.146	loglinear	Microglia Function	NM_146162.2:1550
Bcl2l11-mRNA	0.485	0.245	0.00435	0.965	1.4	1	1.95	0.0885	0.148	lm.nb	Apoptosis, Growth Factor Signaling	NM_001284410.1:236
Myrf-mRNA	-0.288	0.146	-0.574	-0.00204	0.819	0.672	0.999	0.089	0.149	lm.nb	Oligodendrocyte Function	NM_001033481.1:4465
Itgav-mRNA	0.157	0.0799	0.00089	0.314	1.12	1	1.24	0.0893	0.149	loglinear	Adaptive Immune Response, Angiogenesis, Autophagy, Growth Factor Signaling, Matrix Remodeling	NM_008402.2:3145
Hif1a-mRNA	-0.236	0.12	-0.47	-0.00129	0.849	0.722	0.999	0.0894	0.149	lm.nb	Autophagy, Cellular Stress, Microglia Function, Notch	NM_010431.2:1294
Tspan18-mRNA	-0.629	0.323	-1.26	0.00366	0.647	0.417	1	0.0923	0.153	lm.nb	Microglia Function	NM_183180.2:1008
Setd7-mRNA	-0.275	0.141	-0.552	0.0024	0.827	0.682	1	0.0931	0.154	lm.nb	Epigenetic Regulation	NM_080793.5:3905
Abcc3-mRNA	-0.346	0.178	-0.695	0.00335	0.787	0.618	1	0.0934	0.154	loglinear	Microglia Function	NM_029600.3:2730
Amigo2-mRNA	-0.366	0.189	-0.737	0.00437	0.776	0.6	1	0.094	0.155	lm.nb	Astrocyte Function	NM_178114.4:2425
Bag4-mRNA	0.229	0.119	-0.00395	0.462	1.17	0.997	1.38	0.0954	0.157	loglinear	Apoptosis, Cellular Stress, Innate Immune Response	NM_026121.3:3735
Irf2-mRNA	-0.138	0.0718	-0.278	0.00288	0.909	0.824	1	0.0964	0.158	loglinear	Apoptosis, Inflammatory Signaling, Innate Immune Response	NM_008391.2:440
Itga7-mRNA	-0.607	0.317	-1.23	0.0153	0.657	0.427	1.01	0.0975	0.159	lm.nb	Astrocyte Function, Growth Factor Signaling, Matrix Remodeling	NM_008398.2:2435
Ctse-mRNA	-1.2	0.628	-2.43	0.0304	0.435	0.186	1.02	0.0975	0.159	lm.nb	Adaptive Immune Response, Microglia Function	NM_007799.3:1290
Bok-mRNA	0.323	0.169	-0.00912	0.655	1.25	0.994	1.57	0.0983	0.16	lm.nb	Apoptosis	NM_016778.2:635
Rac2-mRNA	-0.574	0.302	-1.17	0.0175	0.672	0.446	1.01	0.0989	0.16	lm.nb	Adaptive Immune Response, Autophagy, Growth Factor Signaling, Innate Immune Response, Wnt	NM_009008.3:2258
Hdac4-mRNA	0.21	0.111	-0.00848	0.428	1.16	0.994	1.35	0.102	0.164	loglinear	Epigenetic Regulation, Notch	NM_207225.1:2800
Cks1b-mRNA	-0.674	0.359	-1.38	0.0299	0.627	0.385	1.02	0.103	0.166	lm.nb	Cell Cycle	NM_016904.1:185
Ptx3-mRNA	-1.18	0.628	-2.41	0.0534	0.442	0.188	1.04	0.103	0.166	lm.nb	Astrocyte Function	NM_008987.3:692
Inpp5d-mRNA	-0.238	0.127	-0.488	0.0115	0.848	0.713	1.01	0.104	0.166	loglinear	Adaptive Immune Response, Cytokine Signaling	NM_001110192.1:2186
Snca-mRNA	0.371	0.201	-0.0232	0.765	1.29	0.984	1.7	0.108	0.172	lm.nb	Cellular Stress, Microglia Function	NM_009221.2:285
Dnmt1-mRNA	0.242	0.132	-0.0169	0.501	1.18	0.988	1.42	0.11	0.175	loglinear	Epigenetic Regulation	NM_010066.3:2380
Il1rl2-mRNA	-0.482	0.265	-1	0.0381	0.716	0.5	1.03	0.112	0.178	lm.nb	Microglia Function	NM_133193.3:860
Hps4-mRNA	0.202	0.111	-0.0161	0.42	1.15	0.989	1.34	0.112	0.178	loglinear	Microglia Function	NM_138646.3:1265
Fos-mRNA	-0.598	0.33	-1.24	0.048	0.661	0.422	1.03	0.112	0.178	lm.nb	Adaptive Immune Response, Cellular Stress, Growth Factor Signaling, Innate Immune Response, Neurons and Neurotransmission	NM_010234.2:1330
Traf3-mRNA	-0.191	0.105	-0.396	0.0154	0.876	0.76	1.01	0.113	0.178	loglinear	Apoptosis, Cytokine Signaling, Inflammatory Signaling, Innate Immune Response, NF-kB	NM_011632.3:884
Hells-mRNA	-0.343	0.19	-0.715	0.0282	0.788	0.609	1.02	0.113	0.178	lm.nb	Apoptosis	NM_008234.3:1082
Kdm4d-mRNA	-0.464	0.257	-0.967	0.0388	0.725	0.512	1.03	0.113	0.178	lm.nb	Epigenetic Regulation	NM_173433.2:2255
Ambra1-mRNA	0.171	0.0947	-0.0144	0.357	1.13	0.99	1.28	0.114	0.178	loglinear	Autophagy, Cellular Stress	NM_001080754.1:944
Chek1-mRNA	-0.355	0.198	-0.744	0.0334	0.782	0.597	1.02	0.116	0.182	lm.nb	Cell Cycle, DNA Damage, Growth Factor Signaling	NM_007691.5:1220
Cdkn1c-mRNA	-0.285	0.159	-0.597	0.0271	0.821	0.661	1.02	0.117	0.182	loglinear	Cell Cycle, DNA Damage	NM_009876.3:1240
Zfp367-mRNA	-0.182	0.102	-0.381	0.0176	0.882	0.768	1.01	0.117	0.183	loglinear	Microglia Function	NM_175494.4:1235
Ep300-mRNA	-0.186	0.105	-0.392	0.0196	0.879	0.762	1.01	0.12	0.186	loglinear	Cell Cycle, Cellular Stress, Cytokine Signaling, DNA Damage, Epigenetic Regulation, Inflammatory Signaling, Innate Immune Response, Lipid Metabolism, Notch, Wnt	NM_177821.6:4305
Rrm2-mRNA	-0.574	0.329	-1.22	0.0706	0.672	0.43	1.05	0.124	0.193	lm.nb	Cell Cycle, DNA Damage, Microglia Function	NM_009104.1:265
Anapc15-mRNA	-0.161	0.0924	-0.342	0.0199	0.894	0.789	1.01	0.125	0.193	loglinear	Cell Cycle, Cellular Stress	NM_027532.3:350
Tradd-mRNA	-0.48	0.276	-1.02	0.0605	0.717	0.493	1.04	0.125	0.193	lm.nb	Apoptosis, Innate Immune Response, NF-kB	NM_001033161.2:562
Ptgs2-mRNA	0.378	0.217	-0.0484	0.804	1.3	0.967	1.75	0.126	0.194	lm.nb	Astrocyte Function, Cellular Stress, Innate Immune Response, Lipid Metabolism, Microglia Function, NF-kB	NM_011198.3:675
Pacsin1-mRNA	0.168	0.0971	-0.0219	0.359	1.12	0.985	1.28	0.126	0.194	loglinear	Microglia Function	NM_011861.3:2936
Ogg1-mRNA	-0.232	0.134	-0.496	0.0311	0.851	0.709	1.02	0.128	0.195	loglinear	DNA Damage	NM_010957.4:168
Nptx1-mRNA	0.278	0.162	-0.039	0.594	1.21	0.973	1.51	0.129	0.198	lm.nb	Neurons and Neurotransmission	NM_008730.2:4748
Suv39h2-mRNA	-0.153	0.0895	-0.329	0.0223	0.899	0.796	1.02	0.131	0.199	loglinear	Epigenetic Regulation	NM_022724.4:1427
Cdc25a-mRNA	-0.297	0.174	-0.637	0.0436	0.814	0.643	1.03	0.131	0.199	lm.nb	Cell Cycle, DNA Damage	NM_007658.3:855
Ifnar2-mRNA	-0.145	0.0849	-0.311	0.0217	0.905	0.806	1.02	0.132	0.2	loglinear	Cytokine Signaling, Growth Factor Signaling, Inflammatory Signaling, Innate Immune Response	NM_001110498.1:725
Gsn-mRNA	-0.225	0.132	-0.485	0.0341	0.855	0.715	1.02	0.132	0.2	loglinear	Apoptosis, Microglia Function, Oligodendrocyte Function	NM_146120.3:624
Pink1-mRNA	0.133	0.0789	-0.0214	0.288	1.1	0.985	1.22	0.135	0.204	loglinear	Autophagy, Cellular Stress	NM_026880.2:688
Mdc1-mRNA	-0.241	0.143	-0.521	0.039	0.846	0.697	1.03	0.136	0.204	lm.nb	Cell Cycle, DNA Damage	NM_001010833.2:5900
Homer1-mRNA	-0.343	0.208	-0.75	0.0635	0.788	0.594	1.05	0.142	0.213	lm.nb	Neurons and Neurotransmission	NM_147176.2:1165
Icam2-mRNA	-0.362	0.219	-0.792	0.0673	0.778	0.577	1.05	0.142	0.213	loglinear	Adaptive Immune Response, Innate Immune Response, Matrix Remodeling	NM_010494.1:375
Ash2l-mRNA	-0.0918	0.0558	-0.201	0.0174	0.938	0.87	1.01	0.144	0.214	loglinear	Epigenetic Regulation, Wnt	NM_001080793.1:2125
Rnf8-mRNA	0.16	0.097	-0.0304	0.35	1.12	0.979	1.27	0.144	0.214	loglinear	Cell Cycle, DNA Damage	NM_021419.2:1671
Mef2c-mRNA	0.384	0.234	-0.074	0.842	1.31	0.95	1.79	0.144	0.215	lm.nb	Growth Factor Signaling, Innate Immune Response, Microglia Function	NM_001170537.1:4341
Bnip3-mRNA	-0.163	0.0995	-0.358	0.0319	0.893	0.78	1.02	0.145	0.215	loglinear	Apoptosis, Autophagy, Cellular Stress, Microglia Function	NM_009760.4:1108
Cox5b-mRNA	-0.0948	0.0579	-0.208	0.0188	0.936	0.866	1.01	0.146	0.216	loglinear	Microglia Function	NM_009942.2:332
Mapk12-mRNA	-0.953	0.585	-2.1	0.192	0.516	0.233	1.14	0.147	0.217	lm.nb	Angiogenesis, DNA Damage, Growth Factor Signaling, Innate Immune Response	NM_013871.3:1586
Rps3-mRNA	-0.178	0.109	-0.393	0.0363	0.884	0.762	1.03	0.147	0.217	loglinear	Microglia Function	NM_012052.2:886
Itga6-mRNA	-0.207	0.131	-0.463	0.0495	0.866	0.725	1.03	0.158	0.232	loglinear	Growth Factor Signaling, Matrix Remodeling, Microglia Function	NM_008397.3:910
Sesn1-mRNA	0.141	0.0893	-0.0342	0.316	1.1	0.977	1.24	0.159	0.233	loglinear	DNA Damage	NM_001013370.2:497
Nbn-mRNA	-0.177	0.115	-0.402	0.048	0.884	0.757	1.03	0.167	0.244	loglinear	Cell Cycle, Cellular Stress, DNA Damage	NM_013752.3:1000
Hdac6-mRNA	0.14	0.0914	-0.0391	0.319	1.1	0.973	1.25	0.169	0.247	loglinear	Cellular Stress, Epigenetic Regulation, Notch	NM_010413.3:564
Vps4b-mRNA	-0.139	0.0906	-0.316	0.039	0.908	0.803	1.03	0.17	0.248	loglinear	Autophagy, Neurons and Neurotransmission	NM_009190.2:640
Nostrin-mRNA	0.469	0.307	-0.133	1.07	1.38	0.912	2.1	0.17	0.248	lm.nb		NM_181547.3:1452
Nod1-mRNA	-0.349	0.232	-0.804	0.107	0.785	0.573	1.08	0.177	0.257	lm.nb	Autophagy, Cytokine Signaling, Innate Immune Response	NM_172729.2:1446
Gria2-mRNA	0.28	0.187	-0.0865	0.647	1.21	0.942	1.57	0.178	0.257	lm.nb	Neurons and Neurotransmission	NM_001039195.1:300
Tgm2-mRNA	-0.209	0.14	-0.483	0.065	0.865	0.715	1.05	0.179	0.258	loglinear	Autophagy, Microglia Function	NM_009373.3:1260
Prkaca-mRNA	0.165	0.111	-0.0523	0.381	1.12	0.964	1.3	0.181	0.26	loglinear	Adaptive Immune Response, Angiogenesis, Apoptosis, Autophagy, Cell Cycle, Cytokine Signaling, Growth Factor Signaling, Lipid Metabolism, Neurons and Neurotransmission, Wnt	NM_008854.3:699
Smarcd1-mRNA	0.214	0.145	-0.0702	0.497	1.16	0.952	1.41	0.184	0.264	loglinear	Epigenetic Regulation	NM_031842.1:2220
Kmt2c-mRNA	-0.18	0.125	-0.424	0.065	0.883	0.745	1.05	0.193	0.277	lm.nb	Epigenetic Regulation	NM_001081383.1:7075
Igf1r-mRNA	0.192	0.134	-0.0713	0.455	1.14	0.952	1.37	0.196	0.281	loglinear	Apoptosis, Autophagy, Carbohydrate Metabolism, Growth Factor Signaling, Insulin Signaling	NM_010513.2:3390
Atg14-mRNA	0.12	0.0842	-0.0449	0.285	1.09	0.969	1.22	0.197	0.281	loglinear	Autophagy, Cellular Stress	NM_172599.4:204
Slfn8-mRNA	-0.268	0.188	-0.635	0.1	0.831	0.644	1.07	0.197	0.281	lm.nb	Astrocyte Function	NM_181545.4:2806
Cotl1-mRNA	-0.171	0.12	-0.406	0.065	0.888	0.755	1.05	0.199	0.283	lm.nb	Microglia Function	NM_028071.3:325
Ung-mRNA	0.297	0.21	-0.115	0.709	1.23	0.924	1.63	0.2	0.284	lm.nb	DNA Damage	NM_001040691.1:336
Map3k14-mRNA	-0.307	0.218	-0.734	0.121	0.808	0.601	1.09	0.202	0.286	lm.nb	Adaptive Immune Response, Apoptosis, Cytokine Signaling, Growth Factor Signaling, Inflammatory Signaling, Innate Immune Response, NF-kB	NM_016896.3:3930
Tubb3-mRNA	0.107	0.0766	-0.0428	0.257	1.08	0.971	1.2	0.204	0.287	loglinear	Adaptive Immune Response, Apoptosis, Cell Cycle, Neurons and Neurotransmission	NM_023279.2:179
Arid1a-mRNA	0.14	0.0997	-0.0557	0.335	1.1	0.962	1.26	0.204	0.287	loglinear	Epigenetic Regulation	NM_001080819.1:5193
Tarbp2-mRNA	-0.171	0.122	-0.411	0.0691	0.888	0.752	1.05	0.206	0.288	loglinear	Epigenetic Regulation	NM_001253795.1:813
Fbln5-mRNA	-0.266	0.191	-0.641	0.108	0.831	0.641	1.08	0.206	0.288	lm.nb	Astrocyte Function, Matrix Remodeling	NM_011812.4:2138
Ttr-mRNA	-1.19	0.853	-2.86	0.483	0.438	0.138	1.4	0.206	0.288	lm.nb	Matrix Remodeling	NM_013697.4:855
Fancg-mRNA	0.198	0.143	-0.0828	0.479	1.15	0.944	1.39	0.209	0.293	loglinear	DNA Damage	NM_053081.2:250
Jarid2-mRNA	0.218	0.16	-0.0944	0.531	1.16	0.937	1.44	0.214	0.297	lm.nb	Epigenetic Regulation	NM_021878.2:2160
Ifih1-mRNA	-0.194	0.142	-0.473	0.0842	0.874	0.721	1.06	0.214	0.297	lm.nb	Inflammatory Signaling, Innate Immune Response	NM_027835.2:1997
Ddb2-mRNA	-0.233	0.172	-0.571	0.105	0.851	0.673	1.08	0.218	0.303	loglinear	DNA Damage	NM_028119.5:94
Gadd45g-mRNA	-0.206	0.153	-0.507	0.0942	0.867	0.704	1.07	0.22	0.305	loglinear	Cell Cycle, DNA Damage, Growth Factor Signaling	NM_011817.2:208
Cd36-mRNA	-0.618	0.46	-1.52	0.283	0.652	0.349	1.22	0.221	0.305	lm.nb	Adaptive Immune Response, Autophagy, Innate Immune Response, Matrix Remodeling, Neurons and Neurotransmission	NM_007643.3:1520
Lrrc3-mRNA	0.224	0.167	-0.103	0.55	1.17	0.931	1.46	0.221	0.305	lm.nb	Microglia Function	NM_145152.4:1830
Bcl2l2-mRNA	0.0735	0.0554	-0.035	0.182	1.05	0.976	1.13	0.226	0.311	loglinear	Apoptosis	NM_007537.1:1592
Traf2-mRNA	-0.133	0.1	-0.33	0.0637	0.912	0.796	1.05	0.227	0.311	loglinear	Apoptosis, Cytokine Signaling, Growth Factor Signaling, Inflammatory Signaling, Innate Immune Response, NF-kB	NM_009422.2:1334
Cx3cl1-mRNA	0.187	0.144	-0.0945	0.468	1.14	0.937	1.38	0.234	0.321	lm.nb	Cytokine Signaling, Inflammatory Signaling, Innate Immune Response	NM_009142.3:125
Cyp7b1-mRNA	-0.194	0.149	-0.487	0.0986	0.874	0.714	1.07	0.235	0.321	lm.nb	Inflammatory Signaling	NM_007825.4:1030
Cd163-mRNA	-0.307	0.238	-0.774	0.16	0.808	0.585	1.12	0.238	0.325	lm.nb	Neurons and Neurotransmission	NM_053094.2:3225
Agt-mRNA	-0.478	0.375	-1.21	0.258	0.718	0.431	1.2	0.244	0.331	lm.nb	Astrocyte Function	NM_007428.3:881
Tnfrsf1a-mRNA	-0.195	0.154	-0.496	0.106	0.873	0.709	1.08	0.244	0.331	loglinear	Apoptosis, Cytokine Signaling, Growth Factor Signaling, Innate Immune Response, NF-kB	NM_011609.2:615
Trp53-mRNA	-0.208	0.166	-0.532	0.117	0.866	0.691	1.08	0.251	0.34	loglinear	Apoptosis, Cell Cycle, Cellular Stress, DNA Damage, Growth Factor Signaling, Notch, Wnt	NM_011640.1:1835
Slc44a1-mRNA	-0.134	0.108	-0.345	0.0779	0.911	0.787	1.06	0.255	0.345	loglinear	Microglia Function	NM_001159633.1:944
Rad51-mRNA	-0.415	0.337	-1.08	0.246	0.75	0.474	1.19	0.258	0.348	lm.nb	Cell Cycle, DNA Damage	NM_011234.4:286
Stat1-mRNA	-0.162	0.132	-0.421	0.0969	0.894	0.747	1.07	0.259	0.349	lm.nb	Cytokine Signaling, Growth Factor Signaling, Inflammatory Signaling, Microglia Function	NM_009283.3:1590
Npnt-mRNA	0.239	0.195	-0.143	0.621	1.18	0.905	1.54	0.26	0.349	lm.nb	Microglia Function	NM_001029836.1:2650
C3-mRNA	1.13	0.926	-0.684	2.95	2.19	0.623	7.71	0.261	0.35	lm.nb	Adaptive Immune Response, Autophagy, Inflammatory Signaling, Innate Immune Response, Microglia Function	XM_011246258.1:2702
Dicer1-mRNA	0.163	0.133	-0.0987	0.425	1.12	0.934	1.34	0.262	0.35	lm.nb	Epigenetic Regulation	NM_148948.2:5270
Hilpda-mRNA	-0.286	0.235	-0.747	0.175	0.82	0.596	1.13	0.263	0.352	lm.nb	Microglia Function	NM_023516.5:236
Osmr-mRNA	0.213	0.176	-0.132	0.559	1.16	0.913	1.47	0.265	0.354	lm.nb	Astrocyte Function, Cytokine Signaling, Growth Factor Signaling	NM_011019.3:395
Brd4-mRNA	0.136	0.113	-0.0848	0.358	1.1	0.943	1.28	0.266	0.354	loglinear	Epigenetic Regulation	NM_001286630.1:1492
Gba-mRNA	0.164	0.136	-0.103	0.43	1.12	0.931	1.35	0.268	0.355	loglinear	Lipid Metabolism, Microglia Function	NM_001077411.1:820
Ncor1-mRNA	0.0921	0.0766	-0.0581	0.242	1.07	0.961	1.18	0.269	0.356	loglinear	Epigenetic Regulation, Growth Factor Signaling, Notch	NM_011308.2:211
Ppp3r1-mRNA	0.205	0.171	-0.13	0.54	1.15	0.914	1.45	0.269	0.356	lm.nb	Adaptive Immune Response, Apoptosis, Growth Factor Signaling, Innate Immune Response, Wnt	NM_024459.2:1390
Mfge8-mRNA	-0.176	0.148	-0.466	0.114	0.885	0.724	1.08	0.272	0.359	lm.nb	Autophagy	NM_008594.2:1357
Ulk1-mRNA	0.14	0.118	-0.0918	0.371	1.1	0.938	1.29	0.276	0.363	loglinear	Autophagy, Cellular Stress	NM_009469.3:4050
Hmox1-mRNA	-0.163	0.138	-0.433	0.108	0.893	0.741	1.08	0.277	0.364	loglinear	Cellular Stress	NM_010442.2:610
Bola2-mRNA	-0.128	0.108	-0.34	0.0848	0.915	0.79	1.06	0.278	0.364	loglinear	Microglia Function	NM_175103.3:94
Ngf-mRNA	0.5	0.427	-0.336	1.34	1.41	0.792	2.52	0.28	0.365	lm.nb	Apoptosis, Growth Factor Signaling	NM_001112698.1:630
Dlx1-mRNA	0.441	0.376	-0.297	1.18	1.36	0.814	2.26	0.28	0.365	lm.nb	Neurons and Neurotransmission	NM_010053.1:2052
Tlr7-mRNA	-0.26	0.223	-0.697	0.176	0.835	0.617	1.13	0.28	0.365	lm.nb	Innate Immune Response, Microglia Function	NM_133211.3:3210
Dot1l-mRNA	-0.238	0.204	-0.638	0.161	0.848	0.642	1.12	0.281	0.365	lm.nb	Epigenetic Regulation	NM_199322.1:5490
H2-T23-mRNA	-0.265	0.227	-0.71	0.181	0.832	0.611	1.13	0.282	0.366	lm.nb	Adaptive Immune Response, Astrocyte Function, Inflammatory Signaling, Innate Immune Response, Matrix Remodeling	NM_010398.3:365
Coa5-mRNA	-0.0676	0.058	-0.181	0.0462	0.954	0.882	1.03	0.283	0.366	loglinear	Microglia Function	NM_198006.4:1808
Tgfb1-mRNA	-0.284	0.245	-0.764	0.195	0.821	0.589	1.15	0.283	0.366	lm.nb	Cell Cycle, Cytokine Signaling, Growth Factor Signaling, Matrix Remodeling, Microglia Function	NM_011577.1:1470
Rapgef3-mRNA	0.145	0.125	-0.101	0.39	1.11	0.932	1.31	0.286	0.369	lm.nb	Adaptive Immune Response, Autophagy	NM_001177810.1:564
Eif1-mRNA	-0.0658	0.0573	-0.178	0.0465	0.955	0.884	1.03	0.289	0.371	loglinear	Epigenetic Regulation	NM_011508.1:664
Ppp3cb-mRNA	0.13	0.115	-0.095	0.354	1.09	0.936	1.28	0.295	0.379	lm.nb	Adaptive Immune Response, Apoptosis, Growth Factor Signaling, Innate Immune Response, Wnt	NM_008914.2:2950
Shank3-mRNA	-0.149	0.134	-0.411	0.113	0.902	0.752	1.08	0.301	0.386	lm.nb	Neurons and Neurotransmission	NM_021423.3:1855
Trpm4-mRNA	0.125	0.112	-0.095	0.346	1.09	0.936	1.27	0.302	0.386	loglinear	Inflammatory Signaling	NM_175130.4:1145
Sirt1-mRNA	-0.113	0.101	-0.311	0.0858	0.925	0.806	1.06	0.303	0.386	loglinear	Carbohydrate Metabolism, Cellular Stress, Epigenetic Regulation	NM_019812.2:843
Igsf10-mRNA	-0.313	0.285	-0.871	0.245	0.805	0.547	1.19	0.308	0.392	lm.nb	Microglia Function	NM_001162884.1:3100
Tet1-mRNA	-0.126	0.115	-0.35	0.0988	0.916	0.784	1.07	0.308	0.392	loglinear	Epigenetic Regulation	NM_027384.1:2192
Tmc7-mRNA	-0.168	0.154	-0.47	0.133	0.89	0.722	1.1	0.31	0.393	lm.nb	Microglia Function	NM_172476.4:1285
Blnk-mRNA	0.233	0.216	-0.189	0.656	1.18	0.877	1.58	0.315	0.399	lm.nb	Adaptive Immune Response, Microglia Function, NF-kB	NM_008528.4:1546
Camk4-mRNA	0.16	0.148	-0.131	0.451	1.12	0.913	1.37	0.317	0.4	lm.nb	Growth Factor Signaling, Neurons and Neurotransmission	NM_009793.3:3280
Mre11a-mRNA	-0.0713	0.0661	-0.201	0.0584	0.952	0.87	1.04	0.317	0.4	loglinear	DNA Damage	NM_018736.2:2376
Il1rap-mRNA	-0.138	0.128	-0.389	0.114	0.909	0.764	1.08	0.319	0.401	lm.nb	Apoptosis, Cytokine Signaling	NM_134103.2:945
Setd1b-mRNA	0.172	0.16	-0.143	0.486	1.13	0.906	1.4	0.32	0.403	lm.nb	Epigenetic Regulation	NM_001040398.1:2880
Rela-mRNA	-0.145	0.136	-0.411	0.121	0.905	0.752	1.09	0.322	0.403	lm.nb	Adaptive Immune Response, Apoptosis, Cellular Stress, Cytokine Signaling, Growth Factor Signaling, Inflammatory Signaling, Innate Immune Response, NF-kB	NM_009045.4:645
Flt1-mRNA	0.392	0.371	-0.334	1.12	1.31	0.793	2.17	0.325	0.407	lm.nb	Angiogenesis, Cytokine Signaling, Growth Factor Signaling, Microglia Function	NM_010228.3:1550
Prkdc-mRNA	-0.132	0.125	-0.377	0.113	0.913	0.77	1.08	0.326	0.408	lm.nb	Cell Cycle, DNA Damage, Innate Immune Response	NM_011159.2:3108
Psen2-mRNA	-0.145	0.138	-0.415	0.125	0.905	0.75	1.09	0.328	0.409	lm.nb	Growth Factor Signaling, Microglia Function, Notch	NM_001128605.1:560
Serpine1-mRNA	-0.718	0.698	-2.09	0.65	0.608	0.236	1.57	0.338	0.42	lm.nb	Autophagy, DNA Damage, Matrix Remodeling	NM_008871.2:1822
Egr1-mRNA	0.17	0.165	-0.154	0.493	1.12	0.899	1.41	0.338	0.42	lm.nb	Inflammatory Signaling, Neurons and Neurotransmission	NM_007913.5:515
Crip1-mRNA	-0.254	0.249	-0.741	0.233	0.839	0.598	1.18	0.341	0.422	lm.nb	Microglia Function	NM_007763.3:47
Arc-mRNA	-0.338	0.333	-0.99	0.314	0.791	0.503	1.24	0.344	0.425	lm.nb	Neurons and Neurotransmission	NM_018790.2:2715
Prkacb-mRNA	0.1	0.102	-0.0997	0.3	1.07	0.933	1.23	0.359	0.443	loglinear	Adaptive Immune Response, Angiogenesis, Apoptosis, Autophagy, Growth Factor Signaling, Lipid Metabolism, Neurons and Neurotransmission, Wnt	NM_011100.3:3754
Nfkbie-mRNA	-0.5	0.513	-1.51	0.506	0.707	0.352	1.42	0.363	0.447	lm.nb	Adaptive Immune Response, Apoptosis	NM_008690.3:630
Zbp1-mRNA	-0.376	0.387	-1.13	0.383	0.771	0.455	1.3	0.364	0.447	lm.nb	Innate Immune Response, Microglia Function	NM_021394.2:473
Ezh1-mRNA	0.107	0.112	-0.112	0.326	1.08	0.925	1.25	0.371	0.455	loglinear	Epigenetic Regulation	NM_007970.1:3950
Irak1-mRNA	-0.114	0.12	-0.349	0.12	0.924	0.785	1.09	0.372	0.455	loglinear	Apoptosis, Cytokine Signaling, Growth Factor Signaling, Innate Immune Response, NF-kB	NM_008363.2:951
Cideb-mRNA	-0.164	0.172	-0.502	0.173	0.892	0.706	1.13	0.372	0.455	lm.nb	Apoptosis	NM_009894.3:179
Slc6a1-mRNA	0.111	0.118	-0.12	0.342	1.08	0.92	1.27	0.379	0.462	lm.nb	Astrocyte Function, Neurons and Neurotransmission	NM_178703.4:1865
Spint1-mRNA	0.405	0.432	-0.442	1.25	1.32	0.736	2.38	0.38	0.463	lm.nb	Microglia Function	NM_016907.3:1366
Lcn2-mRNA	0.211	0.228	-0.237	0.658	1.16	0.849	1.58	0.387	0.47	lm.nb	Astrocyte Function, Inflammatory Signaling	NM_008491.1:190
Grn-mRNA	0.103	0.113	-0.118	0.324	1.07	0.922	1.25	0.39	0.473	loglinear	Microglia Function	NM_008175.3:2010
Cp-mRNA	-0.126	0.14	-0.401	0.148	0.916	0.757	1.11	0.397	0.481	lm.nb	Astrocyte Function	NM_001042611.1:1750
Rpa1-mRNA	-0.108	0.123	-0.349	0.133	0.928	0.785	1.1	0.408	0.493	lm.nb	Cell Cycle, Cellular Stress, DNA Damage	NM_026653.2:930
Fyn-mRNA	0.0609	0.0706	-0.0775	0.199	1.04	0.948	1.15	0.417	0.503	loglinear	Adaptive Immune Response, Angiogenesis, Autophagy, Cytokine Signaling, Growth Factor Signaling, Innate Immune Response, Insulin Signaling, Microglia Function	NM_008054.2:1030
Tubb4a-mRNA	0.131	0.152	-0.168	0.43	1.1	0.89	1.35	0.418	0.504	lm.nb	Adaptive Immune Response, Apoptosis, Cell Cycle, Neurons and Neurotransmission	NM_009451.3:1819
Rps2-mRNA	-0.0838	0.0986	-0.277	0.109	0.944	0.825	1.08	0.423	0.509	loglinear	Microglia Function	NM_008503.5:304
Parp2-mRNA	-0.0553	0.068	-0.189	0.0779	0.962	0.878	1.06	0.442	0.531	loglinear	DNA Damage	NM_009632.2:1325
Lig1-mRNA	0.173	0.213	-0.244	0.59	1.13	0.844	1.51	0.443	0.531	lm.nb	Cell Cycle, DNA Damage	NM_001083188.1:1456
Dnmt3a-mRNA	-0.12	0.148	-0.411	0.171	0.92	0.752	1.13	0.444	0.531	lm.nb	Epigenetic Regulation	NM_007872.4:7160
Tnfsf10-mRNA	-0.3	0.372	-1.03	0.43	0.813	0.49	1.35	0.448	0.534	lm.nb	Apoptosis, Cytokine Signaling, Innate Immune Response	NM_009425.2:2055
Myc-mRNA	-0.138	0.173	-0.476	0.201	0.909	0.719	1.15	0.451	0.537	loglinear	Apoptosis, Cell Cycle, Cytokine Signaling, Growth Factor Signaling, Notch, Wnt	NM_010849.4:630
C5ar1-mRNA	-0.145	0.188	-0.513	0.223	0.904	0.701	1.17	0.466	0.553	loglinear	Inflammatory Signaling, Neurons and Neurotransmission	NM_007577.3:595
Ifitm3-mRNA	-0.116	0.152	-0.415	0.182	0.923	0.75	1.13	0.47	0.558	lm.nb	Adaptive Immune Response, Inflammatory Signaling	NM_025378.2:370
Nlgn1-mRNA	-0.134	0.177	-0.48	0.212	0.911	0.717	1.16	0.473	0.56	lm.nb	Matrix Remodeling, Neurons and Neurotransmission	NM_138666.3:1028
Ldha-mRNA	-0.0978	0.132	-0.356	0.16	0.934	0.782	1.12	0.481	0.569	lm.nb	Microglia Function	NM_010699.2:1354
Map3k1-mRNA	-0.154	0.208	-0.562	0.254	0.899	0.677	1.19	0.484	0.571	lm.nb	Adaptive Immune Response, Apoptosis, Growth Factor Signaling, Innate Immune Response	NM_011945.2:1640
Dusp7-mRNA	0.0944	0.129	-0.159	0.348	1.07	0.896	1.27	0.489	0.576	loglinear	Adaptive Immune Response, Angiogenesis, Cytokine Signaling, Growth Factor Signaling, Innate Immune Response, Insulin Signaling, Microglia Function	NM_153459.4:2094
Pten-mRNA	-0.0846	0.116	-0.313	0.143	0.943	0.805	1.1	0.49	0.576	loglinear	Adaptive Immune Response, Autophagy, DNA Damage, Growth Factor Signaling, Lipid Metabolism	NM_008960.2:5160
Nrm-mRNA	-0.138	0.19	-0.511	0.235	0.909	0.702	1.18	0.491	0.576	lm.nb	Microglia Function	NM_134122.2:466
Fcgr3-mRNA	-0.104	0.144	-0.387	0.178	0.93	0.765	1.13	0.493	0.577	loglinear	Adaptive Immune Response, Autophagy, Inflammatory Signaling, Innate Immune Response	NM_010188.5:1175
Igf1-mRNA	-0.261	0.361	-0.968	0.446	0.835	0.511	1.36	0.493	0.577	lm.nb	Carbohydrate Metabolism, DNA Damage, Growth Factor Signaling, Insulin Signaling, Microglia Function	NM_001111274.1:418
Ncf1-mRNA	-0.114	0.158	-0.424	0.196	0.924	0.745	1.15	0.494	0.577	loglinear	Adaptive Immune Response, Angiogenesis, Cellular Stress	NM_001286037.1:970
Il6ra-mRNA	0.0871	0.122	-0.152	0.327	1.06	0.9	1.25	0.499	0.581	loglinear	Cytokine Signaling, Growth Factor Signaling, Microglia Function	NM_010559.2:2825
Pld1-mRNA	0.0589	0.0828	-0.103	0.221	1.04	0.931	1.17	0.5	0.581	loglinear	Autophagy, Growth Factor Signaling	NM_001164056.1:520
Cycs-mRNA	-0.115	0.163	-0.435	0.205	0.923	0.74	1.15	0.504	0.584	loglinear	Apoptosis, Cellular Stress, DNA Damage	NM_007808.4:2510
Smc1a-mRNA	-0.0416	0.0591	-0.157	0.0742	0.972	0.897	1.05	0.504	0.584	loglinear	Cell Cycle, DNA Damage	NM_019710.2:1675
Kdm1a-mRNA	0.0497	0.071	-0.0895	0.189	1.04	0.94	1.14	0.506	0.585	loglinear	Epigenetic Regulation	NM_133872.1:1263
Tle3-mRNA	0.111	0.159	-0.201	0.423	1.08	0.87	1.34	0.509	0.587	lm.nb	Microglia Function, Notch, Wnt	NM_009389.2:3584
Chst8-mRNA	0.102	0.151	-0.193	0.397	1.07	0.875	1.32	0.519	0.598	lm.nb	Microglia Function	NM_175140.4:1196
Pak1-mRNA	0.0543	0.0802	-0.103	0.212	1.04	0.931	1.16	0.52	0.598	loglinear	Adaptive Immune Response, Angiogenesis, Growth Factor Signaling, Innate Immune Response, Microglia Function	NM_011035.2:1615
Casp3-mRNA	-0.0617	0.0921	-0.242	0.119	0.958	0.845	1.09	0.524	0.602	loglinear	Apoptosis, Cellular Stress, DNA Damage, Growth Factor Signaling, Innate Immune Response, Matrix Remodeling	NM_009810.2:630
Kdm2a-mRNA	0.051	0.0763	-0.0986	0.201	1.04	0.934	1.15	0.525	0.602	loglinear	Epigenetic Regulation	NM_001001984.2:4160
Rpl29-mRNA	-0.0878	0.133	-0.348	0.172	0.941	0.786	1.13	0.529	0.605	loglinear	Microglia Function	NM_009082.2:110
Casp2-mRNA	-0.103	0.157	-0.41	0.204	0.931	0.753	1.15	0.532	0.607	loglinear	Apoptosis, Growth Factor Signaling, Innate Immune Response	NM_007610.1:420
Cd68-mRNA	-0.0896	0.137	-0.357	0.178	0.94	0.781	1.13	0.533	0.607	lm.nb	Microglia Function	NM_009853.1:636
Prkar2a-mRNA	0.0453	0.0698	-0.0915	0.182	1.03	0.939	1.13	0.537	0.611	loglinear	Apoptosis, Growth Factor Signaling	NM_008924.2:2135
Tnfrsf25-mRNA	-0.466	0.723	-1.88	0.95	0.724	0.271	1.93	0.539	0.613	lm.nb	Apoptosis, Cytokine Signaling, NF-kB	NM_033042.3:685
Irf1-mRNA	-0.105	0.164	-0.427	0.217	0.93	0.744	1.16	0.545	0.617	lm.nb	Apoptosis, Inflammatory Signaling, Innate Immune Response	NM_008390.1:365
Txnrd1-mRNA	-0.0273	0.0433	-0.112	0.0575	0.981	0.925	1.04	0.548	0.62	loglinear	Cellular Stress	NM_015762.2:2245
Rpl28-mRNA	-0.0339	0.0554	-0.142	0.0747	0.977	0.906	1.05	0.56	0.633	loglinear	Microglia Function	NM_009081.2:106
Casp7-mRNA	0.0803	0.135	-0.184	0.344	1.06	0.88	1.27	0.57	0.643	loglinear	Apoptosis, Innate Immune Response	NM_007611.2:1468
Kit-mRNA	-0.192	0.332	-0.844	0.46	0.875	0.557	1.38	0.582	0.655	lm.nb	Adaptive Immune Response, Angiogenesis, Cytokine Signaling, Growth Factor Signaling, Insulin Signaling	NM_001122733.1:4275
Timeless-mRNA	0.0946	0.167	-0.232	0.422	1.07	0.851	1.34	0.588	0.661	loglinear	Cell Cycle, DNA Damage	NM_011589.1:3720
Tfg-mRNA	-0.0557	0.0987	-0.249	0.138	0.962	0.841	1.1	0.59	0.662	loglinear	Apoptosis, Neurons and Neurotransmission	NM_001252443.1:578
AI464131-mRNA	0.0771	0.142	-0.201	0.355	1.05	0.87	1.28	0.603	0.676	lm.nb		NM_001085515.2:1232
Rad50-mRNA	0.0471	0.0873	-0.124	0.218	1.03	0.918	1.16	0.606	0.677	loglinear	Cell Cycle, Cellular Stress, DNA Damage	NM_009012.2:4165
Tgfa-mRNA	-0.0578	0.108	-0.269	0.154	0.961	0.83	1.11	0.609	0.679	loglinear	Astrocyte Function, Microglia Function, Neurons and Neurotransmission	NM_031199.2:3360
Asb2-mRNA	0.125	0.235	-0.337	0.586	1.09	0.792	1.5	0.613	0.682	lm.nb	Adaptive Immune Response, Microglia Function	NM_023049.1:996
Jag1-mRNA	-0.0895	0.18	-0.443	0.264	0.94	0.736	1.2	0.635	0.706	loglinear	Innate Immune Response, Microglia Function, Notch	NM_013822.2:2155
Bad-mRNA	-0.0291	0.0597	-0.146	0.088	0.98	0.904	1.06	0.641	0.711	loglinear	Adaptive Immune Response, Apoptosis, Autophagy, Cellular Stress, Growth Factor Signaling	NM_007522.3:1146
Optn-mRNA	-0.0753	0.158	-0.385	0.235	0.949	0.766	1.18	0.649	0.719	lm.nb	Autophagy, Cell Cycle, Microglia Function	NM_181848.4:1018
Ncaph-mRNA	-0.138	0.293	-0.712	0.435	0.909	0.611	1.35	0.651	0.719	lm.nb	Cell Cycle, Microglia Function	NM_144818.3:1540
Ncor2-mRNA	0.0681	0.144	-0.215	0.351	1.05	0.862	1.28	0.651	0.719	lm.nb	Epigenetic Regulation, Notch	NM_011424.2:1156
Cd72-mRNA	-0.202	0.431	-1.05	0.643	0.869	0.484	1.56	0.654	0.721	lm.nb	Adaptive Immune Response, Inflammatory Signaling	NM_001110320.1:987
Mbd3-mRNA	0.0307	0.0658	-0.0982	0.16	1.02	0.934	1.12	0.655	0.721	loglinear	Epigenetic Regulation	NM_013595.2:420
Prkar1a-mRNA	-0.0212	0.0457	-0.111	0.0684	0.985	0.926	1.05	0.657	0.721	loglinear	Apoptosis, Growth Factor Signaling	NM_021880.2:2235
Casp9-mRNA	0.0315	0.0685	-0.103	0.166	1.02	0.931	1.12	0.659	0.723	loglinear	Adaptive Immune Response, Apoptosis, DNA Damage, Growth Factor Signaling, Innate Immune Response	NM_015733.4:1675
S1pr3-mRNA	-0.0931	0.213	-0.511	0.325	0.938	0.702	1.25	0.675	0.739	lm.nb	Astrocyte Function, Neurons and Neurotransmission	NM_010101.3:2939
Tie1-mRNA	0.143	0.33	-0.504	0.789	1.1	0.705	1.73	0.679	0.741	lm.nb		NM_011587.2:2715
Mal-mRNA	-0.0477	0.114	-0.271	0.176	0.968	0.829	1.13	0.688	0.751	loglinear	Oligodendrocyte Function	NM_001171187.1:685
Traf6-mRNA	-0.0538	0.135	-0.318	0.211	0.963	0.802	1.16	0.702	0.765	lm.nb	Adaptive Immune Response, Apoptosis, Autophagy, Cytokine Signaling, Growth Factor Signaling, Innate Immune Response, NF-kB	NM_009424.2:980
Kcnd1-mRNA	0.0849	0.214	-0.335	0.505	1.06	0.793	1.42	0.704	0.765	lm.nb	Microglia Function, Neurons and Neurotransmission	NM_008423.1:1400
Serpina3n-mRNA	0.061	0.159	-0.25	0.372	1.04	0.841	1.29	0.712	0.773	lm.nb	Astrocyte Function	NM_009252.2:119
Sesn2-mRNA	-0.0486	0.129	-0.301	0.203	0.967	0.812	1.15	0.717	0.776	loglinear	DNA Damage	NM_144907.1:1416
Ptger3-mRNA	-0.079	0.21	-0.491	0.333	0.947	0.711	1.26	0.718	0.777	lm.nb	Microglia Function, Neurons and Neurotransmission	NM_011196.2:162
Sox4-mRNA	-0.0474	0.128	-0.298	0.204	0.968	0.813	1.15	0.722	0.78	lm.nb	Microglia Function, Wnt	NM_009238.2:2635
Tmem206-mRNA	-0.032	0.0909	-0.21	0.146	0.978	0.864	1.11	0.736	0.793	loglinear	Microglia Function	NM_025864.3:845
Prkar2b-mRNA	0.074	0.213	-0.344	0.492	1.05	0.788	1.41	0.739	0.795	lm.nb	Apoptosis, Cell Cycle, Growth Factor Signaling	NM_011158.3:918
Rad9a-mRNA	-0.0529	0.156	-0.358	0.252	0.964	0.78	1.19	0.744	0.797	lm.nb	Cell Cycle, DNA Damage	NM_011237.2:490
Entpd2-mRNA	0.0436	0.128	-0.208	0.295	1.03	0.866	1.23	0.744	0.797	loglinear	Astrocyte Function	NM_009849.2:1016
Apc-mRNA	-0.0161	0.0475	-0.109	0.077	0.989	0.927	1.05	0.745	0.797	loglinear	Apoptosis, Astrocyte Function, Wnt	NM_007462.3:645
Lfng-mRNA	0.0461	0.137	-0.223	0.315	1.03	0.857	1.24	0.746	0.797	loglinear	Microglia Function, Notch	NM_008494.3:1965
Epg5-mRNA	0.0261	0.0777	-0.126	0.178	1.02	0.916	1.13	0.747	0.797	loglinear	Autophagy	NM_001195633.1:2436
Kmt2a-mRNA	0.0467	0.142	-0.232	0.326	1.03	0.851	1.25	0.752	0.801	lm.nb	Epigenetic Regulation	NM_001081049.1:2080
Lrg1-mRNA	0.17	0.521	-0.852	1.19	1.12	0.554	2.28	0.754	0.802	lm.nb	Inflammatory Signaling	NM_029796.2:1161
Reln-mRNA	0.0875	0.283	-0.466	0.641	1.06	0.724	1.56	0.766	0.813	lm.nb	Growth Factor Signaling, Matrix Remodeling, Neurons and Neurotransmission	NM_011261.2:2545
Abcc8-mRNA	0.0602	0.195	-0.323	0.443	1.04	0.8	1.36	0.767	0.813	loglinear	Inflammatory Signaling, Neurons and Neurotransmission	NM_011510.3:1740
Plekhm1-mRNA	-0.0409	0.135	-0.305	0.223	0.972	0.809	1.17	0.771	0.814	loglinear	Oligodendrocyte Function	NM_183034.1:3060
Ppfia4-mRNA	-0.0614	0.203	-0.459	0.336	0.958	0.728	1.26	0.771	0.814	lm.nb	Microglia Function, Neurons and Neurotransmission	NM_001144855.1:454
Slco2b1-mRNA	-0.035	0.116	-0.262	0.192	0.976	0.834	1.14	0.772	0.814	loglinear	Carbohydrate Metabolism	NM_175316.3:2720
Fas-mRNA	-0.128	0.429	-0.968	0.713	0.915	0.511	1.64	0.774	0.814	lm.nb	Apoptosis, Cellular Stress, Cytokine Signaling, DNA Damage, Growth Factor Signaling, Innate Immune Response	NM_007987.2:95
Atg7-mRNA	0.0274	0.0921	-0.153	0.208	1.02	0.899	1.15	0.775	0.814	loglinear	Adaptive Immune Response, Autophagy, Cellular Stress	NM_028835.1:855
Stmn1-mRNA	-0.0266	0.0961	-0.215	0.162	0.982	0.862	1.12	0.79	0.829	loglinear	Growth Factor Signaling, Microglia Function	NM_019641.3:595
Pik3r1-mRNA	0.0266	0.0968	-0.163	0.216	1.02	0.893	1.16	0.791	0.829	loglinear	Adaptive Immune Response, Angiogenesis, Apoptosis, Autophagy, Carbohydrate Metabolism, Cytokine Signaling, Growth Factor Signaling, Innate Immune Response, Insulin Signaling, Lipid Metabolism	NM_001024955.1:5664
Kdm5c-mRNA	-0.0298	0.121	-0.266	0.207	0.98	0.832	1.15	0.812	0.849	lm.nb	Epigenetic Regulation	NM_013668.3:750
Il15ra-mRNA	-0.0361	0.156	-0.342	0.27	0.975	0.789	1.21	0.824	0.86	loglinear	Cytokine Signaling, Inflammatory Signaling	NM_008358.2:800
Setdb1-mRNA	0.0372	0.163	-0.283	0.358	1.03	0.822	1.28	0.826	0.862	loglinear	Epigenetic Regulation	NM_018877.2:1625
Iqsec1-mRNA	-0.0289	0.134	-0.292	0.234	0.98	0.817	1.18	0.836	0.87	lm.nb	Autophagy	NM_001134383.1:1792
Kdm3a-mRNA	-0.0261	0.122	-0.266	0.214	0.982	0.832	1.16	0.837	0.87	loglinear	Epigenetic Regulation	NM_001038695.2:4110
Apex1-mRNA	0.0266	0.134	-0.236	0.289	1.02	0.849	1.22	0.848	0.88	lm.nb	Cell Cycle, DNA Damage	NM_009687.2:289
Nrp2-mRNA	-0.0295	0.157	-0.338	0.279	0.98	0.791	1.21	0.857	0.887	lm.nb	Angiogenesis, Microglia Function	NM_001077403.1:610
Ms4a4a-mRNA	0.0521	0.285	-0.506	0.61	1.04	0.704	1.53	0.86	0.889	lm.nb		XM_003086124.1:252
Ccng2-mRNA	-0.0143	0.0806	-0.172	0.144	0.99	0.887	1.1	0.864	0.892	loglinear	Cell Cycle, DNA Damage	NM_007635.4:1536
Ngfr-mRNA	-0.0647	0.368	-0.785	0.656	0.956	0.58	1.58	0.865	0.892	lm.nb	Apoptosis, Cellular Stress, Cytokine Signaling, Growth Factor Signaling	NM_033217.3:1995
Blm-mRNA	0.0257	0.147	-0.263	0.314	1.02	0.833	1.24	0.866	0.892	loglinear	Cell Cycle, DNA Damage	NM_001042527.2:264
Csk-mRNA	0.0331	0.198	-0.355	0.421	1.02	0.782	1.34	0.872	0.895	lm.nb	Adaptive Immune Response, Angiogenesis, Autophagy, Growth Factor Signaling, Insulin Signaling	NM_007783.2:268
Cd6-mRNA	0.0956	0.574	-1.03	1.22	1.07	0.49	2.33	0.873	0.895	lm.nb	Matrix Remodeling	NM_001037801.2:1315
Rac1-mRNA	-0.00694	0.047	-0.099	0.0851	0.995	0.934	1.06	0.887	0.908	loglinear	Adaptive Immune Response, Angiogenesis, Autophagy, Growth Factor Signaling, Innate Immune Response, Neurons and Neurotransmission, Wnt	NM_009007.2:1045
Bak1-mRNA	0.0131	0.0964	-0.176	0.202	1.01	0.885	1.15	0.896	0.916	loglinear	Apoptosis	NM_007523.2:470
Irf7-mRNA	0.0328	0.246	-0.449	0.514	1.02	0.733	1.43	0.898	0.916	lm.nb	Apoptosis, Inflammatory Signaling, Innate Immune Response	NM_016850.2:705
Smarca4-mRNA	-0.0127	0.0958	-0.2	0.175	0.991	0.87	1.13	0.898	0.916	loglinear	Epigenetic Regulation, Wnt	NM_011417.2:3540
Bax-mRNA	-0.0154	0.125	-0.26	0.229	0.989	0.835	1.17	0.905	0.921	loglinear	Apoptosis, DNA Damage	NM_007527.3:735
Wdr5-mRNA	0.00491	0.0518	-0.0966	0.106	1	0.935	1.08	0.927	0.942	loglinear	Epigenetic Regulation	NM_080848.2:1704
Sin3a-mRNA	0.00549	0.0652	-0.122	0.133	1	0.919	1.1	0.935	0.948	loglinear	Epigenetic Regulation	NM_001110350.1:3585
Csf1-mRNA	-0.0103	0.124	-0.254	0.233	0.993	0.839	1.18	0.936	0.948	lm.nb	Astrocyte Function, Autophagy, Cytokine Signaling, Growth Factor Signaling, Innate Immune Response, Microglia Function	NM_001113530.1:833
Adamts16-mRNA	0.0375	0.614	-1.17	1.24	1.03	0.446	2.36	0.953	0.964	lm.nb	Matrix Remodeling, Microglia Function	NM_172053.2:1918
Trat1-mRNA	-0.0354	0.605	-1.22	1.15	0.976	0.429	2.22	0.955	0.964	lm.nb	Adaptive Immune Response, Growth Factor Signaling	NM_198297.3:535
Mcm6-mRNA	0.00659	0.115	-0.219	0.233	1	0.859	1.17	0.956	0.964	loglinear	Cell Cycle	NM_008567.1:1118
Emcn-mRNA	0.00696	0.15	-0.287	0.301	1	0.819	1.23	0.964	0.97	loglinear		NM_001163522.1:230
Crebbp-mRNA	0.00437	0.113	-0.217	0.226	1	0.86	1.17	0.97	0.975	loglinear	Cell Cycle, Cellular Stress, Cytokine Signaling, Epigenetic Regulation, Inflammatory Signaling, Innate Immune Response, Lipid Metabolism, Notch, Wnt	NM_001025432.1:3770
Igf2r-mRNA	0.00319	0.144	-0.279	0.285	1	0.824	1.22	0.983	0.986	lm.nb	Microglia Function, Neurons and Neurotransmission	NM_010515.1:2585
Ikbkb-mRNA	-0.000866	0.0957	-0.188	0.187	0.999	0.878	1.14	0.993	0.995	loglinear	Adaptive Immune Response, Apoptosis, Cytokine Signaling, Growth Factor Signaling, Inflammatory Signaling, Innate Immune Response, NF-kB	NM_010546.2:498
Trp53bp2-mRNA	5.69e-05	0.11	-0.216	0.216	1	0.861	1.16	1	1	loglinear	Apoptosis	NM_173378.2:2328

## Sheet: Old D7 vs Mock
	Log2 fold change	std error (log2)	Lower confidence limit (log2)	Upper confidence limit (log2)	Linear fold change	Lower confidence limit (linear)	Upper confidence limit (linear)	P-value	BH.p.value	method	Gene.sets	probe.ID
Rala-mRNA	-0.375	0.0222	-0.419	-0.331	0.771	0.748	0.795	6.34e-07	0.000404	loglinear	Autophagy, Growth Factor Signaling, Neurons and Neurotransmission	NM_019491.5:605
Olfml3-mRNA	-1.05	0.0768	-1.2	-0.904	0.482	0.434	0.535	2.56e-06	0.000814	loglinear	Matrix Remodeling	NM_133859.2:1035
Mpeg1-mRNA	-0.893	0.069	-1.03	-0.757	0.539	0.49	0.592	3.83e-06	0.000814	loglinear	Inflammatory Signaling	NM_010821.1:4135
Rad1-mRNA	-0.33	0.0273	-0.384	-0.277	0.795	0.766	0.825	6.07e-06	0.000829	loglinear	Cell Cycle, DNA Damage	NM_011232.2:406
Sqstm1-mRNA	0.303	0.0253	0.253	0.353	1.23	1.19	1.28	6.51e-06	0.000829	loglinear	Autophagy, Cytokine Signaling, Growth Factor Signaling	NM_011018.2:1430
Atg5-mRNA	-0.537	0.0514	-0.637	-0.436	0.689	0.643	0.739	1.62e-05	0.00119	loglinear	Autophagy, Cellular Stress, Innate Immune Response	NM_001314013.1:262
Eed-mRNA	-0.514	0.0499	-0.612	-0.416	0.7	0.654	0.749	1.77e-05	0.00119	loglinear	Cellular Stress, Epigenetic Regulation	NM_021876.3:1000
Bmi1-mRNA	-0.643	0.063	-0.767	-0.52	0.64	0.588	0.698	1.86e-05	0.00119	loglinear	Cellular Stress, Epigenetic Regulation	NM_007552.4:3354
Bdnf-mRNA	-0.95	0.0933	-1.13	-0.767	0.518	0.456	0.588	1.89e-05	0.00119	loglinear	Growth Factor Signaling, Neurons and Neurotransmission	NM_007540.4:3260
Fkbp5-mRNA	1.48	0.145	1.19	1.76	2.78	2.28	3.39	1.92e-05	0.00119	lm.nb	Astrocyte Function	NM_010220.3:2125
Vamp7-mRNA	-0.761	0.0756	-0.909	-0.612	0.59	0.533	0.654	2.05e-05	0.00119	loglinear	Autophagy, Neurons and Neurotransmission	NM_011515.4:390
Bnip3l-mRNA	-0.445	0.0467	-0.537	-0.354	0.734	0.689	0.783	2.92e-05	0.00143	loglinear	Apoptosis, Autophagy	NM_009761.3:1738
Tyrobp-mRNA	-1.19	0.126	-1.44	-0.946	0.438	0.369	0.519	3.03e-05	0.00143	lm.nb	Adaptive Immune Response, Innate Immune Response	NM_011662.2:130
Syp-mRNA	0.545	0.0577	0.431	0.658	1.46	1.35	1.58	3.15e-05	0.00143	loglinear	Neurons and Neurotransmission	NM_009305.2:732
Suv39h1-mRNA	0.57	0.0635	0.446	0.695	1.48	1.36	1.62	4.31e-05	0.00179	loglinear	Epigenetic Regulation	NM_011514.2:396
C1qa-mRNA	-0.566	0.0635	-0.691	-0.442	0.675	0.62	0.736	4.5e-05	0.00179	loglinear	Innate Immune Response	NM_007572.2:566
Bbc3-mRNA	0.874	0.101	0.677	1.07	1.83	1.6	2.1	5.42e-05	0.00194	loglinear	Apoptosis, DNA Damage	NM_133234.1:1461
Cdkn1a-mRNA	1.72	0.201	1.32	2.11	3.29	2.5	4.32	5.91e-05	0.00194	lm.nb	Adaptive Immune Response, Cell Cycle, Cellular Stress, Cytokine Signaling, DNA Damage, Growth Factor Signaling	NM_007669.4:1670
Hmgb1-mRNA	-0.545	0.0639	-0.67	-0.42	0.685	0.628	0.748	6.07e-05	0.00194	loglinear	Apoptosis, Autophagy, Inflammatory Signaling, Innate Immune Response	NM_010439.3:1574
Fcrls-mRNA	-1.59	0.187	-1.96	-1.22	0.332	0.258	0.428	6.14e-05	0.00194	loglinear	Microglia Function	NM_030707.3:925
Gpr34-mRNA	-1.47	0.175	-1.82	-1.13	0.36	0.284	0.457	6.57e-05	0.00194	lm.nb	Microglia Function	NM_011823.4:256
Ly6a-mRNA	1.73	0.206	1.33	2.14	3.32	2.51	4.4	6.69e-05	0.00194	lm.nb	Innate Immune Response	NM_010738.2:206
Tgfbr1-mRNA	-0.517	0.0645	-0.643	-0.39	0.699	0.64	0.763	8.99e-05	0.00244	loglinear	Cytokine Signaling, Growth Factor Signaling	NM_009370.2:4425
Fgl2-mRNA	-1.42	0.178	-1.77	-1.07	0.373	0.293	0.475	9.19e-05	0.00244	lm.nb	Inflammatory Signaling	NM_008013.2:3470
Lyn-mRNA	-1.26	0.163	-1.58	-0.945	0.416	0.334	0.519	0.000109	0.00278	lm.nb	Adaptive Immune Response, Autophagy, Cytokine Signaling, Growth Factor Signaling, NF-kB	NM_010747.1:1725
Pex14-mRNA	0.497	0.0652	0.37	0.625	1.41	1.29	1.54	0.000123	0.00293	loglinear	Autophagy	NM_019781.2:597
Birc2-mRNA	-0.287	0.0377	-0.361	-0.213	0.819	0.778	0.862	0.000124	0.00293	loglinear	Apoptosis, Cytokine Signaling, Innate Immune Response, NF-kB	NM_007465.2:1230
C1qb-mRNA	-0.54	0.0726	-0.682	-0.398	0.688	0.623	0.759	0.000145	0.00329	loglinear	Innate Immune Response	NM_009777.2:865
Fcer1g-mRNA	-0.827	0.112	-1.05	-0.608	0.564	0.484	0.656	0.00015	0.00329	loglinear	Adaptive Immune Response, Autophagy, Inflammatory Signaling, Innate Immune Response	NM_010185.4:264
Akt2-mRNA	-1.08	0.148	-1.37	-0.793	0.472	0.386	0.577	0.000159	0.00338	loglinear	Adaptive Immune Response, Angiogenesis, Apoptosis, Autophagy, Carbohydrate Metabolism, Cytokine Signaling, Growth Factor Signaling, Innate Immune Response, Insulin Signaling, Neurons and Neurotransmission, Wnt	NM_001110208.1:2504
Ugt8a-mRNA	-1.14	0.159	-1.45	-0.826	0.455	0.366	0.564	0.000185	0.0038	lm.nb	Lipid Metabolism, Oligodendrocyte Function	NM_011674.4:138
Rgl1-mRNA	0.467	0.0659	0.337	0.596	1.38	1.26	1.51	0.000198	0.00393	loglinear	Growth Factor Signaling, Microglia Function	NM_016846.3:3320
Lamp2-mRNA	-0.361	0.0513	-0.462	-0.261	0.778	0.726	0.835	0.000204	0.00393	loglinear	Autophagy	NM_001017959.1:908
Clec7a-mRNA	-1.63	0.24	-2.1	-1.16	0.323	0.233	0.447	0.00025	0.00449	lm.nb	Autophagy	NM_020008.2:1008
Tmem100-mRNA	-0.802	0.118	-1.03	-0.57	0.574	0.488	0.674	0.000261	0.00449	loglinear	Microglia Function	NM_026433.2:1350
Casp1-mRNA	-0.812	0.121	-1.05	-0.575	0.569	0.483	0.671	0.000275	0.00449	loglinear	Apoptosis, Cytokine Signaling, Innate Immune Response	NM_009807.2:259
Pdpn-mRNA	-0.883	0.132	-1.14	-0.625	0.542	0.453	0.649	0.000277	0.00449	loglinear	Matrix Remodeling	NM_010329.2:1625
Hat1-mRNA	-0.721	0.108	-0.932	-0.51	0.607	0.524	0.702	0.000278	0.00449	loglinear	Epigenetic Regulation	NM_026115.4:1270
Top2a-mRNA	-1.79	0.268	-2.32	-1.26	0.289	0.201	0.416	0.000283	0.00449	lm.nb	Apoptosis, Cell Cycle	NM_011623.2:1953
Prdx1-mRNA	-0.346	0.0518	-0.448	-0.245	0.787	0.733	0.844	0.000284	0.00449	loglinear	Cellular Stress	NM_011034.4:1131
Fcgr1-mRNA	-0.653	0.0981	-0.846	-0.461	0.636	0.557	0.727	0.000289	0.00449	loglinear	Adaptive Immune Response, Autophagy, Inflammatory Signaling	NM_010186.5:185
Vps4a-mRNA	0.277	0.042	0.194	0.359	1.21	1.14	1.28	0.000306	0.0046	loglinear	Autophagy, Neurons and Neurotransmission	NM_126165.1:994
Calr-mRNA	-0.435	0.0661	-0.565	-0.305	0.74	0.676	0.809	0.00031	0.0046	loglinear	Adaptive Immune Response, Autophagy, Neurons and Neurotransmission	NM_007591.3:551
Braf-mRNA	0.437	0.0672	0.306	0.569	1.35	1.24	1.48	0.000332	0.00479	loglinear	Adaptive Immune Response, Angiogenesis, Apoptosis, Cytokine Signaling, Growth Factor Signaling, Innate Immune Response, Insulin Signaling, Neurons and Neurotransmission	NM_139294.5:1102
Nfkbia-mRNA	1.08	0.167	0.753	1.41	2.11	1.69	2.65	0.000341	0.00479	loglinear	Adaptive Immune Response, Apoptosis, Growth Factor Signaling, Inflammatory Signaling, Innate Immune Response, NF-kB	NM_010907.2:646
Pmp22-mRNA	-0.715	0.111	-0.932	-0.498	0.609	0.524	0.708	0.000346	0.00479	loglinear	Microglia Function	NM_008885.2:395
Tlr4-mRNA	-0.919	0.15	-1.21	-0.625	0.529	0.432	0.648	0.000475	0.00643	loglinear	Apoptosis, Growth Factor Signaling, Inflammatory Signaling, Innate Immune Response, NF-kB	NM_021297.2:2510
Ctss-mRNA	-0.551	0.0907	-0.728	-0.373	0.683	0.604	0.772	0.000504	0.00656	loglinear	Adaptive Immune Response, Innate Immune Response, Matrix Remodeling, Microglia Function	NM_021281.2:740
Hira-mRNA	0.354	0.0584	0.24	0.469	1.28	1.18	1.38	0.000505	0.00656	loglinear	Cellular Stress, Epigenetic Regulation	NM_010435.2:3210
Csf3r-mRNA	-1.32	0.219	-1.75	-0.888	0.401	0.298	0.54	0.000536	0.00679	lm.nb	Cytokine Signaling, Growth Factor Signaling	NM_001252651.1:1294
Kdm4a-mRNA	0.533	0.0889	0.359	0.707	1.45	1.28	1.63	0.000546	0.00679	loglinear	DNA Damage, Epigenetic Regulation	NM_172382.2:1675
Fcgr2b-mRNA	-0.672	0.112	-0.893	-0.452	0.627	0.539	0.731	0.000554	0.00679	loglinear	Adaptive Immune Response, Autophagy	NM_001077189.1:1225
Creb1-mRNA	-0.472	0.0793	-0.628	-0.317	0.721	0.647	0.803	0.000568	0.00681	loglinear	Adaptive Immune Response, Carbohydrate Metabolism, DNA Damage, Growth Factor Signaling, Innate Immune Response, Neurons and Neurotransmission, Notch	NM_001037726.1:2734
Csf1r-mRNA	-0.407	0.0686	-0.542	-0.273	0.754	0.687	0.828	0.000578	0.00681	loglinear	Cytokine Signaling, Growth Factor Signaling, Microglia Function	NM_001037859.1:3655
Jun-mRNA	0.5	0.0845	0.334	0.665	1.41	1.26	1.59	0.000589	0.00683	loglinear	Adaptive Immune Response, Apoptosis, Cellular Stress, Growth Factor Signaling, Innate Immune Response, Notch, Wnt	NM_010591.2:2212
Tm4sf1-mRNA	-0.797	0.135	-1.06	-0.532	0.576	0.479	0.692	0.000609	0.00685	loglinear	Astrocyte Function	NM_008536.3:652
Pla2g5-mRNA	-0.928	0.158	-1.24	-0.619	0.526	0.424	0.651	0.000613	0.00685	loglinear	Autophagy, Growth Factor Signaling	NM_001122954.1:1540
Mertk-mRNA	0.467	0.0803	0.31	0.625	1.38	1.24	1.54	0.000651	0.00706	loglinear	Autophagy, Microglia Function	NM_008587.1:1320
Ptpn6-mRNA	-0.577	0.0993	-0.772	-0.383	0.67	0.586	0.767	0.000654	0.00706	loglinear	Adaptive Immune Response, Cytokine Signaling, Growth Factor Signaling, Inflammatory Signaling, Innate Immune Response	NM_013545.2:1691
Pcna-mRNA	-0.366	0.0636	-0.491	-0.242	0.776	0.711	0.846	0.000693	0.00721	loglinear	Cell Cycle, DNA Damage	NM_011045.2:590
Ago4-mRNA	-1.17	0.204	-1.58	-0.774	0.443	0.336	0.585	0.000702	0.00721	loglinear	Adaptive Immune Response, Cellular Stress, Epigenetic Regulation, Growth Factor Signaling, Notch, Wnt	NM_153177.3:1576
Was-mRNA	-0.89	0.155	-1.19	-0.586	0.54	0.437	0.666	0.000702	0.00721	loglinear	Adaptive Immune Response, Autophagy	NM_009515.2:1617
Il10rb-mRNA	-0.488	0.0857	-0.656	-0.32	0.713	0.635	0.801	0.000743	0.00751	loglinear	Cytokine Signaling, Microglia Function	NM_008349.5:465
Suv39h2-mRNA	-0.543	0.0957	-0.731	-0.355	0.686	0.603	0.782	0.000755	0.00752	loglinear	Epigenetic Regulation	NM_022724.4:1427
Hpgds-mRNA	-0.936	0.167	-1.26	-0.608	0.523	0.417	0.656	0.000817	0.00779	lm.nb	Lipid Metabolism	NM_019455.4:425
Rsad2-mRNA	-0.917	0.164	-1.24	-0.596	0.53	0.424	0.662	0.000819	0.00779	lm.nb	Inflammatory Signaling, Microglia Function	NM_021384.2:3185
Cd24a-mRNA	-0.962	0.172	-1.3	-0.625	0.513	0.407	0.649	0.00082	0.00779	lm.nb	Adaptive Immune Response	NM_009846.2:584
Sumo1-mRNA	-0.714	0.128	-0.965	-0.462	0.61	0.512	0.726	0.000851	0.00786	loglinear	Cell Cycle, Cytokine Signaling, DNA Damage, Inflammatory Signaling	NM_009460.1:720
Atg9a-mRNA	0.372	0.067	0.241	0.504	1.29	1.18	1.42	0.000852	0.00786	loglinear	Autophagy, Cellular Stress	NM_001003917.3:340
Rtn4rl1-mRNA	0.713	0.129	0.46	0.966	1.64	1.38	1.95	0.000878	0.00796	loglinear	Microglia Function	NM_177708.4:2075
Ccr2-mRNA	-1.38	0.251	-1.88	-0.893	0.383	0.272	0.538	0.000887	0.00796	lm.nb	Cytokine Signaling, Inflammatory Signaling, Microglia Function	NM_009915.2:2965
Atg3-mRNA	-0.274	0.05	-0.372	-0.176	0.827	0.773	0.885	0.000932	0.00824	loglinear	Autophagy, Cellular Stress	NM_026402.3:862
Ptprc-mRNA	-0.876	0.161	-1.19	-0.561	0.545	0.438	0.678	0.000958	0.00836	loglinear	Adaptive Immune Response, Matrix Remodeling	NM_011210.3:2320
P2ry12-mRNA	-0.843	0.157	-1.15	-0.536	0.557	0.451	0.69	0.00103	0.00887	lm.nb	Microglia Function	NM_027571.3:439
C1qc-mRNA	-0.533	0.102	-0.733	-0.333	0.691	0.602	0.794	0.00121	0.0101	loglinear	Innate Immune Response	NM_007574.2:708
Bcl2a1a-mRNA	-1.15	0.221	-1.58	-0.717	0.451	0.334	0.609	0.00124	0.0101	lm.nb	Apoptosis, NF-kB	NM_009742.3:175
B3gnt5-mRNA	-3.69	0.708	-5.07	-2.3	0.0777	0.0297	0.203	0.00124	0.0101	lm.nb	Astrocyte Function	NM_001159407.1:1738
Crem-mRNA	-0.756	0.145	-1.04	-0.471	0.592	0.486	0.721	0.00125	0.0101	lm.nb	Neurons and Neurotransmission	NM_001110853.1:1840
Itgb5-mRNA	-0.688	0.132	-0.947	-0.428	0.621	0.519	0.743	0.00126	0.0101	lm.nb	Adaptive Immune Response, Growth Factor Signaling, Matrix Remodeling	NM_001145884.1:1270
Myd88-mRNA	-0.64	0.124	-0.882	-0.398	0.642	0.543	0.759	0.00128	0.0101	loglinear	Apoptosis, Cytokine Signaling, Growth Factor Signaling, Inflammatory Signaling, Innate Immune Response, NF-kB	NM_010851.2:1595
Rab6b-mRNA	0.399	0.077	0.248	0.55	1.32	1.19	1.46	0.00128	0.0101	loglinear	Microglia Function	NM_173781.4:715
Npl-mRNA	-0.802	0.156	-1.11	-0.496	0.574	0.464	0.709	0.00133	0.0103	loglinear	Microglia Function	NM_028749.1:600
Ezh2-mRNA	-0.859	0.168	-1.19	-0.531	0.551	0.439	0.692	0.00136	0.0104	lm.nb	Cellular Stress, Epigenetic Regulation	NM_007971.2:425
Cd86-mRNA	-0.95	0.185	-1.31	-0.586	0.518	0.402	0.666	0.00137	0.0104	loglinear	Adaptive Immune Response, Growth Factor Signaling, Matrix Remodeling, Microglia Function	NM_019388.3:251
Cd74-mRNA	-1.53	0.302	-2.12	-0.934	0.347	0.231	0.523	0.00147	0.0108	lm.nb	Adaptive Immune Response, Inflammatory Signaling	NM_001042605.1:391
Slc1a3-mRNA	-0.638	0.126	-0.885	-0.39	0.643	0.541	0.763	0.00147	0.0108	lm.nb	Astrocyte Function, Neurons and Neurotransmission	NM_148938.3:3865
Nfkb2-mRNA	-1.4	0.279	-1.95	-0.856	0.378	0.259	0.552	0.00152	0.0108	lm.nb	Apoptosis, Cytokine Signaling, Growth Factor Signaling, Inflammatory Signaling, Innate Immune Response, NF-kB	NM_019408.2:1150
Sall1-mRNA	-0.579	0.115	-0.804	-0.353	0.67	0.573	0.783	0.00153	0.0108	loglinear	Epigenetic Regulation	NM_021390.3:4875
Smarca5-mRNA	-0.328	0.0654	-0.457	-0.2	0.796	0.729	0.87	0.00153	0.0108	loglinear	Cell Cycle, DNA Damage, Epigenetic Regulation	NM_053124.2:2934
Cytip-mRNA	-2.56	0.511	-3.56	-1.56	0.169	0.0846	0.339	0.00154	0.0108	lm.nb	Microglia Function	NM_139200.4:1080
Opalin-mRNA	-0.884	0.176	-1.23	-0.538	0.542	0.426	0.689	0.00155	0.0108	lm.nb	Oligodendrocyte Function	NM_153520.1:201
Irak4-mRNA	-0.602	0.12	-0.838	-0.366	0.659	0.56	0.776	0.00157	0.0109	loglinear	Apoptosis, Cytokine Signaling, Innate Immune Response, NF-kB	NM_029926.5:250
Atp6v0e-mRNA	-0.464	0.0935	-0.648	-0.281	0.725	0.638	0.823	0.00163	0.0111	loglinear	Growth Factor Signaling, Insulin Signaling, Microglia Function	NM_025272.2:585
Gstm1-mRNA	-0.753	0.152	-1.05	-0.455	0.593	0.483	0.73	0.00166	0.0112	loglinear	Cellular Stress, Inflammatory Signaling	NM_010358.5:50
Il2rg-mRNA	-1.04	0.212	-1.46	-0.625	0.486	0.364	0.648	0.00174	0.0115	lm.nb	Adaptive Immune Response, Angiogenesis, Cytokine Signaling, Growth Factor Signaling, Inflammatory Signaling, Insulin Signaling	NM_013563.3:566
Mcm5-mRNA	-0.689	0.141	-0.965	-0.414	0.62	0.512	0.751	0.00175	0.0115	loglinear	Cell Cycle, Inflammatory Signaling	NM_008566.2:2244
Ccng2-mRNA	-0.422	0.0861	-0.591	-0.253	0.746	0.664	0.839	0.00175	0.0115	loglinear	Cell Cycle, DNA Damage	NM_007635.4:1536
Casp8-mRNA	-0.734	0.151	-1.03	-0.439	0.601	0.49	0.738	0.0018	0.0117	loglinear	Apoptosis, DNA Damage, Innate Immune Response, Microglia Function	NM_009812.2:1463
Pttg1-mRNA	-0.403	0.0834	-0.567	-0.24	0.756	0.675	0.847	0.00189	0.0122	loglinear	Cell Cycle, DNA Damage	NM_001131054.1:288
Pla2g4a-mRNA	-1.01	0.209	-1.42	-0.595	0.498	0.375	0.662	0.00197	0.0124	lm.nb	Autophagy, Cellular Stress, Growth Factor Signaling, Lipid Metabolism, Oligodendrocyte Function	NM_008869.2:1525
Grin2b-mRNA	0.872	0.182	0.516	1.23	1.83	1.43	2.34	0.00198	0.0124	lm.nb	Adaptive Immune Response, Angiogenesis, Cytokine Signaling, Growth Factor Signaling, Insulin Signaling, Neurons and Neurotransmission	NM_008171.3:6340
Rhoa-mRNA	-0.356	0.0742	-0.501	-0.21	0.782	0.707	0.864	0.00199	0.0124	loglinear	Angiogenesis, Autophagy, Growth Factor Signaling, Wnt	NM_016802.4:1885
Pllp-mRNA	-0.646	0.135	-0.911	-0.381	0.639	0.532	0.768	0.00201	0.0125	loglinear	Oligodendrocyte Function	NM_026385.3:345
Man2b1-mRNA	0.36	0.076	0.211	0.509	1.28	1.16	1.42	0.00212	0.013	loglinear	Microglia Function	NM_010764.2:1658
Ly9-mRNA	-1.06	0.225	-1.5	-0.62	0.479	0.353	0.65	0.00215	0.0131	loglinear	Innate Immune Response	NM_008534.2:1190
Grm2-mRNA	0.631	0.134	0.368	0.893	1.55	1.29	1.86	0.00218	0.0131	lm.nb	Neurons and Neurotransmission	NM_001160353.1:2770
Atr-mRNA	-0.457	0.0974	-0.648	-0.266	0.728	0.638	0.831	0.00223	0.0132	loglinear	Apoptosis, Cell Cycle, Cellular Stress, DNA Damage	NM_019864.1:4392
Ehmt2-mRNA	0.334	0.0713	0.194	0.473	1.26	1.14	1.39	0.00227	0.0132	loglinear	Cellular Stress, Epigenetic Regulation	NM_145830.1:3475
Mavs-mRNA	-0.493	0.105	-0.699	-0.286	0.711	0.616	0.82	0.00227	0.0132	loglinear	Inflammatory Signaling, Innate Immune Response	NM_144888.2:1162
Tmem64-mRNA	-0.489	0.105	-0.695	-0.284	0.712	0.618	0.821	0.00229	0.0132	loglinear	Microglia Function	NM_181401.3:1125
Dlg1-mRNA	-0.311	0.0675	-0.444	-0.179	0.806	0.735	0.883	0.00244	0.014	loglinear	Neurons and Neurotransmission	NM_001252433.1:1064
Nlgn2-mRNA	0.481	0.105	0.274	0.687	1.4	1.21	1.61	0.0026	0.0148	loglinear	Matrix Remodeling, Neurons and Neurotransmission	NM_198862.2:1204
Tnfsf12-mRNA	-0.457	0.101	-0.655	-0.26	0.728	0.635	0.835	0.00265	0.0149	loglinear	Cytokine Signaling, Inflammatory Signaling, NF-kB	NM_011614.3:1215
Hus1-mRNA	-0.399	0.0888	-0.573	-0.225	0.758	0.672	0.856	0.00282	0.0158	loglinear	Cell Cycle, DNA Damage	NM_008316.2:2505
Rps10-mRNA	-0.39	0.0871	-0.561	-0.219	0.763	0.678	0.859	0.00287	0.0158	loglinear	Microglia Function	NM_025963.3:318
Kcnk13-mRNA	-1.11	0.247	-1.59	-0.623	0.464	0.332	0.649	0.00288	0.0158	lm.nb	Microglia Function, Neurons and Neurotransmission	NM_146037.1:1430
Islr2-mRNA	1.08	0.242	0.605	1.55	2.11	1.52	2.93	0.00294	0.0159	lm.nb	Neurons and Neurotransmission	NM_001161538.1:1782
Trem2-mRNA	-0.659	0.148	-0.95	-0.369	0.633	0.518	0.774	0.00297	0.0159	loglinear	Adaptive Immune Response, Inflammatory Signaling, Microglia Function	NM_031254.2:646
Rpl36al-mRNA	-0.6	0.135	-0.864	-0.336	0.66	0.549	0.792	0.00298	0.0159	loglinear	Microglia Function	NM_025589.4:74
Gclc-mRNA	0.211	0.0476	0.118	0.305	1.16	1.09	1.24	0.003	0.0159	loglinear	Inflammatory Signaling	NM_010295.2:1102
Serping1-mRNA	-1.12	0.255	-1.62	-0.622	0.46	0.325	0.65	0.00314	0.0165	lm.nb	Astrocyte Function	NM_009776.3:1480
Tmem173-mRNA	-0.86	0.196	-1.24	-0.476	0.551	0.422	0.719	0.00319	0.0166	loglinear	Inflammatory Signaling, Innate Immune Response, Microglia Function	NM_028261.1:1792
S100a10-mRNA	-0.6	0.137	-0.868	-0.332	0.66	0.548	0.795	0.00321	0.0166	lm.nb	Astrocyte Function	NM_009112.2:154
Ripk1-mRNA	-0.613	0.14	-0.888	-0.338	0.654	0.54	0.791	0.00328	0.0169	loglinear	Apoptosis, Innate Immune Response, NF-kB	NM_009068.3:1246
Nlrp3-mRNA	-0.958	0.22	-1.39	-0.527	0.515	0.382	0.694	0.00333	0.0169	lm.nb	Innate Immune Response, Microglia Function	NM_145827.3:508
Kdm5a-mRNA	-0.176	0.0405	-0.256	-0.0971	0.885	0.837	0.935	0.00333	0.0169	loglinear	Epigenetic Regulation	XR_377436.1:2314
Fen1-mRNA	0.477	0.11	0.261	0.693	1.39	1.2	1.62	0.00346	0.0173	loglinear	Cell Cycle, DNA Damage	NM_001271614.1:1880
Tnfrsf10b-mRNA	-1.66	0.383	-2.41	-0.906	0.317	0.188	0.534	0.00347	0.0173	lm.nb	Apoptosis, Cytokine Signaling, DNA Damage, Innate Immune Response	NM_020275.3:1625
Lilrb4a-mRNA	-0.902	0.209	-1.31	-0.492	0.535	0.403	0.711	0.0035	0.0173	lm.nb	Adaptive Immune Response, Inflammatory Signaling	NM_013532.3:348
Irf3-mRNA	-0.597	0.139	-0.87	-0.325	0.661	0.547	0.798	0.00358	0.0176	lm.nb	Apoptosis, Cytokine Signaling, Inflammatory Signaling, Innate Immune Response	NM_016849.4:526
Slc2a1-mRNA	0.672	0.158	0.363	0.982	1.59	1.29	1.97	0.00376	0.0183	lm.nb	Microglia Function	NM_011400.3:2190
Bcl2l1-mRNA	0.395	0.0933	0.212	0.578	1.32	1.16	1.49	0.00385	0.0184	loglinear	Apoptosis, Autophagy, Cytokine Signaling, Growth Factor Signaling, Innate Immune Response, NF-kB	NM_009743.4:200
Pik3cb-mRNA	0.364	0.0859	0.196	0.533	1.29	1.15	1.45	0.00385	0.0184	loglinear	Adaptive Immune Response, Angiogenesis, Apoptosis, Autophagy, Carbohydrate Metabolism, Cytokine Signaling, Growth Factor Signaling, Innate Immune Response, Insulin Signaling, Lipid Metabolism	NM_029094.3:1970
Grap-mRNA	-0.689	0.168	-1.02	-0.359	0.62	0.493	0.78	0.00464	0.0221	loglinear	Growth Factor Signaling, Microglia Function	NM_027817.3:121
Sox9-mRNA	-0.588	0.145	-0.872	-0.304	0.665	0.546	0.81	0.0048	0.0226	lm.nb	Astrocyte Function, Wnt	NM_011448.4:3540
Slamf9-mRNA	-0.693	0.171	-1.03	-0.358	0.619	0.491	0.78	0.00482	0.0226	loglinear	Microglia Function	NM_029612.4:748
Cnn2-mRNA	-0.982	0.243	-1.46	-0.506	0.506	0.364	0.704	0.00491	0.0228	lm.nb	Autophagy	NM_007725.2:350
Srgn-mRNA	-0.421	0.104	-0.625	-0.216	0.747	0.648	0.861	0.00495	0.0228	loglinear	Astrocyte Function, Inflammatory Signaling	NM_011157.2:168
Anxa1-mRNA	-1.08	0.267	-1.6	-0.553	0.474	0.33	0.682	0.00497	0.0228	lm.nb	Autophagy	NM_010730.2:400
Esam-mRNA	0.955	0.238	0.489	1.42	1.94	1.4	2.68	0.0051	0.0232	lm.nb	Matrix Remodeling	NM_027102.3:495
Bcl10-mRNA	-0.258	0.0656	-0.387	-0.129	0.836	0.765	0.914	0.00565	0.0255	loglinear	Adaptive Immune Response, Apoptosis, NF-kB	NM_009740.1:1168
Jam2-mRNA	-0.599	0.152	-0.898	-0.3	0.66	0.537	0.812	0.00569	0.0255	lm.nb	Matrix Remodeling, Microglia Function	NM_023844.4:1090
Cideb-mRNA	-0.746	0.192	-1.12	-0.37	0.596	0.459	0.774	0.00597	0.0266	lm.nb	Apoptosis	NM_009894.3:179
Hdac2-mRNA	-0.409	0.105	-0.615	-0.202	0.753	0.653	0.869	0.00606	0.0267	loglinear	Cell Cycle, Cellular Stress, Epigenetic Regulation, Growth Factor Signaling, Notch	NM_008229.2:1010
Lag3-mRNA	-0.435	0.112	-0.654	-0.215	0.74	0.635	0.862	0.00607	0.0267	loglinear		NM_008479.1:1700
Rb1cc1-mRNA	-0.218	0.0562	-0.328	-0.107	0.86	0.797	0.928	0.00613	0.0268	loglinear	Autophagy, Cellular Stress	NM_009826.4:497
Itgam-mRNA	-0.573	0.148	-0.864	-0.282	0.672	0.55	0.823	0.00623	0.027	lm.nb	Autophagy, Innate Immune Response, Matrix Remodeling	NM_001082960.1:3025
Dock2-mRNA	-0.673	0.176	-1.02	-0.328	0.627	0.494	0.797	0.00654	0.0281	loglinear	Autophagy	NM_033374.3:2410
C3ar1-mRNA	-0.456	0.12	-0.691	-0.22	0.729	0.619	0.858	0.00675	0.0289	loglinear	Microglia Function, Neurons and Neurotransmission	NM_009779.2:555
Ercc2-mRNA	0.293	0.0778	0.141	0.445	1.23	1.1	1.36	0.00701	0.0298	loglinear	DNA Damage, Inflammatory Signaling	NM_007949.4:1800
Pink1-mRNA	0.315	0.0844	0.149	0.48	1.24	1.11	1.39	0.00737	0.0311	loglinear	Autophagy, Cellular Stress	NM_026880.2:688
Pld1-mRNA	0.329	0.0885	0.156	0.503	1.26	1.11	1.42	0.00746	0.0311	loglinear	Autophagy, Growth Factor Signaling	NM_001164056.1:520
Rps21-mRNA	-0.406	0.109	-0.619	-0.192	0.755	0.651	0.875	0.00747	0.0311	loglinear	Microglia Function	NM_025587.2:153
Eef2k-mRNA	0.446	0.121	0.208	0.683	1.36	1.16	1.61	0.00787	0.0323	loglinear	Growth Factor Signaling, Insulin Signaling, Microglia Function	NM_007908.3:1166
Kdm4c-mRNA	-0.261	0.0708	-0.399	-0.122	0.835	0.758	0.919	0.00787	0.0323	loglinear	Epigenetic Regulation	NM_144787.1:2859
Cntnap2-mRNA	0.471	0.128	0.22	0.722	1.39	1.16	1.65	0.00792	0.0323	lm.nb	Matrix Remodeling, Neurons and Neurotransmission	NM_001004357.2:3985
Srxn1-mRNA	0.235	0.0639	0.109	0.36	1.18	1.08	1.28	0.00797	0.0323	loglinear	Cellular Stress	NM_029688.4:2010
Ptms-mRNA	0.35	0.0966	0.161	0.54	1.27	1.12	1.45	0.00843	0.0337	loglinear	Microglia Function	NM_026988.2:755
Rbfox3-mRNA	0.504	0.139	0.232	0.777	1.42	1.17	1.71	0.00843	0.0337	loglinear	Neurons and Neurotransmission	NM_001024931.2:2700
Gjb1-mRNA	-0.814	0.225	-1.25	-0.374	0.569	0.419	0.772	0.00845	0.0337	lm.nb	Neurons and Neurotransmission, Oligodendrocyte Function	NM_008124.2:113
Padi2-mRNA	-0.478	0.132	-0.737	-0.218	0.718	0.6	0.859	0.0086	0.034	lm.nb	Astrocyte Function, Epigenetic Regulation	NM_008812.2:1016
Plp1-mRNA	-0.492	0.136	-0.76	-0.225	0.711	0.591	0.856	0.00865	0.034	lm.nb	Oligodendrocyte Function	NM_011123.2:795
Bcl2l11-mRNA	0.888	0.249	0.4	1.38	1.85	1.32	2.6	0.00912	0.0356	lm.nb	Apoptosis, Growth Factor Signaling	NM_001284410.1:236
Clstn1-mRNA	0.302	0.085	0.135	0.468	1.23	1.1	1.38	0.00936	0.0364	loglinear	Microglia Function	NM_023051.4:2352
Btk-mRNA	-1.17	0.33	-1.82	-0.521	0.445	0.284	0.697	0.00952	0.0367	lm.nb	Adaptive Immune Response, Inflammatory Signaling, Innate Immune Response, NF-kB	NM_013482.2:2255
Rpl9-mRNA	-0.381	0.108	-0.592	-0.169	0.768	0.663	0.889	0.00966	0.0371	loglinear	Microglia Function	NM_011292.2:142
Tnfrsf11b-mRNA	-0.881	0.252	-1.37	-0.388	0.543	0.386	0.764	0.00999	0.0376	loglinear	Apoptosis, Cytokine Signaling, NF-kB	NM_008764.3:35
Mfge8-mRNA	-0.556	0.159	-0.867	-0.245	0.68	0.548	0.844	0.01	0.0376	lm.nb	Autophagy	NM_008594.2:1357
Grin2a-mRNA	0.573	0.164	0.252	0.894	1.49	1.19	1.86	0.01	0.0376	lm.nb	Adaptive Immune Response, Angiogenesis, Cytokine Signaling, Growth Factor Signaling, Insulin Signaling, Neurons and Neurotransmission	NM_008170.2:1788
Kdm2b-mRNA	-0.437	0.125	-0.682	-0.192	0.739	0.624	0.876	0.0101	0.0376	loglinear	Epigenetic Regulation	NM_001003953.1:3984
Atp6v1a-mRNA	0.219	0.0627	0.0961	0.342	1.16	1.07	1.27	0.0101	0.0376	loglinear	Growth Factor Signaling, Insulin Signaling, Microglia Function	NM_007508.5:434
Serpinf1-mRNA	-0.761	0.219	-1.19	-0.332	0.59	0.438	0.795	0.0103	0.0383	lm.nb	Microglia Function, Wnt	NM_011340.3:745
P2rx7-mRNA	-0.436	0.126	-0.682	-0.189	0.739	0.623	0.877	0.0104	0.0384	loglinear	Innate Immune Response, Microglia Function, Neurons and Neurotransmission	NM_001038839.2:378
Hsd11b1-mRNA	-0.941	0.275	-1.48	-0.402	0.521	0.358	0.757	0.0111	0.0404	lm.nb		NM_008288.2:110
Relb-mRNA	-0.423	0.124	-0.665	-0.18	0.746	0.631	0.882	0.0111	0.0404	loglinear	Cytokine Signaling, Growth Factor Signaling, Inflammatory Signaling, NF-kB	NM_009046.2:2013
Brd3-mRNA	0.347	0.101	0.148	0.546	1.27	1.11	1.46	0.0112	0.0404	loglinear	Epigenetic Regulation	NM_001113573.1:2690
Abl1-mRNA	0.478	0.141	0.202	0.754	1.39	1.15	1.69	0.0115	0.0413	loglinear	Apoptosis, Cell Cycle, Cellular Stress, DNA Damage, Growth Factor Signaling	NM_009594.4:1378
Dapk1-mRNA	0.604	0.179	0.254	0.954	1.52	1.19	1.94	0.0117	0.042	lm.nb	Apoptosis, Autophagy	NM_134062.1:4935
Gria4-mRNA	-0.778	0.231	-1.23	-0.326	0.583	0.426	0.798	0.0119	0.0423	lm.nb	Neurons and Neurotransmission	NM_001113180.1:1274
Pms2-mRNA	0.255	0.0758	0.107	0.404	1.19	1.08	1.32	0.012	0.0423	loglinear	DNA Damage	NM_008886.2:265
Brd2-mRNA	0.317	0.0943	0.132	0.501	1.25	1.1	1.42	0.0121	0.0426	loglinear	Epigenetic Regulation	NM_010238.3:2800
Cd33-mRNA	-0.793	0.237	-1.26	-0.329	0.577	0.418	0.796	0.0122	0.0428	lm.nb	Adaptive Immune Response, Microglia Function	NM_001111058.1:598
Cd68-mRNA	-0.493	0.148	-0.783	-0.203	0.711	0.581	0.869	0.0126	0.0438	lm.nb	Microglia Function	NM_009853.1:636
Bin1-mRNA	0.155	0.0468	0.0631	0.247	1.11	1.04	1.19	0.013	0.0449	loglinear	Inflammatory Signaling	NM_001083334.1:1400
Grm3-mRNA	-0.566	0.172	-0.903	-0.229	0.676	0.535	0.853	0.0133	0.0455	lm.nb	Astrocyte Function, Neurons and Neurotransmission	NM_181850.2:2525
Slfn8-mRNA	-0.692	0.211	-1.11	-0.279	0.619	0.465	0.824	0.0134	0.0455	lm.nb	Astrocyte Function	NM_181545.4:2806
Setd1a-mRNA	0.434	0.132	0.175	0.693	1.35	1.13	1.62	0.0134	0.0455	lm.nb	Epigenetic Regulation	NM_178029.3:1612
Homer1-mRNA	-0.724	0.222	-1.16	-0.289	0.605	0.448	0.818	0.0138	0.0467	lm.nb	Neurons and Neurotransmission	NM_147176.2:1165
Pik3r2-mRNA	0.333	0.102	0.133	0.533	1.26	1.1	1.45	0.0139	0.0467	loglinear	Adaptive Immune Response, Angiogenesis, Apoptosis, Autophagy, Cytokine Signaling, Growth Factor Signaling, Innate Immune Response, Insulin Signaling	NM_008841.2:230
Egfr-mRNA	-0.535	0.165	-0.858	-0.212	0.69	0.552	0.863	0.0141	0.0473	loglinear	Adaptive Immune Response, Angiogenesis, Astrocyte Function, Cytokine Signaling, Growth Factor Signaling, Insulin Signaling	NM_207655.2:1335
Cd84-mRNA	-0.568	0.175	-0.911	-0.224	0.675	0.532	0.856	0.0142	0.0474	loglinear		NM_013489.2:915
Chn2-mRNA	-1.63	0.504	-2.62	-0.644	0.323	0.163	0.64	0.0143	0.0474	lm.nb	Microglia Function	NM_001163640.1:1510
Gal3st1-mRNA	-0.319	0.0986	-0.512	-0.126	0.802	0.701	0.917	0.0144	0.0475	loglinear	Lipid Metabolism, Oligodendrocyte Function	NM_001177691.1:1197
S100b-mRNA	-1.02	0.316	-1.64	-0.398	0.494	0.322	0.759	0.0146	0.0478	lm.nb	Astrocyte Function, Growth Factor Signaling, Inflammatory Signaling, Innate Immune Response	NM_009115.3:1090
Chst8-mRNA	0.511	0.159	0.2	0.822	1.43	1.15	1.77	0.0146	0.0478	lm.nb	Microglia Function	NM_175140.4:1196
Map2k4-mRNA	0.203	0.0633	0.0794	0.328	1.15	1.06	1.25	0.0147	0.0478	loglinear	Adaptive Immune Response, Apoptosis, Cellular Stress, Growth Factor Signaling, Innate Immune Response	NM_009157.4:1335
Kdm5b-mRNA	0.205	0.0637	0.0798	0.329	1.15	1.06	1.26	0.0148	0.0478	loglinear	Epigenetic Regulation	NM_152895.2:3620
Prkce-mRNA	0.322	0.101	0.125	0.52	1.25	1.09	1.43	0.0151	0.0486	loglinear	Autophagy, Growth Factor Signaling	NM_011104.2:1510
Sftpd-mRNA	-1.91	0.597	-3.08	-0.737	0.267	0.118	0.6	0.0152	0.0486	lm.nb	Adaptive Immune Response, Autophagy, Innate Immune Response	NM_009160.2:85
Trim47-mRNA	-0.343	0.107	-0.553	-0.132	0.789	0.681	0.912	0.0153	0.0486	loglinear	Microglia Function	NM_001205081.1:2019
Ctsf-mRNA	0.361	0.113	0.139	0.582	1.28	1.1	1.5	0.0154	0.0487	loglinear	Adaptive Immune Response	NM_019861.1:625
Gadd45a-mRNA	-0.515	0.162	-0.833	-0.198	0.7	0.561	0.872	0.0155	0.0489	lm.nb	Cell Cycle, DNA Damage, Growth Factor Signaling	NM_007836.1:654
Mdm2-mRNA	0.0484	0.0154	0.0183	0.0786	1.03	1.01	1.06	0.0161	0.0507	loglinear	Adaptive Immune Response, Apoptosis, Cell Cycle, Cellular Stress, DNA Damage, Growth Factor Signaling, Neurons and Neurotransmission	NM_010786.4:1664
Pacsin1-mRNA	0.327	0.104	0.123	0.53	1.25	1.09	1.44	0.0163	0.0508	loglinear	Microglia Function	NM_011861.3:2936
Hspb1-mRNA	-0.659	0.211	-1.07	-0.246	0.633	0.476	0.843	0.0167	0.0516	lm.nb	Angiogenesis, Astrocyte Function, Cellular Stress, Growth Factor Signaling	NM_013560.2:630
Sod2-mRNA	0.106	0.034	0.0396	0.173	1.08	1.03	1.13	0.0167	0.0516	loglinear	Cellular Stress, Microglia Function	NM_013671.3:1495
Ltbr-mRNA	-0.428	0.137	-0.697	-0.159	0.743	0.617	0.895	0.0168	0.0517	loglinear	Apoptosis, Cytokine Signaling, Inflammatory Signaling, NF-kB	NM_010736.3:1962
Rapgef3-mRNA	0.415	0.133	0.153	0.676	1.33	1.11	1.6	0.0171	0.0521	lm.nb	Adaptive Immune Response, Autophagy	NM_001177810.1:564
Ddx58-mRNA	-0.317	0.102	-0.517	-0.117	0.803	0.699	0.922	0.0171	0.0521	loglinear	Inflammatory Signaling, Innate Immune Response, NF-kB	NM_172689.3:1751
Ctse-mRNA	-2.16	0.696	-3.52	-0.795	0.224	0.0869	0.576	0.0173	0.0521	lm.nb	Adaptive Immune Response, Microglia Function	NM_007799.3:1290
Clic4-mRNA	-0.433	0.14	-0.707	-0.159	0.741	0.613	0.895	0.0173	0.0521	lm.nb	Autophagy, Microglia Function	NM_013885.2:3280
Gbp2-mRNA	0.785	0.254	0.288	1.28	1.72	1.22	2.43	0.0175	0.0526	lm.nb	Astrocyte Function, Inflammatory Signaling	NM_010260.1:1996
Kdm4b-mRNA	0.262	0.0848	0.0956	0.428	1.2	1.07	1.35	0.0176	0.0528	loglinear	DNA Damage, Epigenetic Regulation	NM_172132.1:3704
Lmna-mRNA	0.217	0.0704	0.0789	0.355	1.16	1.06	1.28	0.0178	0.0529	loglinear	Apoptosis, Cell Cycle, Microglia Function	NM_001002011.2:1611
Erbb3-mRNA	-0.488	0.159	-0.799	-0.176	0.713	0.575	0.885	0.0181	0.0537	loglinear	Adaptive Immune Response, Angiogenesis, Cytokine Signaling, Growth Factor Signaling, Insulin Signaling, Oligodendrocyte Function	NM_010153.1:1290
Bcas1-mRNA	-0.5	0.163	-0.82	-0.18	0.707	0.567	0.883	0.0183	0.0539	lm.nb	Oligodendrocyte Function	NM_029815.2:932
Il1r1-mRNA	0.533	0.175	0.191	0.876	1.45	1.14	1.83	0.0185	0.0543	loglinear	Apoptosis, Cellular Stress, Cytokine Signaling, Growth Factor Signaling, Microglia Function, NF-kB	NM_001123382.1:820
St3gal6-mRNA	-0.566	0.186	-0.93	-0.202	0.676	0.525	0.869	0.0186	0.0545	lm.nb	Microglia Function, Notch	NM_018784.2:1252
Cyp27a1-mRNA	-0.909	0.299	-1.49	-0.324	0.533	0.355	0.799	0.0187	0.0545	lm.nb	Inflammatory Signaling	NM_024264.3:1725
Ikbkg-mRNA	0.292	0.0961	0.104	0.481	1.22	1.07	1.4	0.0189	0.0547	loglinear	Adaptive Immune Response, Apoptosis, Cytokine Signaling, Growth Factor Signaling, Inflammatory Signaling, Innate Immune Response, NF-kB	NM_178590.2:525
Tnfrsf12a-mRNA	-0.926	0.307	-1.53	-0.324	0.526	0.347	0.799	0.0195	0.0562	lm.nb	Cytokine Signaling, Inflammatory Signaling, NF-kB	NM_001161746.1:517
Fgf13-mRNA	0.361	0.12	0.126	0.596	1.28	1.09	1.51	0.0197	0.0567	lm.nb	Growth Factor Signaling, Microglia Function	NM_010200.2:700
Topbp1-mRNA	0.18	0.06	0.0627	0.298	1.13	1.04	1.23	0.0198	0.0567	loglinear	DNA Damage	NM_176979.5:3564
Bad-mRNA	-0.191	0.0639	-0.316	-0.0661	0.876	0.803	0.955	0.0201	0.0571	loglinear	Adaptive Immune Response, Apoptosis, Autophagy, Cellular Stress, Growth Factor Signaling	NM_007522.3:1146
Bid-mRNA	0.457	0.153	0.158	0.757	1.37	1.12	1.69	0.0202	0.0572	loglinear	Apoptosis, DNA Damage, Innate Immune Response	NM_007544.3:1307
Irf1-mRNA	0.513	0.172	0.176	0.85	1.43	1.13	1.8	0.0205	0.0576	lm.nb	Apoptosis, Inflammatory Signaling, Innate Immune Response	NM_008390.1:365
Sell-mRNA	-2.02	0.678	-3.35	-0.691	0.247	0.0982	0.619	0.0205	0.0576	lm.nb	Adaptive Immune Response, Matrix Remodeling	XM_006496716.1:1035
Lamp1-mRNA	-0.244	0.0828	-0.406	-0.0817	0.844	0.754	0.945	0.0215	0.0599	loglinear	Autophagy, Microglia Function	NM_010684.2:2080
Casp6-mRNA	-0.596	0.202	-0.993	-0.199	0.662	0.503	0.871	0.0215	0.0599	lm.nb	Apoptosis	NM_009811.3:360
Tpd52-mRNA	-0.207	0.0705	-0.346	-0.0693	0.866	0.787	0.953	0.0216	0.0599	loglinear	Microglia Function, Neurons and Neurotransmission	NM_001025262.1:2054
Tle3-mRNA	0.496	0.169	0.165	0.827	1.41	1.12	1.77	0.0218	0.06	lm.nb	Microglia Function, Notch, Wnt	NM_009389.2:3584
Col6a3-mRNA	-1.25	0.425	-2.08	-0.415	0.421	0.236	0.75	0.0218	0.06	lm.nb	Growth Factor Signaling, Matrix Remodeling, Microglia Function	XM_897036.2:4583
Atm-mRNA	-0.31	0.107	-0.519	-0.101	0.807	0.698	0.932	0.0227	0.0619	loglinear	Apoptosis, Cell Cycle, Cellular Stress, DNA Damage, NF-kB	NM_007499.2:5543
Map1lc3a-mRNA	-0.336	0.116	-0.563	-0.109	0.792	0.677	0.927	0.0228	0.0619	loglinear	Autophagy, Cellular Stress	NM_025735.1:685
Lig1-mRNA	0.65	0.224	0.211	1.09	1.57	1.16	2.13	0.0228	0.0619	lm.nb	Cell Cycle, DNA Damage	NM_001083188.1:1456
Mmp14-mRNA	-0.825	0.285	-1.38	-0.267	0.564	0.383	0.831	0.0231	0.0622	lm.nb	Cellular Stress, Innate Immune Response, Matrix Remodeling, Microglia Function	NM_008608.3:554
Mafb-mRNA	0.443	0.153	0.143	0.743	1.36	1.1	1.67	0.0231	0.0622	loglinear	Insulin Signaling	NM_010658.2:2658
Trp73-mRNA	-0.585	0.202	-0.981	-0.189	0.667	0.506	0.878	0.0233	0.0622	lm.nb	DNA Damage	NM_011642.3:2632
Hdac1-mRNA	-0.118	0.041	-0.199	-0.0376	0.921	0.871	0.974	0.0238	0.0632	loglinear	Cell Cycle, Epigenetic Regulation, Growth Factor Signaling, Notch, Wnt	NM_008228.2:470
E2f1-mRNA	0.489	0.17	0.156	0.823	1.4	1.11	1.77	0.0238	0.0632	lm.nb	Apoptosis, Cell Cycle, Cellular Stress, Notch	NM_007891.4:926
Asph-mRNA	-0.619	0.216	-1.04	-0.196	0.651	0.485	0.873	0.0242	0.0638	lm.nb	Microglia Function	NM_001177849.1:400
Lsr-mRNA	0.365	0.128	0.115	0.615	1.29	1.08	1.53	0.0243	0.0638	loglinear	Lipid Metabolism	NM_001164184.1:445
Kat2a-mRNA	0.262	0.0916	0.0824	0.441	1.2	1.06	1.36	0.0243	0.0638	loglinear	Epigenetic Regulation, Notch	NM_020004.5:1700
Ifitm2-mRNA	-0.378	0.134	-0.64	-0.116	0.77	0.642	0.923	0.0254	0.0664	loglinear	Adaptive Immune Response, Inflammatory Signaling	NM_030694.1:87
Ambra1-mRNA	0.286	0.101	0.0876	0.484	1.22	1.06	1.4	0.0256	0.0664	loglinear	Autophagy, Cellular Stress	NM_001080754.1:944
Apc-mRNA	-0.143	0.0508	-0.243	-0.0436	0.906	0.845	0.97	0.0258	0.0666	loglinear	Apoptosis, Astrocyte Function, Wnt	NM_007462.3:645
Dicer1-mRNA	0.4	0.142	0.122	0.678	1.32	1.09	1.6	0.0259	0.0666	lm.nb	Epigenetic Regulation	NM_148948.2:5270
Mapk10-mRNA	0.347	0.123	0.105	0.588	1.27	1.08	1.5	0.0259	0.0666	loglinear	Adaptive Immune Response, Apoptosis, Autophagy, Cellular Stress, Growth Factor Signaling, Innate Immune Response, Wnt	NM_001081567.1:1496
Ifi30-mRNA	-0.452	0.161	-0.768	-0.137	0.731	0.587	0.91	0.0262	0.0669	lm.nb	Adaptive Immune Response, Inflammatory Signaling	NM_023065.3:806
Mcm2-mRNA	-0.546	0.195	-0.927	-0.164	0.685	0.526	0.892	0.0264	0.0672	loglinear	Cell Cycle, Inflammatory Signaling	NM_008564.2:2585
Fabp5-mRNA	-0.309	0.111	-0.526	-0.0924	0.807	0.695	0.938	0.0267	0.0676	loglinear	Microglia Function	NM_010634.3:430
Akt1-mRNA	0.242	0.0868	0.0724	0.413	1.18	1.05	1.33	0.0267	0.0676	loglinear	Adaptive Immune Response, Angiogenesis, Apoptosis, Autophagy, Carbohydrate Metabolism, Cellular Stress, Cytokine Signaling, Growth Factor Signaling, Innate Immune Response, Insulin Signaling, Neurons and Neurotransmission, Wnt	NM_001165894.1:898
Irf8-mRNA	-0.597	0.215	-1.02	-0.176	0.661	0.494	0.885	0.0272	0.0682	lm.nb	Inflammatory Signaling, Microglia Function	NM_008320.3:2274
Cdc7-mRNA	-0.451	0.162	-0.77	-0.133	0.731	0.587	0.912	0.0272	0.0682	lm.nb	Cell Cycle	NM_001271566.1:2804
Mal-mRNA	0.339	0.122	0.0997	0.577	1.26	1.07	1.49	0.0274	0.0682	loglinear	Oligodendrocyte Function	NM_001171187.1:685
Irf4-mRNA	-1.17	0.422	-2	-0.345	0.444	0.25	0.787	0.0274	0.0682	lm.nb	Inflammatory Signaling	NM_013674.1:1878
Xrcc6-mRNA	-0.308	0.111	-0.525	-0.0901	0.808	0.695	0.939	0.0276	0.0684	loglinear	DNA Damage, Innate Immune Response	NM_010247.2:1640
Gpr183-mRNA	-0.842	0.309	-1.45	-0.237	0.558	0.367	0.849	0.0294	0.0727	lm.nb	Inflammatory Signaling	NM_183031.2:238
Tmem88b-mRNA	-0.435	0.161	-0.751	-0.12	0.74	0.594	0.92	0.0305	0.0746	lm.nb		NM_001033394.3:1122
Pecam1-mRNA	0.655	0.242	0.18	1.13	1.57	1.13	2.19	0.0305	0.0746	lm.nb	Matrix Remodeling	NM_008816.2:1100
Cycs-mRNA	-0.472	0.175	-0.814	-0.13	0.721	0.569	0.914	0.0306	0.0746	loglinear	Apoptosis, Cellular Stress, DNA Damage	NM_007808.4:2510
Vim-mRNA	-0.856	0.319	-1.48	-0.23	0.553	0.358	0.852	0.0315	0.0765	lm.nb	Apoptosis, Astrocyte Function	NM_011701.4:34
Tmem204-mRNA	-0.506	0.189	-0.877	-0.136	0.704	0.545	0.91	0.0317	0.0767	loglinear	Microglia Function	NM_001001183.1:1006
Irf2-mRNA	-0.205	0.0767	-0.356	-0.0549	0.867	0.782	0.963	0.0318	0.0767	loglinear	Apoptosis, Inflammatory Signaling, Innate Immune Response	NM_008391.2:440
Msn-mRNA	-0.588	0.22	-1.02	-0.156	0.665	0.493	0.897	0.032	0.0769	lm.nb	Autophagy	NM_010833.2:515
Kdm1b-mRNA	-0.249	0.0939	-0.433	-0.0649	0.841	0.741	0.956	0.0329	0.0788	loglinear	Epigenetic Regulation	NM_172262.3:2034
Cryba4-mRNA	-1.27	0.479	-2.21	-0.327	0.416	0.217	0.797	0.0333	0.0794	lm.nb	Microglia Function	NM_021351.1:440
Suz12-mRNA	-0.19	0.0719	-0.331	-0.0489	0.877	0.795	0.967	0.0334	0.0794	loglinear	Cellular Stress, Epigenetic Regulation	NM_199196.1:820
Slc6a1-mRNA	0.332	0.126	0.085	0.579	1.26	1.06	1.49	0.0337	0.0797	lm.nb	Astrocyte Function, Neurons and Neurotransmission	NM_178703.4:1865
Trpm4-mRNA	0.316	0.12	0.0807	0.552	1.25	1.06	1.47	0.0338	0.0798	loglinear	Inflammatory Signaling	NM_175130.4:1145
Aldh1l1-mRNA	-0.234	0.0892	-0.409	-0.0595	0.85	0.753	0.96	0.0341	0.0801	loglinear	Astrocyte Function	NM_027406.1:1340
Lacc1-mRNA	-0.246	0.0937	-0.429	-0.0621	0.843	0.743	0.958	0.0343	0.0803	loglinear	Microglia Function	NM_172488.2:1025
Prkaca-mRNA	0.31	0.118	0.0781	0.542	1.24	1.06	1.46	0.0344	0.0803	loglinear	Adaptive Immune Response, Angiogenesis, Apoptosis, Autophagy, Cell Cycle, Cytokine Signaling, Growth Factor Signaling, Lipid Metabolism, Neurons and Neurotransmission, Wnt	NM_008854.3:699
Tmem119-mRNA	-0.392	0.151	-0.688	-0.0962	0.762	0.621	0.935	0.0356	0.0827	loglinear	Microglia Function	NM_146162.2:1550
Slc2a5-mRNA	-0.659	0.255	-1.16	-0.16	0.633	0.448	0.895	0.0361	0.0837	lm.nb	Microglia Function	NM_019741.3:2305
Osgin1-mRNA	-1.36	0.525	-2.39	-0.326	0.391	0.191	0.798	0.0365	0.0841	lm.nb	Cellular Stress	NM_027950.1:1046
Syk-mRNA	-0.458	0.178	-0.806	-0.109	0.728	0.572	0.927	0.0368	0.0844	loglinear	Adaptive Immune Response, Autophagy, Cytokine Signaling, Growth Factor Signaling, Innate Immune Response, NF-kB	NM_001198977.1:2064
Ets2-mRNA	0.33	0.128	0.0785	0.581	1.26	1.06	1.5	0.0369	0.0844	loglinear	Cellular Stress, Growth Factor Signaling, Microglia Function	NM_011809.2:3284
Tbr1-mRNA	0.569	0.221	0.135	1	1.48	1.1	2	0.0369	0.0844	lm.nb	Neurons and Neurotransmission	NM_009322.3:2354
Fancc-mRNA	-0.338	0.132	-0.596	-0.0797	0.791	0.661	0.946	0.0373	0.0849	loglinear	DNA Damage	NM_007985.2:1115
Irak2-mRNA	-0.302	0.118	-0.534	-0.0706	0.811	0.691	0.952	0.0377	0.0853	loglinear	Apoptosis, Cytokine Signaling, Innate Immune Response	NM_001113553.1:485
H2afx-mRNA	0.145	0.0566	0.0337	0.255	1.11	1.02	1.19	0.0378	0.0853	loglinear	Cell Cycle, Cellular Stress, DNA Damage, Epigenetic Regulation, Wnt	NM_010436.2:980
Il15ra-mRNA	0.426	0.167	0.0988	0.753	1.34	1.07	1.69	0.038	0.0855	loglinear	Cytokine Signaling, Inflammatory Signaling	NM_008358.2:800
Xiap-mRNA	-0.19	0.0745	-0.336	-0.0437	0.877	0.792	0.97	0.0383	0.0858	loglinear	Apoptosis, Innate Immune Response, NF-kB, Wnt	NM_009688.2:1654
Vav1-mRNA	-0.326	0.128	-0.577	-0.0743	0.798	0.67	0.95	0.0387	0.0864	loglinear	Adaptive Immune Response, Angiogenesis, Autophagy, Cytokine Signaling, Growth Factor Signaling, Innate Immune Response	NM_011691.4:1640
Zfp367-mRNA	-0.276	0.109	-0.488	-0.0626	0.826	0.713	0.958	0.0389	0.0865	loglinear	Microglia Function	NM_175494.4:1235
Plekhb1-mRNA	-0.309	0.122	-0.548	-0.07	0.807	0.684	0.953	0.039	0.0865	lm.nb	Neurons and Neurotransmission	NM_001163184.1:1616
Cx3cr1-mRNA	-0.332	0.131	-0.59	-0.075	0.794	0.664	0.949	0.0392	0.0867	loglinear	Cytokine Signaling, Microglia Function	NM_009987.3:2696
Emcn-mRNA	-0.405	0.161	-0.72	-0.0906	0.755	0.607	0.939	0.0396	0.0871	loglinear		NM_001163522.1:230
Brd4-mRNA	0.304	0.121	0.0679	0.541	1.23	1.05	1.45	0.0397	0.0871	loglinear	Epigenetic Regulation	NM_001286630.1:1492
Gna15-mRNA	-0.548	0.218	-0.976	-0.121	0.684	0.509	0.92	0.0402	0.0881	lm.nb	Microglia Function	NM_010304.3:323
Pik3cg-mRNA	-0.468	0.187	-0.835	-0.101	0.723	0.56	0.932	0.041	0.0892	loglinear	Adaptive Immune Response, Apoptosis, Growth Factor Signaling, Innate Immune Response	NM_020272.2:2890
Sox10-mRNA	-0.327	0.131	-0.584	-0.0703	0.797	0.667	0.952	0.0412	0.0892	loglinear	Oligodendrocyte Function	XM_128139.6:2646
Hrk-mRNA	0.472	0.189	0.101	0.842	1.39	1.07	1.79	0.0413	0.0892	lm.nb	Apoptosis	NM_007545.2:3458
Cox5b-mRNA	-0.155	0.0619	-0.276	-0.0331	0.898	0.826	0.977	0.0413	0.0892	loglinear	Microglia Function	NM_009942.2:332
Flt1-mRNA	0.978	0.392	0.209	1.75	1.97	1.16	3.36	0.0414	0.0892	lm.nb	Angiogenesis, Cytokine Signaling, Growth Factor Signaling, Microglia Function	NM_010228.3:1550
Trem1-mRNA	-1.68	0.679	-3.01	-0.354	0.311	0.124	0.782	0.0421	0.0899	lm.nb	Adaptive Immune Response, Microglia Function	NM_021406.5:1704
Crip1-mRNA	-0.663	0.267	-1.19	-0.139	0.632	0.44	0.908	0.0421	0.0899	lm.nb	Microglia Function	NM_007763.3:47
Anapc15-mRNA	-0.245	0.0988	-0.439	-0.0511	0.844	0.738	0.965	0.0424	0.0903	loglinear	Cell Cycle, Cellular Stress	NM_027532.3:350
Enpp6-mRNA	-0.65	0.263	-1.17	-0.135	0.637	0.446	0.911	0.0426	0.0905	lm.nb	Oligodendrocyte Function	NM_177304.3:922
Traf1-mRNA	-0.969	0.394	-1.74	-0.197	0.511	0.299	0.873	0.0435	0.0921	lm.nb	Apoptosis, Innate Immune Response, NF-kB	NM_009421.3:566
Pros1-mRNA	-0.328	0.134	-0.59	-0.0664	0.796	0.664	0.955	0.0437	0.0921	loglinear	Autophagy	NM_011173.2:2720
Fscn1-mRNA	0.245	0.1	0.0492	0.442	1.19	1.03	1.36	0.044	0.0925	loglinear	Microglia Function	NM_007984.2:1645
Ccni-mRNA	-0.193	0.0791	-0.349	-0.0383	0.875	0.785	0.974	0.0445	0.0932	loglinear	Cell Cycle	NM_017367.3:1180
Tlr2-mRNA	-0.685	0.281	-1.24	-0.134	0.622	0.425	0.911	0.0449	0.0938	lm.nb	Growth Factor Signaling, Innate Immune Response, Microglia Function	NM_011905.2:255
Cd163-mRNA	-0.649	0.267	-1.17	-0.125	0.638	0.444	0.917	0.0456	0.095	lm.nb	Neurons and Neurotransmission	NM_053094.2:3225
Slc17a7-mRNA	0.336	0.139	0.0642	0.608	1.26	1.05	1.52	0.0459	0.095	lm.nb	Neurons and Neurotransmission	NM_182993.2:530
Fadd-mRNA	-0.491	0.203	-0.889	-0.0938	0.711	0.54	0.937	0.0459	0.095	lm.nb	Apoptosis, Innate Immune Response	NM_010175.5:2641
Cnp-mRNA	-0.209	0.0865	-0.378	-0.0392	0.865	0.769	0.973	0.0466	0.096	loglinear	Oligodendrocyte Function	NM_009923.2:166
Nrm-mRNA	-0.509	0.213	-0.926	-0.0912	0.703	0.526	0.939	0.0483	0.0993	lm.nb	Microglia Function	NM_134122.2:466
Cd109-mRNA	-0.474	0.199	-0.864	-0.0834	0.72	0.55	0.944	0.049	0.1	loglinear	Astrocyte Function	NM_153098.3:2720
Il6ra-mRNA	0.31	0.131	0.0542	0.566	1.24	1.04	1.48	0.0493	0.101	loglinear	Cytokine Signaling, Growth Factor Signaling, Microglia Function	NM_010559.2:2825
Casp9-mRNA	0.173	0.0732	0.0299	0.317	1.13	1.02	1.25	0.0497	0.101	loglinear	Adaptive Immune Response, Apoptosis, DNA Damage, Growth Factor Signaling, Innate Immune Response	NM_015733.4:1675
Emp1-mRNA	-0.741	0.314	-1.36	-0.126	0.598	0.39	0.917	0.0503	0.102	lm.nb	Astrocyte Function	NM_010128.4:1080
Ripk2-mRNA	-0.225	0.0952	-0.411	-0.0378	0.856	0.752	0.974	0.0505	0.102	loglinear	Adaptive Immune Response, Apoptosis, Cytokine Signaling, Growth Factor Signaling, Innate Immune Response	NM_138952.3:830
Agt-mRNA	0.943	0.4	0.158	1.73	1.92	1.12	3.31	0.0507	0.102	lm.nb	Astrocyte Function	NM_007428.3:881
Myct1-mRNA	-1.37	0.582	-2.51	-0.224	0.388	0.176	0.856	0.0515	0.104	lm.nb		NM_026793.2:180
Serpina3n-mRNA	0.389	0.167	0.0619	0.716	1.31	1.04	1.64	0.0525	0.105	lm.nb	Astrocyte Function	NM_009252.2:119
Stx18-mRNA	0.117	0.0502	0.0183	0.215	1.08	1.01	1.16	0.0531	0.106	loglinear	Autophagy	NM_026959.2:770
Rps9-mRNA	-0.167	0.0718	-0.308	-0.0261	0.891	0.808	0.982	0.0531	0.106	loglinear	Microglia Function	NM_029767.2:173
Cks1b-mRNA	-0.896	0.386	-1.65	-0.139	0.538	0.318	0.908	0.0533	0.106	lm.nb	Cell Cycle	NM_016904.1:185
Nwd1-mRNA	-0.315	0.136	-0.582	-0.0482	0.804	0.668	0.967	0.0539	0.107	lm.nb	Astrocyte Function	NM_176940.5:3564
Igf1r-mRNA	0.33	0.144	0.0486	0.611	1.26	1.03	1.53	0.0551	0.109	loglinear	Apoptosis, Autophagy, Carbohydrate Metabolism, Growth Factor Signaling, Insulin Signaling	NM_010513.2:3390
Ldha-mRNA	-0.322	0.141	-0.598	-0.0466	0.8	0.661	0.968	0.0557	0.11	lm.nb	Microglia Function	NM_010699.2:1354
Cd40-mRNA	-0.797	0.352	-1.49	-0.107	0.576	0.357	0.929	0.0581	0.114	lm.nb	Adaptive Immune Response, Apoptosis, Cytokine Signaling, Inflammatory Signaling, Matrix Remodeling, NF-kB	NM_011611.2:1425
Igsf6-mRNA	-0.74	0.327	-1.38	-0.099	0.599	0.384	0.934	0.0581	0.114	lm.nb	Microglia Function	NM_030691.1:115
Chek1-mRNA	-0.487	0.216	-0.91	-0.064	0.714	0.532	0.957	0.0586	0.114	lm.nb	Cell Cycle, DNA Damage, Growth Factor Signaling	NM_007691.5:1220
Ung-mRNA	0.493	0.22	0.0621	0.925	1.41	1.04	1.9	0.0599	0.116	lm.nb	DNA Damage	NM_001040691.1:336
Ulk1-mRNA	0.282	0.126	0.0351	0.53	1.22	1.02	1.44	0.0602	0.117	loglinear	Autophagy, Cellular Stress	NM_009469.3:4050
Cd47-mRNA	0.195	0.0881	0.0225	0.368	1.14	1.02	1.29	0.0623	0.12	loglinear	Autophagy, Matrix Remodeling	NM_010581.3:165
Lfng-mRNA	0.323	0.147	0.036	0.611	1.25	1.03	1.53	0.0632	0.122	loglinear	Microglia Function, Notch	NM_008494.3:1965
Ralb-mRNA	-0.248	0.112	-0.468	-0.0273	0.842	0.723	0.981	0.0634	0.122	loglinear	Autophagy, Growth Factor Signaling	NM_022327.5:1120
Nthl1-mRNA	-0.414	0.189	-0.785	-0.0441	0.75	0.58	0.97	0.0644	0.123	loglinear	DNA Damage	NM_008743.2:34
Ezh1-mRNA	0.261	0.12	0.0267	0.496	1.2	1.02	1.41	0.0654	0.125	loglinear	Epigenetic Regulation	NM_007970.1:3950
Kcnj10-mRNA	-0.504	0.231	-0.957	-0.051	0.705	0.515	0.965	0.0656	0.125	lm.nb	Astrocyte Function, Neurons and Neurotransmission	NM_001039484.1:400
Mog-mRNA	-0.301	0.139	-0.574	-0.0283	0.812	0.672	0.981	0.0673	0.128	loglinear	Oligodendrocyte Function	NM_010814.2:750
Tcirg1-mRNA	-0.294	0.137	-0.562	-0.0267	0.815	0.677	0.982	0.0681	0.129	loglinear	Autophagy, Growth Factor Signaling, Insulin Signaling	NM_001136091.1:1345
Entpd2-mRNA	0.295	0.137	0.026	0.564	1.23	1.02	1.48	0.0686	0.129	loglinear	Astrocyte Function	NM_009849.2:1016
Kdm6a-mRNA	-0.203	0.0951	-0.39	-0.0169	0.869	0.763	0.988	0.0699	0.131	loglinear	Epigenetic Regulation	NM_009483.1:2560
Hdac4-mRNA	0.254	0.119	0.0207	0.488	1.19	1.01	1.4	0.0703	0.132	loglinear	Epigenetic Regulation, Notch	NM_207225.1:2800
Pik3cd-mRNA	0.412	0.193	0.0331	0.79	1.33	1.02	1.73	0.0705	0.132	lm.nb	Adaptive Immune Response, Apoptosis, Autophagy, Cytokine Signaling, Growth Factor Signaling, Innate Immune Response	XM_003945690.1:4648
Birc3-mRNA	-0.841	0.396	-1.62	-0.0642	0.558	0.326	0.957	0.0715	0.133	lm.nb	Apoptosis, Cytokine Signaling, Inflammatory Signaling, Innate Immune Response, NF-kB	NM_007464.3:425
Bola2-mRNA	-0.245	0.116	-0.472	-0.0178	0.844	0.721	0.988	0.0724	0.134	loglinear	Microglia Function	NM_175103.3:94
Prkar2a-mRNA	0.158	0.0746	0.0113	0.304	1.12	1.01	1.23	0.0727	0.135	loglinear	Apoptosis, Growth Factor Signaling	NM_008924.2:2135
Gja1-mRNA	-0.206	0.0982	-0.399	-0.0134	0.867	0.759	0.991	0.0742	0.137	loglinear	Astrocyte Function, Neurons and Neurotransmission	NM_010288.3:1450
Cd36-mRNA	-1.04	0.496	-2.01	-0.0661	0.487	0.248	0.955	0.0746	0.137	lm.nb	Adaptive Immune Response, Autophagy, Innate Immune Response, Matrix Remodeling, Neurons and Neurotransmission	NM_007643.3:1520
Rnf8-mRNA	0.217	0.104	0.0133	0.42	1.16	1.01	1.34	0.0751	0.138	loglinear	Cell Cycle, DNA Damage	NM_021419.2:1671
Mpg-mRNA	0.444	0.213	0.0259	0.861	1.36	1.02	1.82	0.0759	0.139	loglinear	DNA Damage	NM_010822.3:276
Rac2-mRNA	-0.678	0.327	-1.32	-0.0381	0.625	0.401	0.974	0.0765	0.14	lm.nb	Adaptive Immune Response, Autophagy, Growth Factor Signaling, Innate Immune Response, Wnt	NM_009008.3:2258
Atg7-mRNA	0.204	0.0984	0.0106	0.396	1.15	1.01	1.32	0.0775	0.141	loglinear	Adaptive Immune Response, Autophagy, Cellular Stress	NM_028835.1:855
Rab7-mRNA	0.139	0.0674	0.00698	0.271	1.1	1	1.21	0.078	0.141	loglinear	Adaptive Immune Response, Autophagy	NM_009005.2:490
Parp2-mRNA	-0.149	0.0726	-0.292	-0.0071	0.902	0.817	0.995	0.0786	0.142	loglinear	DNA Damage	NM_009632.2:1325
Ncor2-mRNA	0.316	0.154	0.0147	0.618	1.25	1.01	1.53	0.0789	0.142	lm.nb	Epigenetic Regulation, Notch	NM_011424.2:1156
Gria1-mRNA	0.27	0.132	0.0124	0.528	1.21	1.01	1.44	0.079	0.142	loglinear	Neurons and Neurotransmission	NM_001252403.1:2476
Apoe-mRNA	-0.158	0.0772	-0.309	-0.00628	0.897	0.807	0.996	0.0805	0.145	loglinear	Astrocyte Function, Cellular Stress, Lipid Metabolism, Microglia Function, Neurons and Neurotransmission	NM_001305844.1:903
Nfe2l2-mRNA	-0.274	0.135	-0.539	-0.00827	0.827	0.688	0.994	0.083	0.148	loglinear	Cellular Stress	NR_132727.1:144
Prkcq-mRNA	-0.228	0.113	-0.449	-0.00679	0.854	0.732	0.995	0.0831	0.148	loglinear	Adaptive Immune Response, Apoptosis, Autophagy, NF-kB, Oligodendrocyte Function	NM_008859.2:1210
Slco2b1-mRNA	0.25	0.124	0.00675	0.493	1.19	1	1.41	0.0838	0.149	loglinear	Carbohydrate Metabolism	NM_175316.3:2720
Csf1-mRNA	0.266	0.132	0.0071	0.525	1.2	1	1.44	0.0839	0.149	lm.nb	Astrocyte Function, Autophagy, Cytokine Signaling, Growth Factor Signaling, Innate Immune Response, Microglia Function	NM_001113530.1:833
Nefl-mRNA	-0.249	0.124	-0.492	-0.00634	0.841	0.711	0.996	0.0842	0.149	lm.nb	Adaptive Immune Response, Angiogenesis, Cytokine Signaling, Growth Factor Signaling, Insulin Signaling, Neurons and Neurotransmission	NM_010910.1:1303
Mvp-mRNA	-0.321	0.16	-0.635	-0.00798	0.8	0.644	0.994	0.0844	0.149	loglinear	Microglia Function	NM_080638.2:1845
Fa2h-mRNA	-0.298	0.148	-0.588	-0.00718	0.813	0.665	0.995	0.0846	0.149	lm.nb	Lipid Metabolism, Oligodendrocyte Function	NM_178086.3:644
Nbn-mRNA	-0.246	0.123	-0.487	-0.00518	0.843	0.714	0.996	0.0853	0.15	loglinear	Cell Cycle, Cellular Stress, DNA Damage	NM_013752.3:1000
Nfkb1-mRNA	-0.269	0.135	-0.534	-0.00327	0.83	0.691	0.998	0.0876	0.153	loglinear	Adaptive Immune Response, Apoptosis, Cellular Stress, Cytokine Signaling, Growth Factor Signaling, Inflammatory Signaling, Innate Immune Response, NF-kB	NM_008689.2:2125
Gpr84-mRNA	-0.809	0.409	-1.61	-0.00765	0.571	0.327	0.995	0.0883	0.154	lm.nb	Inflammatory Signaling, Microglia Function	NM_030720.1:315
Sox4-mRNA	-0.271	0.138	-0.542	0.00036	0.829	0.687	1	0.0912	0.159	lm.nb	Microglia Function, Wnt	NM_009238.2:2635
Mr1-mRNA	-0.194	0.0993	-0.388	0.00111	0.874	0.764	1	0.0923	0.16	loglinear	Microglia Function	NM_008209.4:1360
Tmem37-mRNA	-0.622	0.32	-1.25	0.00477	0.65	0.421	1	0.0928	0.161	lm.nb	Microglia Function	NM_019432.2:445
Vps4b-mRNA	-0.188	0.0969	-0.378	0.00175	0.878	0.769	1	0.0933	0.161	loglinear	Autophagy, Neurons and Neurotransmission	NM_009190.2:640
Chuk-mRNA	-0.275	0.141	-0.552	0.00273	0.827	0.682	1	0.0934	0.161	loglinear	Adaptive Immune Response, Apoptosis, Cytokine Signaling, Growth Factor Signaling, Inflammatory Signaling, Innate Immune Response, NF-kB	NM_001162410.1:222
Cp-mRNA	-0.291	0.15	-0.586	0.00354	0.817	0.666	1	0.094	0.161	lm.nb	Astrocyte Function	NM_001042611.1:1750
Tgfb1-mRNA	-0.508	0.264	-1.02	0.00838	0.703	0.491	1.01	0.0952	0.163	lm.nb	Cell Cycle, Cytokine Signaling, Growth Factor Signaling, Matrix Remodeling, Microglia Function	NM_011577.1:1470
Syn2-mRNA	0.228	0.119	-0.00506	0.462	1.17	0.996	1.38	0.0967	0.165	loglinear	Neurons and Neurotransmission	NM_013681.1:1330
Osmr-mRNA	0.357	0.187	-0.00865	0.723	1.28	0.994	1.65	0.0972	0.166	lm.nb	Astrocyte Function, Cytokine Signaling, Growth Factor Signaling	NM_011019.3:395
Dab2-mRNA	-0.382	0.2	-0.775	0.0106	0.767	0.584	1.01	0.0982	0.167	loglinear	Inflammatory Signaling, Neurons and Neurotransmission	NM_023118.2:415
Bnip3-mRNA	-0.202	0.106	-0.411	0.00645	0.869	0.752	1	0.0993	0.168	loglinear	Apoptosis, Autophagy, Cellular Stress, Microglia Function	NM_009760.4:1108
Sesn1-mRNA	0.181	0.0954	-0.00635	0.368	1.13	0.996	1.29	0.1	0.169	loglinear	DNA Damage	NM_001013370.2:497
Dock1-mRNA	-0.28	0.148	-0.571	0.0106	0.823	0.673	1.01	0.101	0.17	loglinear	Angiogenesis, Autophagy	NM_001033420.2:405
Fgd2-mRNA	-0.699	0.371	-1.43	0.0274	0.616	0.372	1.02	0.101	0.17	lm.nb	Growth Factor Signaling, Microglia Function	NM_001159538.1:882
Tubb4a-mRNA	0.306	0.163	-0.0132	0.625	1.24	0.991	1.54	0.102	0.172	lm.nb	Adaptive Immune Response, Apoptosis, Cell Cycle, Neurons and Neurotransmission	NM_009451.3:1819
Cxcl10-mRNA	-1.52	0.812	-3.11	0.0715	0.349	0.116	1.05	0.103	0.173	lm.nb	Astrocyte Function, Cytokine Signaling, Inflammatory Signaling, Innate Immune Response, Microglia Function	NM_021274.1:115
Adamts16-mRNA	1.2	0.645	-0.0613	2.47	2.3	0.958	5.53	0.104	0.174	lm.nb	Matrix Remodeling, Microglia Function	NM_172053.2:1918
Arid1a-mRNA	0.199	0.107	-0.0103	0.407	1.15	0.993	1.33	0.105	0.174	loglinear	Epigenetic Regulation	NM_001080819.1:5193
Jarid2-mRNA	0.317	0.17	-0.0167	0.65	1.25	0.988	1.57	0.105	0.174	lm.nb	Epigenetic Regulation	NM_021878.2:2160
Plxnb3-mRNA	-0.35	0.189	-0.72	0.02	0.785	0.607	1.01	0.106	0.176	lm.nb	Oligodendrocyte Function	NM_019587.2:2862
Hdac6-mRNA	0.181	0.0977	-0.0105	0.372	1.13	0.993	1.29	0.106	0.176	loglinear	Cellular Stress, Epigenetic Regulation, Notch	NM_010413.3:564
Ifih1-mRNA	-0.279	0.153	-0.579	0.0202	0.824	0.67	1.01	0.11	0.182	lm.nb	Inflammatory Signaling, Innate Immune Response	NM_027835.2:1997
Setd2-mRNA	-0.153	0.0839	-0.317	0.0119	0.9	0.803	1.01	0.112	0.184	loglinear	Epigenetic Regulation	NM_001081340.2:1345
Mag-mRNA	-0.229	0.126	-0.476	0.0184	0.853	0.719	1.01	0.113	0.184	lm.nb	Growth Factor Signaling, Matrix Remodeling, Oligodendrocyte Function	NM_010758.2:1670
Cldn5-mRNA	0.452	0.249	-0.0374	0.94	1.37	0.974	1.92	0.113	0.185	lm.nb	Matrix Remodeling	NM_013805.4:975
Bok-mRNA	0.327	0.181	-0.0278	0.682	1.25	0.981	1.6	0.114	0.185	lm.nb	Apoptosis	NM_016778.2:635
Hps4-mRNA	0.214	0.119	-0.0187	0.448	1.16	0.987	1.36	0.114	0.186	loglinear	Microglia Function	NM_138646.3:1265
Casp7-mRNA	0.257	0.144	-0.0253	0.539	1.19	0.983	1.45	0.118	0.191	loglinear	Apoptosis, Innate Immune Response	NM_007611.2:1468
Ak1-mRNA	0.11	0.0618	-0.0111	0.231	1.08	0.992	1.17	0.118	0.191	loglinear	Microglia Function	NM_001198790.1:1625
Bcl2-mRNA	-0.299	0.169	-0.629	0.0314	0.813	0.646	1.02	0.119	0.193	loglinear	Apoptosis, Autophagy, Cellular Stress, Cytokine Signaling, DNA Damage, Growth Factor Signaling, Innate Immune Response, Microglia Function, NF-kB	NM_009741.3:1844
Hprt-mRNA	0.0556	0.0315	-0.00609	0.117	1.04	0.996	1.08	0.121	0.194	loglinear	Apoptosis	NM_013556.2:30
Spp1-mRNA	-0.947	0.54	-2.01	0.112	0.519	0.249	1.08	0.123	0.197	lm.nb	Growth Factor Signaling, Matrix Remodeling, Microglia Function	NM_009263.3:420
Mapk14-mRNA	0.136	0.0779	-0.0162	0.289	1.1	0.989	1.22	0.123	0.197	loglinear	Angiogenesis, Autophagy, Cellular Stress, Growth Factor Signaling, Innate Immune Response	NM_011951.2:1420
Tnfrsf1b-mRNA	-0.432	0.249	-0.92	0.0559	0.741	0.528	1.04	0.126	0.202	loglinear	Apoptosis, Cytokine Signaling, Innate Immune Response, NF-kB	NM_011610.3:3270
Kdm1a-mRNA	0.131	0.0759	-0.0175	0.28	1.1	0.988	1.21	0.127	0.203	loglinear	Epigenetic Regulation	NM_133872.1:1263
Coa5-mRNA	-0.107	0.0621	-0.228	0.0148	0.929	0.854	1.01	0.129	0.205	loglinear	Microglia Function	NM_198006.4:1808
Rrm2-mRNA	-0.608	0.355	-1.3	0.0875	0.656	0.405	1.06	0.13	0.206	lm.nb	Cell Cycle, DNA Damage, Microglia Function	NM_009104.1:265
Tradd-mRNA	-0.507	0.296	-1.09	0.0734	0.704	0.47	1.05	0.131	0.206	lm.nb	Apoptosis, Innate Immune Response, NF-kB	NM_001033161.2:562
Ccl2-mRNA	-1.07	0.626	-2.29	0.158	0.477	0.204	1.12	0.132	0.208	lm.nb	Astrocyte Function, Cytokine Signaling, Inflammatory Signaling, Innate Immune Response	NM_011333.3:415
Sin3a-mRNA	-0.119	0.0697	-0.255	0.0179	0.921	0.838	1.01	0.132	0.208	loglinear	Epigenetic Regulation	NM_001110350.1:3585
Itgav-mRNA	0.144	0.0854	-0.023	0.312	1.11	0.984	1.24	0.135	0.211	loglinear	Adaptive Immune Response, Angiogenesis, Autophagy, Growth Factor Signaling, Matrix Remodeling	NM_008402.2:3145
Stmn1-mRNA	-0.174	0.103	-0.375	0.0278	0.887	0.771	1.02	0.135	0.211	loglinear	Growth Factor Signaling, Microglia Function	NM_019641.3:595
Rad17-mRNA	-0.186	0.11	-0.401	0.0302	0.879	0.757	1.02	0.136	0.212	loglinear	Cell Cycle, DNA Damage	NM_001044371.1:386
Parp1-mRNA	0.17	0.101	-0.0286	0.368	1.13	0.98	1.29	0.137	0.214	loglinear	Apoptosis, Cellular Stress, DNA Damage, NF-kB	NM_007415.2:3020
Tubb3-mRNA	0.136	0.0819	-0.0243	0.297	1.1	0.983	1.23	0.14	0.218	loglinear	Adaptive Immune Response, Apoptosis, Cell Cycle, Neurons and Neurotransmission	NM_023279.2:179
Ccl3-mRNA	-0.585	0.353	-1.28	0.106	0.667	0.413	1.08	0.141	0.219	lm.nb	Cytokine Signaling, Microglia Function	NM_011337.1:60
Casp3-mRNA	-0.162	0.0984	-0.355	0.0306	0.894	0.782	1.02	0.143	0.221	loglinear	Apoptosis, Cellular Stress, DNA Damage, Growth Factor Signaling, Innate Immune Response, Matrix Remodeling	NM_009810.2:630
Traf2-mRNA	-0.177	0.107	-0.387	0.0334	0.885	0.765	1.02	0.143	0.221	loglinear	Apoptosis, Cytokine Signaling, Growth Factor Signaling, Inflammatory Signaling, Innate Immune Response, NF-kB	NM_009422.2:1334
Lmnb1-mRNA	-0.253	0.154	-0.555	0.0488	0.839	0.68	1.03	0.144	0.222	loglinear	Apoptosis, Cell Cycle, Cellular Stress, Microglia Function	NM_010721.2:805
Zbp1-mRNA	0.662	0.403	-0.128	1.45	1.58	0.915	2.73	0.144	0.222	lm.nb	Innate Immune Response, Microglia Function	NM_021394.2:473
Abcc3-mRNA	-0.312	0.19	-0.685	0.0611	0.806	0.622	1.04	0.145	0.222	loglinear	Microglia Function	NM_029600.3:2730
Tarbp2-mRNA	-0.213	0.131	-0.47	0.0431	0.863	0.722	1.03	0.147	0.225	loglinear	Epigenetic Regulation	NM_001253795.1:813
Fos-mRNA	-0.574	0.352	-1.26	0.117	0.672	0.416	1.08	0.148	0.225	lm.nb	Adaptive Immune Response, Cellular Stress, Growth Factor Signaling, Innate Immune Response, Neurons and Neurotransmission	NM_010234.2:1330
Myrf-mRNA	0.252	0.156	-0.0527	0.557	1.19	0.964	1.47	0.149	0.226	lm.nb	Oligodendrocyte Function	NM_001033481.1:4465
Gba-mRNA	0.233	0.145	-0.0516	0.518	1.18	0.965	1.43	0.152	0.231	loglinear	Lipid Metabolism, Microglia Function	NM_001077411.1:820
Axl-mRNA	-0.199	0.125	-0.444	0.0448	0.871	0.735	1.03	0.153	0.232	loglinear	Angiogenesis, Autophagy, Microglia Function	NM_009465.3:3820
Fbln5-mRNA	0.322	0.202	-0.074	0.717	1.25	0.95	1.64	0.155	0.234	lm.nb	Astrocyte Function, Matrix Remodeling	NM_011812.4:2138
Timeless-mRNA	0.283	0.178	-0.0662	0.633	1.22	0.955	1.55	0.156	0.235	loglinear	Cell Cycle, DNA Damage	NM_011589.1:3720
Igsf10-mRNA	0.459	0.292	-0.113	1.03	1.37	0.925	2.04	0.16	0.24	lm.nb	Microglia Function	NM_001162884.1:3100
Plxdc2-mRNA	-0.149	0.0948	-0.335	0.0368	0.902	0.793	1.03	0.16	0.24	loglinear	Angiogenesis	NM_026162.5:1580
Ppp3ca-mRNA	0.275	0.176	-0.069	0.619	1.21	0.953	1.54	0.161	0.241	lm.nb	Adaptive Immune Response, Apoptosis, Growth Factor Signaling, Innate Immune Response, Wnt	NM_008913.4:1675
Lingo1-mRNA	0.209	0.134	-0.0537	0.473	1.16	0.963	1.39	0.163	0.243	lm.nb	Growth Factor Signaling, Oligodendrocyte Function	NM_181074.4:1087
Tmem144-mRNA	-0.236	0.152	-0.533	0.0611	0.849	0.691	1.04	0.163	0.243	loglinear	Microglia Function	NM_027495.4:1525
Pten-mRNA	-0.193	0.124	-0.437	0.0504	0.875	0.739	1.04	0.164	0.244	loglinear	Adaptive Immune Response, Autophagy, DNA Damage, Growth Factor Signaling, Lipid Metabolism	NM_008960.2:5160
Fcgr3-mRNA	-0.236	0.154	-0.538	0.0664	0.849	0.689	1.05	0.17	0.252	loglinear	Adaptive Immune Response, Autophagy, Inflammatory Signaling, Innate Immune Response	NM_010188.5:1175
Smc1a-mRNA	-0.0961	0.0632	-0.22	0.0277	0.936	0.859	1.02	0.172	0.254	loglinear	Cell Cycle, DNA Damage	NM_019710.2:1675
Casp2-mRNA	-0.253	0.168	-0.582	0.0749	0.839	0.668	1.05	0.174	0.257	loglinear	Apoptosis, Growth Factor Signaling, Innate Immune Response	NM_007610.1:420
Rps2-mRNA	-0.159	0.105	-0.366	0.0475	0.896	0.776	1.03	0.175	0.257	loglinear	Microglia Function	NM_008503.5:304
Nptx1-mRNA	0.26	0.173	-0.0788	0.598	1.2	0.947	1.51	0.176	0.259	lm.nb	Neurons and Neurotransmission	NM_008730.2:4748
Tmc7-mRNA	0.243	0.162	-0.0745	0.56	1.18	0.95	1.47	0.177	0.26	lm.nb	Microglia Function	NM_172476.4:1285
Mdc1-mRNA	-0.229	0.153	-0.528	0.0706	0.853	0.693	1.05	0.178	0.26	lm.nb	Cell Cycle, DNA Damage	NM_001010833.2:5900
Abcc8-mRNA	0.305	0.209	-0.105	0.714	1.24	0.93	1.64	0.188	0.274	loglinear	Inflammatory Signaling, Neurons and Neurotransmission	NM_011510.3:1740
Tmcc3-mRNA	-0.158	0.109	-0.371	0.055	0.896	0.773	1.04	0.189	0.275	loglinear	Microglia Function	NM_172051.2:3825
Iqsec1-mRNA	0.207	0.144	-0.074	0.489	1.15	0.95	1.4	0.192	0.278	lm.nb	Autophagy	NM_001134383.1:1792
Slc44a1-mRNA	0.163	0.115	-0.0633	0.389	1.12	0.957	1.31	0.201	0.29	loglinear	Microglia Function	NM_001159633.1:944
Prkacb-mRNA	0.154	0.109	-0.0597	0.367	1.11	0.959	1.29	0.201	0.29	loglinear	Adaptive Immune Response, Angiogenesis, Apoptosis, Autophagy, Growth Factor Signaling, Lipid Metabolism, Neurons and Neurotransmission, Wnt	NM_011100.3:3754
Tnfsf10-mRNA	0.531	0.379	-0.213	1.27	1.44	0.863	2.42	0.205	0.295	lm.nb	Apoptosis, Cytokine Signaling, Innate Immune Response	NM_009425.2:2055
Eif1-mRNA	-0.084	0.0612	-0.204	0.036	0.943	0.868	1.03	0.213	0.306	loglinear	Epigenetic Regulation	NM_011508.1:664
Ptgs2-mRNA	0.318	0.232	-0.138	0.773	1.25	0.909	1.71	0.214	0.307	lm.nb	Astrocyte Function, Cellular Stress, Innate Immune Response, Lipid Metabolism, Microglia Function, NF-kB	NM_011198.3:675
Kdm2a-mRNA	0.111	0.0816	-0.049	0.271	1.08	0.967	1.21	0.216	0.31	loglinear	Epigenetic Regulation	NM_001001984.2:4160
Tgfa-mRNA	-0.156	0.115	-0.382	0.0701	0.898	0.767	1.05	0.218	0.312	loglinear	Astrocyte Function, Microglia Function, Neurons and Neurotransmission	NM_031199.2:3360
Epg5-mRNA	0.111	0.0831	-0.0516	0.274	1.08	0.965	1.21	0.223	0.317	loglinear	Autophagy	NM_001195633.1:2436
Trp53bp2-mRNA	0.157	0.118	-0.0738	0.388	1.12	0.95	1.31	0.224	0.318	loglinear	Apoptosis	NM_173378.2:2328
Mbd3-mRNA	0.0935	0.0703	-0.0443	0.231	1.07	0.97	1.17	0.225	0.319	loglinear	Epigenetic Regulation	NM_013595.2:420
Trp53-mRNA	-0.234	0.177	-0.581	0.113	0.85	0.668	1.08	0.228	0.322	loglinear	Apoptosis, Cell Cycle, Cellular Stress, DNA Damage, Growth Factor Signaling, Notch, Wnt	NM_011640.1:1835
Lrrc3-mRNA	0.235	0.178	-0.114	0.583	1.18	0.924	1.5	0.228	0.322	lm.nb	Microglia Function	NM_145152.4:1830
Arc-mRNA	-0.469	0.356	-1.17	0.228	0.722	0.445	1.17	0.229	0.322	lm.nb	Neurons and Neurotransmission	NM_018790.2:2715
Pik3ca-mRNA	-0.131	0.0995	-0.326	0.0638	0.913	0.798	1.05	0.229	0.322	loglinear	Adaptive Immune Response, Angiogenesis, Apoptosis, Autophagy, Carbohydrate Metabolism, Cytokine Signaling, Growth Factor Signaling, Innate Immune Response, Insulin Signaling, Lipid Metabolism	NM_008839.1:1255
Pld2-mRNA	-0.23	0.175	-0.573	0.113	0.853	0.672	1.08	0.23	0.322	lm.nb	Autophagy, Growth Factor Signaling	NM_008876.2:1134
Chek2-mRNA	-0.366	0.278	-0.911	0.18	0.776	0.532	1.13	0.23	0.322	lm.nb	Cell Cycle, DNA Damage	NM_016681.3:790
Kcnd1-mRNA	0.296	0.227	-0.149	0.741	1.23	0.902	1.67	0.234	0.326	lm.nb	Microglia Function, Neurons and Neurotransmission	NM_008423.1:1400
Mobp-mRNA	0.164	0.127	-0.0842	0.412	1.12	0.943	1.33	0.237	0.33	loglinear	Oligodendrocyte Function	NM_001039364.2:152
Kmt2a-mRNA	0.195	0.152	-0.103	0.493	1.14	0.931	1.41	0.24	0.334	lm.nb	Epigenetic Regulation	NM_001081049.1:2080
Bcl2l2-mRNA	0.075	0.0592	-0.041	0.191	1.05	0.972	1.14	0.246	0.341	loglinear	Apoptosis	NM_007537.1:1592
Amigo2-mRNA	0.252	0.201	-0.142	0.645	1.19	0.906	1.56	0.251	0.347	lm.nb	Astrocyte Function	NM_178114.4:2425
Kir3dl2-mRNA	-1.33	1.07	-3.42	0.755	0.396	0.0931	1.69	0.251	0.347	lm.nb	Adaptive Immune Response, Innate Immune Response	NM_177748.2:1519
Ep300-mRNA	-0.14	0.112	-0.36	0.0798	0.907	0.779	1.06	0.252	0.347	loglinear	Cell Cycle, Cellular Stress, Cytokine Signaling, DNA Damage, Epigenetic Regulation, Inflammatory Signaling, Innate Immune Response, Lipid Metabolism, Notch, Wnt	NM_177821.6:4305
Bag4-mRNA	0.158	0.127	-0.0915	0.407	1.12	0.939	1.33	0.255	0.351	loglinear	Apoptosis, Cellular Stress, Innate Immune Response	NM_026121.3:3735
Cd14-mRNA	-0.327	0.264	-0.844	0.191	0.797	0.557	1.14	0.256	0.351	loglinear	Apoptosis, Astrocyte Function, Autophagy, Growth Factor Signaling, Innate Immune Response, NF-kB	NM_009841.3:235
Kdm4d-mRNA	-0.337	0.273	-0.873	0.199	0.792	0.546	1.15	0.257	0.352	lm.nb	Epigenetic Regulation	NM_173433.2:2255
Egr1-mRNA	-0.218	0.177	-0.564	0.128	0.86	0.677	1.09	0.258	0.352	lm.nb	Inflammatory Signaling, Neurons and Neurotransmission	NM_007913.5:515
Traf6-mRNA	0.175	0.143	-0.105	0.455	1.13	0.93	1.37	0.261	0.356	lm.nb	Adaptive Immune Response, Apoptosis, Autophagy, Cytokine Signaling, Growth Factor Signaling, Innate Immune Response, NF-kB	NM_009424.2:980
Hif1a-mRNA	-0.156	0.128	-0.406	0.0949	0.898	0.755	1.07	0.263	0.358	lm.nb	Autophagy, Cellular Stress, Microglia Function, Notch	NM_010431.2:1294
Nrgn-mRNA	0.311	0.26	-0.199	0.821	1.24	0.871	1.77	0.271	0.368	lm.nb	Neurons and Neurotransmission	NM_022029.2:192
Becn1-mRNA	0.0701	0.0588	-0.0451	0.185	1.05	0.969	1.14	0.272	0.368	loglinear	Autophagy, Cellular Stress	NM_019584.3:1145
Map3k14-mRNA	-0.278	0.233	-0.736	0.179	0.825	0.601	1.13	0.272	0.368	lm.nb	Adaptive Immune Response, Apoptosis, Cytokine Signaling, Growth Factor Signaling, Inflammatory Signaling, Innate Immune Response, NF-kB	NM_016896.3:3930
Smarcd1-mRNA	0.184	0.155	-0.119	0.487	1.14	0.921	1.4	0.274	0.369	loglinear	Epigenetic Regulation	NM_031842.1:2220
Ogg1-mRNA	-0.17	0.144	-0.451	0.112	0.889	0.731	1.08	0.276	0.372	loglinear	DNA Damage	NM_010957.4:168
Kat2b-mRNA	-0.245	0.208	-0.654	0.163	0.844	0.636	1.12	0.277	0.372	lm.nb	Epigenetic Regulation, Notch	NM_020005.3:3030
Slc17a6-mRNA	0.356	0.303	-0.238	0.951	1.28	0.848	1.93	0.279	0.373	lm.nb	Neurons and Neurotransmission	NM_080853.3:2825
Rpl29-mRNA	-0.166	0.142	-0.444	0.112	0.891	0.735	1.08	0.28	0.375	loglinear	Microglia Function	NM_009082.2:110
Atg14-mRNA	0.105	0.0901	-0.0715	0.282	1.08	0.952	1.22	0.282	0.376	loglinear	Autophagy, Cellular Stress	NM_172599.4:204
Ttr-mRNA	-1.05	0.912	-2.84	0.741	0.484	0.14	1.67	0.289	0.385	lm.nb	Matrix Remodeling	NM_013697.4:855
Nlgn1-mRNA	-0.215	0.189	-0.585	0.155	0.861	0.666	1.11	0.292	0.388	lm.nb	Matrix Remodeling, Neurons and Neurotransmission	NM_138666.3:1028
Lcn2-mRNA	0.276	0.244	-0.201	0.754	1.21	0.87	1.69	0.294	0.39	lm.nb	Astrocyte Function, Inflammatory Signaling	NM_008491.1:190
Cyp7b1-mRNA	-0.18	0.16	-0.493	0.133	0.882	0.71	1.1	0.296	0.391	lm.nb	Inflammatory Signaling	NM_007825.4:1030
Optn-mRNA	0.19	0.169	-0.14	0.521	1.14	0.908	1.43	0.296	0.391	lm.nb	Autophagy, Cell Cycle, Microglia Function	NM_181848.4:1018
Gsn-mRNA	-0.159	0.142	-0.437	0.118	0.895	0.739	1.09	0.298	0.392	loglinear	Apoptosis, Microglia Function, Oligodendrocyte Function	NM_146120.3:624
Cdk20-mRNA	-0.0982	0.0876	-0.27	0.0735	0.934	0.829	1.05	0.299	0.393	loglinear	Cell Cycle	NM_053180.2:352
Itga7-mRNA	-0.379	0.338	-1.04	0.284	0.769	0.486	1.22	0.299	0.393	lm.nb	Astrocyte Function, Growth Factor Signaling, Matrix Remodeling	NM_008398.2:2435
Ceacam3-mRNA	-0.737	0.673	-2.06	0.581	0.6	0.241	1.5	0.309	0.405	lm.nb	Autophagy	NM_054059.1:413
Irak3-mRNA	-0.195	0.178	-0.544	0.154	0.874	0.686	1.11	0.31	0.405	loglinear	Apoptosis, Cytokine Signaling, Innate Immune Response	NM_028679.3:2608
Setd1b-mRNA	0.187	0.171	-0.149	0.523	1.14	0.902	1.44	0.312	0.408	lm.nb	Epigenetic Regulation	NM_001040398.1:2880
Msh2-mRNA	-0.0693	0.0642	-0.195	0.0565	0.953	0.873	1.04	0.316	0.411	loglinear	DNA Damage	NM_008628.2:1870
Tnfrsf25-mRNA	-0.841	0.78	-2.37	0.687	0.558	0.193	1.61	0.317	0.411	lm.nb	Apoptosis, Cytokine Signaling, NF-kB	NM_033042.3:685
Dnmt1-mRNA	0.148	0.141	-0.129	0.425	1.11	0.914	1.34	0.33	0.428	loglinear	Epigenetic Regulation	NM_010066.3:2380
Gdpd2-mRNA	-0.292	0.281	-0.843	0.259	0.817	0.557	1.2	0.333	0.432	lm.nb	Astrocyte Function, Lipid Metabolism	NM_023608.3:1438
C3-mRNA	-1.03	0.993	-2.98	0.916	0.49	0.127	1.89	0.334	0.432	lm.nb	Adaptive Immune Response, Autophagy, Inflammatory Signaling, Innate Immune Response, Microglia Function	XM_011246258.1:2702
Dst-mRNA	-0.11	0.107	-0.32	0.0993	0.926	0.801	1.07	0.336	0.434	loglinear	Matrix Remodeling, Microglia Function	NM_010081.2:226
Ncaph-mRNA	-0.325	0.318	-0.949	0.298	0.798	0.518	1.23	0.34	0.438	lm.nb	Cell Cycle, Microglia Function	NM_144818.3:1540
Spint1-mRNA	0.467	0.46	-0.435	1.37	1.38	0.74	2.58	0.344	0.442	lm.nb	Microglia Function	NM_016907.3:1366
Il1rap-mRNA	0.138	0.136	-0.129	0.406	1.1	0.914	1.32	0.345	0.442	lm.nb	Apoptosis, Cytokine Signaling	NM_134103.2:945
Rps3-mRNA	0.118	0.117	-0.111	0.347	1.09	0.926	1.27	0.346	0.442	loglinear	Microglia Function	NM_012052.2:886
Shank3-mRNA	-0.144	0.143	-0.424	0.136	0.905	0.745	1.1	0.346	0.442	lm.nb	Neurons and Neurotransmission	NM_021423.3:1855
S1pr5-mRNA	-0.123	0.128	-0.374	0.127	0.918	0.772	1.09	0.366	0.466	loglinear	Neurons and Neurotransmission, Oligodendrocyte Function	NM_053190.2:840
Gadd45g-mRNA	0.157	0.164	-0.164	0.479	1.12	0.893	1.39	0.369	0.469	loglinear	Cell Cycle, DNA Damage, Growth Factor Signaling	NM_011817.2:208
Cd72-mRNA	-0.445	0.466	-1.36	0.467	0.735	0.39	1.38	0.371	0.471	lm.nb	Adaptive Immune Response, Inflammatory Signaling	NM_001110320.1:987
Pnoc-mRNA	-0.204	0.219	-0.632	0.224	0.868	0.645	1.17	0.382	0.483	lm.nb		NM_001205075.1:332
Icam2-mRNA	0.218	0.234	-0.241	0.678	1.16	0.846	1.6	0.383	0.483	loglinear	Adaptive Immune Response, Innate Immune Response, Matrix Remodeling	NM_010494.1:375
Hells-mRNA	-0.187	0.201	-0.582	0.207	0.878	0.668	1.15	0.383	0.483	lm.nb	Apoptosis	NM_008234.3:1082
Ifnar2-mRNA	-0.0841	0.0908	-0.262	0.0938	0.943	0.834	1.07	0.385	0.485	loglinear	Cytokine Signaling, Growth Factor Signaling, Inflammatory Signaling, Innate Immune Response	NM_001110498.1:725
Ngf-mRNA	0.421	0.456	-0.473	1.31	1.34	0.721	2.49	0.387	0.486	lm.nb	Apoptosis, Growth Factor Signaling	NM_001112698.1:630
Fas-mRNA	0.412	0.452	-0.474	1.3	1.33	0.72	2.46	0.393	0.492	lm.nb	Apoptosis, Cellular Stress, Cytokine Signaling, DNA Damage, Growth Factor Signaling, Innate Immune Response	NM_007987.2:95
Nrp2-mRNA	-0.152	0.169	-0.483	0.178	0.9	0.715	1.13	0.397	0.496	lm.nb	Angiogenesis, Microglia Function	NM_001077403.1:610
Mapk12-mRNA	-0.556	0.62	-1.77	0.66	0.68	0.293	1.58	0.4	0.499	lm.nb	Angiogenesis, DNA Damage, Growth Factor Signaling, Innate Immune Response	NM_013871.3:1586
Fancg-mRNA	0.137	0.153	-0.163	0.438	1.1	0.893	1.35	0.4	0.499	loglinear	DNA Damage	NM_053081.2:250
Ifnar1-mRNA	0.0632	0.0724	-0.0787	0.205	1.04	0.947	1.15	0.411	0.512	loglinear	Cytokine Signaling, Growth Factor Signaling, Inflammatory Signaling, Innate Immune Response	NM_010508.1:1195
Cd6-mRNA	0.524	0.608	-0.668	1.72	1.44	0.629	3.29	0.417	0.518	lm.nb	Matrix Remodeling	NM_001037801.2:1315
Serpine1-mRNA	-0.624	0.746	-2.09	0.837	0.649	0.236	1.79	0.43	0.533	lm.nb	Autophagy, DNA Damage, Matrix Remodeling	NM_008871.2:1822
Gpr62-mRNA	0.103	0.126	-0.144	0.35	1.07	0.905	1.27	0.441	0.546	loglinear	Oligodendrocyte Function	NM_001159652.1:1576
Mbd2-mRNA	0.0326	0.0403	-0.0463	0.112	1.02	0.968	1.08	0.445	0.549	loglinear	Epigenetic Regulation	NM_010773.2:655
Reln-mRNA	-0.245	0.302	-0.837	0.348	0.844	0.56	1.27	0.445	0.549	lm.nb	Growth Factor Signaling, Matrix Remodeling, Neurons and Neurotransmission	NM_011261.2:2545
Tspan18-mRNA	0.267	0.331	-0.382	0.915	1.2	0.768	1.89	0.447	0.549	lm.nb	Microglia Function	NM_183180.2:1008
Tgm2-mRNA	0.119	0.149	-0.174	0.412	1.09	0.886	1.33	0.454	0.557	loglinear	Autophagy, Microglia Function	NM_009373.3:1260
S1pr3-mRNA	-0.179	0.229	-0.627	0.269	0.883	0.648	1.21	0.46	0.563	lm.nb	Astrocyte Function, Neurons and Neurotransmission	NM_010101.3:2939
Nfkbie-mRNA	-0.419	0.548	-1.49	0.656	0.748	0.355	1.58	0.47	0.574	lm.nb	Adaptive Immune Response, Apoptosis	NM_008690.3:630
Rad51c-mRNA	-0.0902	0.121	-0.328	0.148	0.939	0.797	1.11	0.481	0.587	loglinear	Cell Cycle, DNA Damage	NM_053269.3:402
F3-mRNA	0.071	0.0961	-0.117	0.259	1.05	0.922	1.2	0.484	0.588	loglinear	Microglia Function	NM_010171.3:1170
Plcg2-mRNA	-0.06	0.0813	-0.219	0.0992	0.959	0.859	1.07	0.484	0.588	loglinear	Adaptive Immune Response, Growth Factor Signaling, Innate Immune Response, NF-kB	NM_172285.1:978
Kit-mRNA	-0.257	0.356	-0.954	0.44	0.837	0.516	1.36	0.493	0.598	lm.nb	Adaptive Immune Response, Angiogenesis, Cytokine Signaling, Growth Factor Signaling, Insulin Signaling	NM_001122733.1:4275
Hilpda-mRNA	-0.18	0.251	-0.671	0.312	0.883	0.628	1.24	0.497	0.602	lm.nb	Microglia Function	NM_023516.5:236
Blm-mRNA	0.112	0.157	-0.197	0.42	1.08	0.872	1.34	0.501	0.605	loglinear	Cell Cycle, DNA Damage	NM_001042527.2:264
Apex1-mRNA	-0.102	0.143	-0.383	0.179	0.932	0.767	1.13	0.501	0.605	lm.nb	Cell Cycle, DNA Damage	NM_009687.2:289
Rac1-mRNA	0.0355	0.0502	-0.0629	0.134	1.02	0.957	1.1	0.502	0.605	loglinear	Adaptive Immune Response, Angiogenesis, Autophagy, Growth Factor Signaling, Innate Immune Response, Neurons and Neurotransmission, Wnt	NM_009007.2:1045
Ash2l-mRNA	-0.042	0.0596	-0.159	0.0748	0.971	0.896	1.05	0.504	0.605	loglinear	Epigenetic Regulation, Wnt	NM_001080793.1:2125
Atf3-mRNA	-0.211	0.3	-0.799	0.378	0.864	0.575	1.3	0.505	0.605	loglinear	Microglia Function	NM_007498.3:387
Igf2r-mRNA	0.108	0.153	-0.193	0.408	1.08	0.875	1.33	0.505	0.605	lm.nb	Microglia Function, Neurons and Neurotransmission	NM_010515.1:2585
Map3k1-mRNA	-0.155	0.223	-0.592	0.281	0.898	0.663	1.22	0.508	0.607	lm.nb	Adaptive Immune Response, Apoptosis, Growth Factor Signaling, Innate Immune Response	NM_011945.2:1640
Camk4-mRNA	-0.11	0.159	-0.421	0.201	0.927	0.747	1.15	0.512	0.61	lm.nb	Growth Factor Signaling, Neurons and Neurotransmission	NM_009793.3:3280
Ppfia4-mRNA	0.148	0.216	-0.276	0.572	1.11	0.826	1.49	0.516	0.614	lm.nb	Microglia Function, Neurons and Neurotransmission	NM_001144855.1:454
Bard1-mRNA	-0.178	0.26	-0.687	0.332	0.884	0.621	1.26	0.517	0.614	loglinear	Cell Cycle, DNA Damage	NM_007525.3:306
Setd7-mRNA	-0.102	0.151	-0.398	0.194	0.931	0.759	1.14	0.519	0.615	lm.nb	Epigenetic Regulation	NM_080793.5:3905
Nostrin-mRNA	0.224	0.33	-0.423	0.87	1.17	0.746	1.83	0.519	0.615	lm.nb		NM_181547.3:1452
Prkdc-mRNA	-0.0879	0.134	-0.35	0.174	0.941	0.785	1.13	0.531	0.628	lm.nb	Cell Cycle, DNA Damage, Innate Immune Response	NM_011159.2:3108
Cflar-mRNA	-0.0955	0.146	-0.382	0.191	0.936	0.767	1.14	0.534	0.63	loglinear	Apoptosis, Autophagy, Innate Immune Response, NF-kB	NM_207653.3:990
Ncf1-mRNA	0.109	0.169	-0.222	0.441	1.08	0.857	1.36	0.539	0.634	loglinear	Adaptive Immune Response, Angiogenesis, Cellular Stress	NM_001286037.1:970
Prkar2b-mRNA	-0.146	0.228	-0.593	0.301	0.904	0.663	1.23	0.542	0.637	lm.nb	Apoptosis, Cell Cycle, Growth Factor Signaling	NM_011158.3:918
Dlg4-mRNA	0.0644	0.102	-0.136	0.265	1.05	0.91	1.2	0.548	0.643	loglinear	Adaptive Immune Response, Angiogenesis, Cytokine Signaling, Growth Factor Signaling, Insulin Signaling, Neurons and Neurotransmission	NM_001109752.1:1866
Nqo1-mRNA	-0.0771	0.123	-0.318	0.163	0.948	0.802	1.12	0.549	0.643	loglinear	Cellular Stress	NM_008706.5:430
Bak1-mRNA	0.0643	0.103	-0.138	0.266	1.05	0.909	1.2	0.553	0.644	loglinear	Apoptosis	NM_007523.2:470
Jag1-mRNA	0.12	0.193	-0.258	0.498	1.09	0.836	1.41	0.554	0.644	loglinear	Innate Immune Response, Microglia Function, Notch	NM_013822.2:2155
Tbc1d4-mRNA	-0.169	0.272	-0.703	0.365	0.889	0.614	1.29	0.554	0.644	lm.nb	Microglia Function, Neurons and Neurotransmission	NM_001081278.2:2610
Ptger3-mRNA	-0.141	0.226	-0.584	0.303	0.907	0.667	1.23	0.554	0.644	lm.nb	Microglia Function, Neurons and Neurotransmission	NM_011196.2:162
Pak1-mRNA	-0.0508	0.0858	-0.219	0.117	0.965	0.859	1.08	0.572	0.664	loglinear	Adaptive Immune Response, Angiogenesis, Growth Factor Signaling, Innate Immune Response, Microglia Function	NM_011035.2:1615
Fyn-mRNA	0.0438	0.0755	-0.104	0.192	1.03	0.93	1.14	0.58	0.669	loglinear	Adaptive Immune Response, Angiogenesis, Autophagy, Cytokine Signaling, Growth Factor Signaling, Innate Immune Response, Insulin Signaling, Microglia Function	NM_008054.2:1030
Tlr7-mRNA	-0.137	0.236	-0.6	0.327	0.91	0.66	1.25	0.581	0.669	lm.nb	Innate Immune Response, Microglia Function	NM_133211.3:3210
Il1rl2-mRNA	-0.16	0.277	-0.704	0.383	0.895	0.614	1.3	0.581	0.669	lm.nb	Microglia Function	NM_133193.3:860
Npnt-mRNA	0.121	0.209	-0.288	0.53	1.09	0.819	1.44	0.581	0.669	lm.nb	Microglia Function	NM_001029836.1:2650
Cln3-mRNA	-0.0621	0.108	-0.274	0.15	0.958	0.827	1.11	0.584	0.672	loglinear	Autophagy	NM_001146311.1:378
Irf7-mRNA	0.147	0.262	-0.366	0.66	1.11	0.776	1.58	0.592	0.679	lm.nb	Apoptosis, Inflammatory Signaling, Innate Immune Response	NM_016850.2:705
Cdc25a-mRNA	-0.0999	0.185	-0.462	0.262	0.933	0.726	1.2	0.605	0.694	lm.nb	Cell Cycle, DNA Damage	NM_007658.3:855
Bag3-mRNA	-0.148	0.279	-0.696	0.399	0.902	0.617	1.32	0.612	0.7	lm.nb	Apoptosis, Cellular Stress	NM_013863.4:1000
Ldlrad3-mRNA	-0.0872	0.165	-0.41	0.236	0.941	0.753	1.18	0.613	0.7	lm.nb	Microglia Function	NM_178886.2:1570
Cables1-mRNA	0.0277	0.0535	-0.0772	0.133	1.02	0.948	1.1	0.621	0.707	loglinear	Cell Cycle	NM_001146287.1:3120
Rpl28-mRNA	-0.0304	0.0592	-0.146	0.0856	0.979	0.903	1.06	0.623	0.709	loglinear	Microglia Function	NM_009081.2:106
Ifitm3-mRNA	-0.0822	0.163	-0.401	0.237	0.945	0.757	1.18	0.629	0.714	lm.nb	Adaptive Immune Response, Inflammatory Signaling	NM_025378.2:370
H2-T23-mRNA	-0.122	0.242	-0.596	0.352	0.919	0.662	1.28	0.63	0.714	lm.nb	Adaptive Immune Response, Astrocyte Function, Inflammatory Signaling, Innate Immune Response, Matrix Remodeling	NM_010398.3:365
Traf3-mRNA	-0.0559	0.112	-0.276	0.164	0.962	0.826	1.12	0.634	0.717	loglinear	Apoptosis, Cytokine Signaling, Inflammatory Signaling, Innate Immune Response, NF-kB	NM_011632.3:884
St8sia6-mRNA	0.122	0.248	-0.363	0.608	1.09	0.777	1.52	0.636	0.719	lm.nb	Microglia Function	NM_145838.1:1578
Mapt-mRNA	-0.0316	0.0646	-0.158	0.095	0.978	0.896	1.07	0.64	0.721	loglinear	Apoptosis, Cellular Stress, Growth Factor Signaling, Neurons and Neurotransmission	NM_001038609.2:1202
Asb2-mRNA	-0.126	0.258	-0.631	0.38	0.917	0.646	1.3	0.641	0.722	lm.nb	Adaptive Immune Response, Microglia Function	NM_023049.1:996
Hmox1-mRNA	0.0651	0.148	-0.224	0.354	1.05	0.856	1.28	0.672	0.754	loglinear	Cellular Stress	NM_010442.2:610
Mre11a-mRNA	-0.0312	0.0707	-0.17	0.107	0.979	0.889	1.08	0.673	0.754	loglinear	DNA Damage	NM_018736.2:2376
Pik3r1-mRNA	0.0447	0.104	-0.158	0.248	1.03	0.896	1.19	0.679	0.759	loglinear	Adaptive Immune Response, Angiogenesis, Apoptosis, Autophagy, Carbohydrate Metabolism, Cytokine Signaling, Growth Factor Signaling, Innate Immune Response, Insulin Signaling, Lipid Metabolism	NM_001024955.1:5664
Wdr5-mRNA	-0.0239	0.0554	-0.132	0.0846	0.984	0.912	1.06	0.679	0.759	loglinear	Epigenetic Regulation	NM_080848.2:1704
Rpa1-mRNA	0.0563	0.131	-0.201	0.314	1.04	0.87	1.24	0.681	0.76	lm.nb	Cell Cycle, Cellular Stress, DNA Damage	NM_026653.2:930
Csk-mRNA	0.0902	0.212	-0.324	0.505	1.06	0.799	1.42	0.683	0.76	lm.nb	Adaptive Immune Response, Angiogenesis, Autophagy, Growth Factor Signaling, Insulin Signaling	NM_007783.2:268
Mgmt-mRNA	-0.0643	0.153	-0.364	0.235	0.956	0.777	1.18	0.687	0.763	loglinear	Cellular Stress, DNA Damage	NM_008598.2:350
Cd83-mRNA	0.0921	0.225	-0.349	0.534	1.07	0.785	1.45	0.695	0.769	lm.nb	Microglia Function	NM_009856.2:1624
Grn-mRNA	-0.0493	0.121	-0.286	0.187	0.966	0.82	1.14	0.695	0.769	loglinear	Microglia Function	NM_008175.3:2010
Bax-mRNA	-0.0545	0.133	-0.316	0.207	0.963	0.803	1.15	0.695	0.769	loglinear	Apoptosis, DNA Damage	NM_007527.3:735
Psmb8-mRNA	-0.0408	0.102	-0.24	0.159	0.972	0.847	1.12	0.7	0.773	loglinear	Adaptive Immune Response, Angiogenesis, Apoptosis, Astrocyte Function, Cell Cycle, Cytokine Signaling, Growth Factor Signaling, Inflammatory Signaling, Insulin Signaling, Microglia Function, NF-kB, Wnt	NM_010724.2:362
Tfg-mRNA	0.0421	0.105	-0.165	0.249	1.03	0.892	1.19	0.702	0.774	loglinear	Apoptosis, Neurons and Neurotransmission	NM_001252443.1:578
Kdm5c-mRNA	0.0496	0.129	-0.203	0.302	1.03	0.869	1.23	0.712	0.782	lm.nb	Epigenetic Regulation	NM_013668.3:750
Tie1-mRNA	0.136	0.352	-0.555	0.826	1.1	0.681	1.77	0.712	0.782	lm.nb		NM_011587.2:2715
Sirt1-mRNA	-0.0409	0.108	-0.253	0.171	0.972	0.839	1.13	0.717	0.786	loglinear	Carbohydrate Metabolism, Cellular Stress, Epigenetic Regulation	NM_019812.2:843
Myc-mRNA	0.0656	0.184	-0.296	0.427	1.05	0.814	1.34	0.733	0.802	loglinear	Apoptosis, Cell Cycle, Cytokine Signaling, Growth Factor Signaling, Notch, Wnt	NM_010849.4:630
Ppp3r2-mRNA	-0.23	0.651	-1.51	1.04	0.853	0.352	2.06	0.734	0.802	lm.nb	Adaptive Immune Response, Apoptosis, Growth Factor Signaling, Innate Immune Response, Wnt	NM_001004025.4:1500
Igf1-mRNA	-0.134	0.384	-0.887	0.619	0.911	0.541	1.54	0.737	0.804	lm.nb	Carbohydrate Metabolism, DNA Damage, Growth Factor Signaling, Insulin Signaling, Microglia Function	NM_001111274.1:418
Cotl1-mRNA	0.0441	0.128	-0.207	0.295	1.03	0.866	1.23	0.741	0.807	lm.nb	Microglia Function	NM_028071.3:325
Txnrd1-mRNA	-0.0158	0.0463	-0.106	0.0748	0.989	0.929	1.05	0.742	0.807	loglinear	Cellular Stress	NM_015762.2:2245
Kdm3a-mRNA	-0.0441	0.131	-0.3	0.212	0.97	0.812	1.16	0.746	0.808	loglinear	Epigenetic Regulation	NM_001038695.2:4110
Crebbp-mRNA	0.0408	0.121	-0.196	0.278	1.03	0.873	1.21	0.746	0.808	loglinear	Cell Cycle, Cellular Stress, Cytokine Signaling, Epigenetic Regulation, Inflammatory Signaling, Innate Immune Response, Lipid Metabolism, Notch, Wnt	NM_001025432.1:3770
Kmt2c-mRNA	0.0437	0.133	-0.217	0.304	1.03	0.86	1.23	0.752	0.813	lm.nb	Epigenetic Regulation	NM_001081383.1:7075
Lrg1-mRNA	0.178	0.557	-0.913	1.27	1.13	0.531	2.41	0.758	0.818	lm.nb	Inflammatory Signaling	NM_029796.2:1161
Rad50-mRNA	0.0291	0.0934	-0.154	0.212	1.02	0.899	1.16	0.764	0.823	loglinear	Cell Cycle, Cellular Stress, DNA Damage	NM_009012.2:4165
Tet1-mRNA	-0.0377	0.123	-0.278	0.202	0.974	0.825	1.15	0.767	0.826	loglinear	Epigenetic Regulation	NM_027384.1:2192
Rela-mRNA	0.0436	0.144	-0.238	0.325	1.03	0.848	1.25	0.77	0.828	lm.nb	Adaptive Immune Response, Apoptosis, Cellular Stress, Cytokine Signaling, Growth Factor Signaling, Inflammatory Signaling, Innate Immune Response, NF-kB	NM_009045.4:645
Irak1-mRNA	-0.0365	0.128	-0.287	0.214	0.975	0.819	1.16	0.784	0.841	loglinear	Apoptosis, Cytokine Signaling, Growth Factor Signaling, Innate Immune Response, NF-kB	NM_008363.2:951
Blnk-mRNA	0.065	0.231	-0.388	0.518	1.05	0.764	1.43	0.787	0.841	lm.nb	Adaptive Immune Response, Microglia Function, NF-kB	NM_008528.4:1546
Snca-mRNA	-0.0603	0.215	-0.482	0.361	0.959	0.716	1.28	0.787	0.841	lm.nb	Cellular Stress, Microglia Function	NM_009221.2:285
Cx3cl1-mRNA	0.0378	0.154	-0.263	0.339	1.03	0.833	1.26	0.812	0.866	lm.nb	Cytokine Signaling, Inflammatory Signaling, Innate Immune Response	NM_009142.3:125
Ppp3r1-mRNA	0.0446	0.183	-0.313	0.403	1.03	0.805	1.32	0.814	0.866	lm.nb	Adaptive Immune Response, Apoptosis, Growth Factor Signaling, Innate Immune Response, Wnt	NM_024459.2:1390
Ikbkb-mRNA	-0.0249	0.102	-0.225	0.176	0.983	0.855	1.13	0.814	0.866	loglinear	Adaptive Immune Response, Apoptosis, Cytokine Signaling, Growth Factor Signaling, Inflammatory Signaling, Innate Immune Response, NF-kB	NM_010546.2:498
Ppp3cb-mRNA	-0.0294	0.123	-0.27	0.211	0.98	0.83	1.16	0.817	0.867	lm.nb	Adaptive Immune Response, Apoptosis, Growth Factor Signaling, Innate Immune Response, Wnt	NM_008914.2:2950
Ddb2-mRNA	-0.0436	0.184	-0.405	0.317	0.97	0.755	1.25	0.82	0.868	loglinear	DNA Damage	NM_028119.5:94
C4a-mRNA	-0.0291	0.123	-0.271	0.213	0.98	0.829	1.16	0.82	0.868	lm.nb	Astrocyte Function	NM_011413.2:56
Tnfrsf1a-mRNA	-0.0382	0.164	-0.36	0.284	0.974	0.779	1.22	0.823	0.869	loglinear	Apoptosis, Cytokine Signaling, Growth Factor Signaling, Innate Immune Response, NF-kB	NM_011609.2:615
Stat1-mRNA	0.0314	0.141	-0.244	0.307	1.02	0.844	1.24	0.83	0.875	lm.nb	Cytokine Signaling, Growth Factor Signaling, Inflammatory Signaling, Microglia Function	NM_009283.3:1590
Cdkn1c-mRNA	-0.0368	0.17	-0.371	0.297	0.975	0.773	1.23	0.835	0.879	loglinear	Cell Cycle, DNA Damage	NM_009876.3:1240
AI464131-mRNA	0.032	0.152	-0.265	0.329	1.02	0.832	1.26	0.839	0.882	lm.nb		NM_001085515.2:1232
Map2k1-mRNA	0.0258	0.123	-0.216	0.268	1.02	0.861	1.2	0.84	0.882	lm.nb	Adaptive Immune Response, Angiogenesis, Autophagy, Cytokine Signaling, Growth Factor Signaling, Innate Immune Response, Insulin Signaling, Microglia Function	NM_008927.3:1695
C5ar1-mRNA	0.0374	0.201	-0.356	0.431	1.03	0.781	1.35	0.857	0.898	loglinear	Inflammatory Signaling, Neurons and Neurotransmission	NM_007577.3:595
Setdb1-mRNA	-0.032	0.175	-0.374	0.311	0.978	0.771	1.24	0.86	0.899	loglinear	Epigenetic Regulation	NM_018877.2:1625
Ncor1-mRNA	0.0149	0.0819	-0.146	0.175	1.01	0.904	1.13	0.86	0.899	loglinear	Epigenetic Regulation, Growth Factor Signaling, Notch	NM_011308.2:211
Inpp5d-mRNA	0.0218	0.136	-0.245	0.289	1.02	0.844	1.22	0.878	0.913	loglinear	Adaptive Immune Response, Cytokine Signaling	NM_001110192.1:2186
Gria2-mRNA	0.0319	0.2	-0.36	0.424	1.02	0.779	1.34	0.878	0.913	lm.nb	Neurons and Neurotransmission	NM_001039195.1:300
Dusp7-mRNA	0.022	0.138	-0.249	0.293	1.02	0.841	1.23	0.878	0.913	loglinear	Adaptive Immune Response, Angiogenesis, Cytokine Signaling, Growth Factor Signaling, Innate Immune Response, Insulin Signaling, Microglia Function	NM_153459.4:2094
Psen2-mRNA	-0.0201	0.146	-0.307	0.267	0.986	0.808	1.2	0.895	0.928	lm.nb	Growth Factor Signaling, Microglia Function, Notch	NM_001128605.1:560
Trat1-mRNA	-0.0866	0.647	-1.36	1.18	0.942	0.391	2.27	0.897	0.929	lm.nb	Adaptive Immune Response, Growth Factor Signaling	NM_198297.3:535
Itga6-mRNA	-0.0184	0.14	-0.293	0.256	0.987	0.816	1.19	0.899	0.929	loglinear	Growth Factor Signaling, Matrix Remodeling, Microglia Function	NM_008397.3:910
Plekhm1-mRNA	-0.0173	0.144	-0.3	0.265	0.988	0.812	1.2	0.908	0.936	loglinear	Oligodendrocyte Function	NM_183034.1:3060
Dlx1-mRNA	0.048	0.403	-0.742	0.838	1.03	0.598	1.79	0.908	0.936	lm.nb	Neurons and Neurotransmission	NM_010053.1:2052
Tmem206-mRNA	-0.0115	0.0972	-0.202	0.179	0.992	0.869	1.13	0.909	0.936	loglinear	Microglia Function	NM_025864.3:845
Nod1-mRNA	0.0225	0.243	-0.454	0.499	1.02	0.73	1.41	0.929	0.954	lm.nb	Autophagy, Cytokine Signaling, Innate Immune Response	NM_172729.2:1446
Mcm6-mRNA	0.0109	0.123	-0.231	0.252	1.01	0.852	1.19	0.932	0.954	loglinear	Cell Cycle	NM_008567.1:1118
Smarca4-mRNA	0.00902	0.102	-0.192	0.21	1.01	0.876	1.16	0.932	0.954	loglinear	Epigenetic Regulation, Wnt	NM_011417.2:3540
Ngfr-mRNA	-0.0341	0.393	-0.804	0.736	0.977	0.573	1.67	0.933	0.954	lm.nb	Apoptosis, Cellular Stress, Cytokine Signaling, Growth Factor Signaling	NM_033217.3:1995
Dot1l-mRNA	0.0176	0.216	-0.406	0.441	1.01	0.755	1.36	0.937	0.957	lm.nb	Epigenetic Regulation	NM_199322.1:5490
Cidea-mRNA	0.0125	0.179	-0.338	0.363	1.01	0.791	1.29	0.946	0.962	lm.nb	Apoptosis	NM_007702.2:514
Ptx3-mRNA	0.0449	0.653	-1.23	1.32	1.03	0.425	2.5	0.947	0.962	lm.nb	Astrocyte Function	NM_008987.3:692
Sesn2-mRNA	-0.0094	0.137	-0.279	0.26	0.994	0.824	1.2	0.947	0.962	loglinear	DNA Damage	NM_144907.1:1416
Dnmt3a-mRNA	0.0106	0.158	-0.299	0.321	1.01	0.813	1.25	0.948	0.962	lm.nb	Epigenetic Regulation	NM_007872.4:7160
Lair1-mRNA	-0.00719	0.12	-0.242	0.227	0.995	0.846	1.17	0.954	0.966	loglinear	Adaptive Immune Response, Microglia Function	NM_001113474.1:1865
Arhgap24-mRNA	-0.0135	0.242	-0.487	0.46	0.991	0.713	1.38	0.957	0.966	lm.nb	Microglia Function	NM_029270.2:1164
Vegfa-mRNA	-0.00834	0.15	-0.301	0.285	0.994	0.811	1.22	0.957	0.966	lm.nb	Angiogenesis, Cellular Stress, Cytokine Signaling, Growth Factor Signaling, Microglia Function	NM_001025250.3:3015
Ms4a4a-mRNA	0.0106	0.305	-0.587	0.608	1.01	0.666	1.52	0.973	0.981	lm.nb		XM_003086124.1:252
Mef2c-mRNA	0.00784	0.25	-0.482	0.498	1.01	0.716	1.41	0.976	0.982	lm.nb	Growth Factor Signaling, Innate Immune Response, Microglia Function	NM_001170537.1:4341
Rad9a-mRNA	0.00377	0.166	-0.321	0.329	1	0.8	1.26	0.982	0.987	lm.nb	Cell Cycle, DNA Damage	NM_011237.2:490
Prkar1a-mRNA	-0.000799	0.0489	-0.0966	0.095	0.999	0.935	1.07	0.987	0.991	loglinear	Apoptosis, Growth Factor Signaling	NM_021880.2:2235
Lgmn-mRNA	-0.000698	0.0514	-0.101	0.1	1	0.932	1.07	0.99	0.991	loglinear	Adaptive Immune Response, Innate Immune Response	NM_011175.3:370
Rad51-mRNA	4.67e-16	0.35	-0.687	0.687	1	0.621	1.61	1	1	lm.nb	Cell Cycle, DNA Damage	NM_011234.4:286
